# Supplementary material for: Estrogenic Plant Extracts Reverse Weight Gain and Fat Accumulation without Causing Mammary Gland or Uterine Proliferation
Source: PLoS One. 2011 Dec 7;6(12):e28333. doi: 10.1371/journal.pone.0028333 (PMC3233562; doi:10.1371/journal.pone.0028333)
Supplement: Table S1 — Genes regulated by RG and RP in U2OS-ERα cells maintained in the absence (−) and presence (+) of doxycycline (dox) as described in the legend of Table 1. (XLS) [file pone.0028333.s001.xls]

## Sheet: Summary
Comparison	Total	Up	Down
-DoxRG.vs.-DoxCTRL	5	3	2
-DoxRP.vs.-DoxCTRL	33	19	14
+DoxRG.vs.+DoxCTRL	347	179	168
+DoxRP.vs.+DoxCTRL	1598	889	709

## Sheet: -DoxRG.vs.-DoxCTRL
ProbeID	TargetID	Accession	Definition	-Dox C	-Dox RG	-Dox RP	+Dox C	+Dox RG	+Dox RP	FC -Dox RG.vs -Dox CTRL	adj.P.Val
1850082	SYNPO2L	NM_176818.1	Homo sapiens hypothetical protein LOC283459 (15E1.2), mRNA.	7.42743	5.58881	5.20219	6.80183	4.7157	7.51849	0.27959	0.00633848
1300470	MAMDC2	NM_014444.2	Homo sapiens gamma tubulin ring complex protein (76p gene) (76P), mRNA.	5.99405	4.90004	5.51758	5.23033	4.62514	4.73035	0.468456	0.0102084
5340129	AKR1C2	NM_130786.2	Homo sapiens alpha-1-B glycoprotein (A1BG), mRNA.	4.8534	6.19424	6.18832	4.83254	7.61185	5.74218	2.53299	0.0102084
2750128	SLC7A11	NM_000014.4	Homo sapiens alpha-2-macroglobulin (A2M), mRNA.	6.0454	7.05944	7.15274	6.34656	7.85894	7.80451	2.01957	0.0102084
5420201	VMD2	NM_001080438.1	Homo sapiens alpha 1,3-galactosyltransferase 2 (isoglobotriaosylceramide synthase) (A3GALT2), mRNA.	5.509	6.94249	6.62773	6.01933	7.21089	7.39996	2.70099	0.0142714

## Sheet: -DoxRP.vs.-DoxCTRL
ProbeID	TargetID	Accession	Definition	-Dox C	-Dox RG	-Dox RP	+Dox C	+Dox RG	+Dox RP	FC -Dox RP.vs -Dox CTRL	adj.P.Val
4010086	OSGIN1	NM_176818.1	Homo sapiens hypothetical protein LOC283459 (15E1.2), mRNA.	7.98822	8.93528	10.1795	8.47891	9.43851	10.316	4.56702	2.11619e-07
1470056	SERPINB3	NM_014444.2	Homo sapiens gamma tubulin ring complex protein (76p gene) (76P), mRNA.	6.57284	7.35198	8.63145	6.8916	4.97842	4.60844	4.16584	2.90318e-05
4290201	IL24	NM_015665.3	Homo sapiens achalasia, adrenocortical insufficiency, alacrimia (Allgrove, triple-A) (AAAS), mRNA.	7.35507	7.29881	8.79039	7.30055	9.70647	9.0226	2.70442	0.00173528
1410192	TDRD9	NM_177966.4	Homo sapiens 2'-phosphodiesterase (2'-PDE), mRNA.	4.60826	4.71255	6.03664	4.60223	5.44373	4.82114	2.69144	4.3339e-06
2340156	SLC22A2	NM_000014.4	Homo sapiens alpha-2-macroglobulin (A2M), mRNA.	4.50408	4.53346	5.84691	4.45075	5.04286	4.71239	2.53648	0.000341638
5340129	AKR1C2	NM_182662.1	Homo sapiens aminoadipate aminotransferase (AADAT), transcript variant 2, mRNA.	4.8534	6.19424	6.18832	4.83254	7.61185	5.74218	2.52263	0.00285233
2600747	IFIT2	NM_012138.3	Homo sapiens apoptosis antagonizing transcription factor (AATF), mRNA.	6.51016	6.41652	7.80846	6.46097	7.90992	8.56342	2.4594	0.0112938
770408	SERPINE1	NM_152701.2	Homo sapiens ATP-binding cassette, sub-family A (ABC1), member 13 (ABCA13), mRNA.	9.23071	9.09935	10.473	9.11144	8.46306	7.08811	2.36569	0.0153892
7040670	DHRS3	NM_023928.2	Homo sapiens acetoacetyl-CoA synthetase (AACS), mRNA.	7.42827	8.27724	8.6556	7.84859	8.44202	8.62992	2.34133	0.00173528
1660019	SNCAIP	NM_001086.2	Homo sapiens arylacetamide deacetylase (esterase) (AADAC), mRNA.	6.26038	6.90557	7.48746	6.83245	7.8806	8.27327	2.34093	0.00197756
4120553	WISP2	NM_130786.2	Homo sapiens alpha-1-B glycoprotein (A1BG), mRNA.	4.61359	4.57208	5.82884	4.59906	9.43132	8.88316	2.32181	0.000162906
3450347	BIRC7	NM_016161.1	Homo sapiens alpha-1,4-N-acetylglucosaminyltransferase (A4GNT), mRNA.	6.44303	6.12741	7.65599	6.29671	7.72286	8.75303	2.31812	0.00131939
1500280	IFIT3	XM_376454.3	PREDICTED: Homo sapiens acetoacetyl-CoA synthetase-like (AACSL), mRNA.	6.41745	5.92458	7.57895	5.97785	7.71972	8.82718	2.23689	0.00173528
6660435	TGFA	NM_022070.3	Homo sapiens amplified in breast cancer 1 (ABC1), mRNA.	7.69753	7.54182	8.84226	6.96562	8.05652	9.82651	2.21105	0.0141456
5360347	NQO1	NM_018723.2	Homo sapiens ataxin 2-binding protein 1 (A2BP1), transcript variant 4, mRNA.	8.8666	9.6998	10.0016	9.0365	9.888	8.86614	2.19612	0.000162906
5420201	VMD2	NM_022169.3	Homo sapiens ATP-binding cassette, sub-family G (WHITE), member 4 (ABCG4), mRNA.	5.509	6.94249	6.62773	6.01933	7.21089	7.39996	2.17157	0.0297022
2750128	SLC7A11	NM_207285.1	Homo sapiens AAA1 protein (AAA1), transcript variant III, mRNA.	6.0454	7.05944	7.15274	6.34656	7.85894	7.80451	2.15448	0.00173528
4390450	SGK	NM_015429.2	Homo sapiens ABI gene family, member 3 (NESH) binding protein (ABI3BP), mRNA.	8.27832	8.41972	9.34189	8.48053	10.1503	9.84727	2.0901	0.0378641
1110373	C15ORF48	NM_080282.2	Homo sapiens ATP-binding cassette, sub-family A (ABC1), member 10 (ABCA10), mRNA.	7.14075	7.03082	8.18782	6.56105	7.63975	7.72748	2.06633	0.0146238
5130156	SOX2	NM_020676.4	Homo sapiens abhydrolase domain containing 6 (ABHD6), mRNA.	9.5203	9.41032	8.50965	9.25534	8.33639	8.97262	0.496321	0.0363346
50626	PLA2G3	NM_001080438.1	Homo sapiens alpha 1,3-galactosyltransferase 2 (isoglobotriaosylceramide synthase) (A3GALT2), mRNA.	7.01	6.70596	5.99452	6.98873	6.51724	5.51867	0.494665	0.000501805
4010224	PRB1	NM_000927.3	Homo sapiens ATP-binding cassette, sub-family B (MDR/TAP), member 1 (ABCB1), mRNA.	5.96128	5.45212	4.90973	5.45304	4.95039	5.32611	0.48245	0.0214584
1070386	CBX1	NM_020469.2	Homo sapiens ABO blood group (transferase A, alpha 1-3-N-acetylgalactosaminyltransferase; transferase B, alpha 1-3-galactosyltransferase) (ABO), mRNA.	7.57846	7.04016	6.50131	6.97846	7.11913	6.72492	0.473963	0.0391959
870025	KIAA1210	NM_000443.2	Homo sapiens ATP-binding cassette, sub-family B (MDR/TAP), member 4 (ABCB4), transcript variant A, mRNA.	6.72098	5.77163	5.63967	6.00713	4.64419	4.48496	0.472597	0.0216185
6580681	FLJ45831	NM_005688.2	Homo sapiens ATP-binding cassette, sub-family C (CFTR/MRP), member 5 (ABCC5), transcript variant 1, mRNA.	7.58886	6.94638	6.36138	6.3585	5.17373	4.5822	0.427063	0.0274495
4260687	SLCO4C1	NM_022436.2	Homo sapiens ATP-binding cassette, sub-family G (WHITE), member 5 (sterolin 1) (ABCG5), mRNA.	7.23657	6.80443	6.00602	7.28681	6.30911	4.93183	0.426156	0.0297022
7150634	APOD	NM_138340.3	Homo sapiens abhydrolase domain containing 3 (ABHD3), mRNA.	6.88267	6.31681	5.63681	6.21397	5.1037	5.04087	0.421657	0.0330546
2690452	PRSS2	NM_000033.2	Homo sapiens ATP-binding cassette, sub-family D (ALD), member 1 (ABCD1), mRNA.	8.4551	7.8825	7.20068	7.85951	5.95339	5.89875	0.419163	0.0274503
7650523	TMEM46	NM_032859.2	Homo sapiens abhydrolase domain containing 13 (ABHD13), mRNA.	8.17608	7.38371	6.90605	7.86764	7.19348	7.23314	0.414651	0.030583
6770131	OLFM4	NM_144670.2	Homo sapiens alpha-2-macroglobulin-like 1 (A2ML1), mRNA.	7.16608	6.72234	5.86675	6.58243	6.1241	5.2909	0.406315	0.000347089
5080139	PRSS3	NM_019624.2	Homo sapiens ATP-binding cassette, sub-family B (MDR/TAP), member 9 (ABCB9), transcript variant 2, mRNA.	8.31	7.78265	6.99488	7.86861	5.87244	5.77032	0.401891	0.0238581
6860112	CRYBA4	NM_022060.2	Homo sapiens abhydrolase domain containing 4 (ABHD4), mRNA.	11.2606	10.3851	9.38076	9.71567	5.79944	5.23661	0.271719	0.0343126
1850082	SYNPO2L	NM_182762.2	Homo sapiens putative binding protein 7a5 (7A5), mRNA.	7.42743	5.58881	5.20219	6.80183	4.7157	7.51849	0.213864	0.000108182

## Sheet: +DoxRG.vs.+DoxCTRL
ProbeID	TargetID	Accession	Definition	-Dox C	-Dox RG	-Dox RP	+Dox C	+Dox RG	+Dox RP	FC +Dox RG.vs +Dox CTRL	adj.P.Val
5900368	MSMB	NM_177966.4	Homo sapiens 2'-phosphodiesterase (2'-PDE), mRNA.	4.8157	4.61517	4.72157	4.55155	10.0094	11.4156	43.9509	3.34539e-12
3390088	MAP7D2	NM_182762.2	Homo sapiens putative binding protein 7a5 (7A5), mRNA.	4.45012	4.65577	5.17332	4.68111	10.1076	6.80078	43.008	1.12199e-10
4120553	WISP2	NM_176818.1	Homo sapiens hypothetical protein LOC283459 (15E1.2), mRNA.	4.61359	4.57208	5.82884	4.59906	9.43132	8.88316	28.4876	3.8304e-13
4610161	KCNF1	NR_002451.1	Homo sapiens ATP-binding cassette, sub-family A (ABC1), member 11 (pseudogene) (ABCA11) on chromosome 4.	5.6152	5.84616	6.63101	5.5415	9.71108	10.4838	17.9957	1.63553e-07
5700014	GREB1	NM_130786.2	Homo sapiens alpha-1-B glycoprotein (A1BG), mRNA.	5.29525	5.48577	6.1974	5.40898	9.37592	9.79768	15.6375	1.12199e-10
6590092	HS.577286	NM_018723.2	Homo sapiens ataxin 2-binding protein 1 (A2BP1), transcript variant 4, mRNA.	4.58604	4.65716	4.90766	4.56745	8.43095	10.4116	14.5556	1.29448e-10
5390435	KCNG3	NM_022070.3	Homo sapiens amplified in breast cancer 1 (ABC1), mRNA.	5.20137	5.09742	6.18283	5.02004	8.43898	7.30246	10.6955	9.63115e-08
150474	CA12	NM_001080438.1	Homo sapiens alpha 1,3-galactosyltransferase 2 (isoglobotriaosylceramide synthase) (A3GALT2), mRNA.	8.44771	8.68008	8.7355	8.31893	11.4982	13.0065	9.05831	7.9018e-10
4920040	DEFB1	NM_020745.1	Homo sapiens alanyl-tRNA synthetase like (AARSL), mRNA.	4.68397	4.62679	5.28902	4.80067	7.90894	9.70569	8.62348	4.20096e-08
3140520	TMOD1	NM_014444.2	Homo sapiens gamma tubulin ring complex protein (76p gene) (76P), mRNA.	7.5944	7.61419	7.63401	7.68342	10.7666	11.8968	8.47454	3.20399e-11
2650035	PADI4	NM_017436.4	Homo sapiens alpha 1,4-galactosyltransferase (globotriaosylceramide synthase) (A4GALT), mRNA.	4.71384	4.7315	4.63454	4.84128	7.87104	10.1206	8.16674	8.05611e-10
2360164	KLRC2	NM_014911.2	Homo sapiens AP2 associated kinase 1 (AAK1), mRNA.	5.86505	5.38832	5.65628	5.42342	8.28207	9.25996	7.25336	2.4152e-08
2970209	FLJ10847	NM_207365.1	Homo sapiens arylacetamide deacetylase-like 2 (AADACL2), mRNA.	4.71625	5.01388	5.03479	4.70904	7.55931	8.78956	7.21131	7.07742e-09
1770168	SUSD3	NM_000014.4	Homo sapiens alpha-2-macroglobulin (A2M), mRNA.	4.6845	4.84605	4.67242	4.63668	7.42733	7.52512	6.91941	4.16671e-10
1580435	TGM2	NM_016161.1	Homo sapiens alpha-1,4-N-acetylglucosaminyltransferase (A4GNT), mRNA.	9.21777	8.79078	9.93477	8.08031	10.8604	10.9623	6.86887	1.09279e-09
5340129	AKR1C2	NM_181806.2	Homo sapiens 2-aminoadipic 6-semialdehyde dehydrogenase (AASDH), mRNA.	4.8534	6.19424	6.18832	4.83254	7.61185	5.74218	6.86523	5.51475e-08
4180079	CRISPLD2	NM_207285.1	Homo sapiens AAA1 protein (AAA1), transcript variant III, mRNA.	6.09429	5.42871	6.06287	5.42478	8.17797	10.728	6.74204	1.09279e-09
6650278	KCNK6	NM_001086.2	Homo sapiens arylacetamide deacetylase (esterase) (AADAC), mRNA.	6.94941	7.13704	7.11231	7.26862	9.98595	11.5707	6.57653	3.49441e-09
1230110	FLJ33534	NM_005763.2	Homo sapiens aminoadipate-semialdehyde synthase (AASS), mRNA.	5.54585	4.94145	4.89884	5.07239	7.77099	5.08912	6.49174	6.15185e-08
1850564	LBP	NM_000392.1	Homo sapiens ATP-binding cassette, sub-family C (CFTR/MRP), member 2 (ABCC2), mRNA.	4.86119	5.04647	5.79809	4.79775	7.47853	6.62716	6.41205	7.28748e-07
1070152	IL17RB	NM_023928.2	Homo sapiens acetoacetyl-CoA synthetase (AACS), mRNA.	7.32929	7.48482	7.66028	7.30968	9.95312	11.5876	6.24817	1.58396e-09
6040731	TYRP1	NM_022169.3	Homo sapiens ATP-binding cassette, sub-family G (WHITE), member 4 (ABCG4), mRNA.	4.57111	4.53507	4.4709	4.76145	7.34269	8.40037	5.98456	2.58121e-06
3140139	NEFL	NM_016428.2	Homo sapiens ABI gene family, member 3 (ABI3), mRNA.	6.69379	6.88997	7.39829	6.9209	9.47683	6.8504	5.88045	6.04714e-06
1070487	KLRC3	NM_012138.3	Homo sapiens apoptosis antagonizing transcription factor (AATF), mRNA.	5.30914	4.97432	5.08083	5.06833	7.57319	8.89101	5.67592	7.58122e-08
2690411	FLJ20366	NM_001040876.1	Homo sapiens ATP-binding cassette, sub-family E (OABP), member 1 (ABCE1), transcript variant 2, mRNA.	5.82827	5.67392	6.22396	5.60668	8.0914	9.81467	5.59726	1.70121e-06
1190719	NEFH	NM_020792.3	Homo sapiens arylacetamide deacetylase-like 1 (AADACL1), mRNA.	4.55605	4.55854	4.86387	4.48812	6.96991	8.62582	5.5859	5.63499e-09
6060630	KRT19	NM_001087.2	Homo sapiens angio-associated, migratory cell protein (AAMP), mRNA.	4.75475	4.43016	4.75239	4.40194	6.88115	11.977	5.57591	2.75434e-08
430181	SEMA3B	NM_000019.2	Homo sapiens acetyl-Coenzyme A acetyltransferase 1 (acetoacetyl Coenzyme A thiolase) (ACAT1), nuclear gene encoding mitochondrial protein, mRNA.	6.30669	6.29578	6.39925	6.35194	8.796	8.70683	5.44169	1.56975e-05
840678	ENPP2	NM_001040649.1	Homo sapiens acid phosphatase 1, soluble (ACP1), transcript variant 4, mRNA.	6.80428	6.40725	6.69341	6.42913	8.85759	7.58863	5.3832	4.53874e-05
4290201	IL24	NM_003742.2	Homo sapiens ATP-binding cassette, sub-family B (MDR/TAP), member 11 (ABCB11), mRNA.	7.35507	7.29881	8.79039	7.30055	9.70647	9.0226	5.29973	3.08953e-07
5220093	HAVCR2	NM_182662.1	Homo sapiens aminoadipate aminotransferase (AADAT), transcript variant 2, mRNA.	6.9273	6.66296	7.07855	6.78419	9.16318	8.25635	5.20173	8.45524e-09
3400307	PLA1A	NM_025267.2	Homo sapiens alanyl-tRNA synthetase domain containing 1 (AARSD1), mRNA.	4.76526	4.46293	4.73667	4.53268	6.68914	5.08645	4.45818	4.20096e-08
2810372	NPR2	NM_007168.2	Homo sapiens ATP-binding cassette, sub-family A (ABC1), member 8 (ABCA8), mRNA.	8.6498	8.5875	8.61931	8.54327	10.6854	10.5676	4.41427	2.53457e-07
6980470	TMPRSS3	NM_000443.2	Homo sapiens ATP-binding cassette, sub-family B (MDR/TAP), member 4 (ABCB4), transcript variant A, mRNA.	6.50295	6.30393	6.49479	6.54235	8.65864	9.98159	4.33577	4.10039e-07
630327	RET	NM_080284.2	Homo sapiens ATP-binding cassette, sub-family A (ABC1), member 6 (ABCA6), mRNA.	4.75003	5.01182	5.0686	5.07608	7.18048	10.3054	4.30018	2.48688e-07
2850301	AGT	NM_020686.3	Homo sapiens 4-aminobutyrate aminotransferase (ABAT), nuclear gene encoding mitochondrial protein, transcript variant 1, mRNA.	8.92068	8.8622	9.56571	9.07241	11.1653	11.1257	4.26606	9.63115e-08
6770066	LOC653559	NM_001042472.1	Homo sapiens abhydrolase domain containing 12 (ABHD12), transcript variant 1, mRNA.	5.23447	5.04442	5.42548	5.32196	7.41408	7.62628	4.26376	3.17853e-06
5560195	LOC653879	NM_005158.2	Homo sapiens v-abl Abelson murine leukemia viral oncogene homolog 2 (arg, Abelson-related gene) (ABL2), transcript variant a, mRNA.	4.87934	5.00705	5.07612	5.00906	7.08907	8.77998	4.2281	8.24842e-06
4830138	RIMS4	NM_148914.2	Homo sapiens abhydrolase domain containing 11 (ABHD11), transcript variant 3, mRNA.	5.86743	5.75522	6.52598	6.01539	8.08838	6.88241	4.20759	3.14082e-06
2490240	PTPRE	NM_005688.2	Homo sapiens ATP-binding cassette, sub-family C (CFTR/MRP), member 5 (ABCC5), transcript variant 1, mRNA.	5.34751	5.62076	5.72682	5.76359	7.82778	7.4964	4.18198	1.13757e-06
6450735	LOC285444	NM_005502.2	Homo sapiens ATP-binding cassette, sub-family A (ABC1), member 1 (ABCA1), mRNA.	4.64958	5.0464	5.05938	4.92589	6.9834	7.56975	4.16267	1.00431e-07
5720246	AQP7P2	NM_152924.3	Homo sapiens abhydrolase domain containing 2 (ABHD2), transcript variant 2, mRNA.	5.45604	5.50596	5.64715	5.37867	7.39477	5.55103	4.0449	3.96014e-06
940639	C12ORF46	NM_001088.1	Homo sapiens arylalkylamine N-acetyltransferase (AANAT), mRNA.	4.59201	4.51121	4.62404	4.43916	6.43969	6.11424	4.00146	4.02289e-08
3450201	C6ORF32	NM_152701.2	Homo sapiens ATP-binding cassette, sub-family A (ABC1), member 13 (ABCA13), mRNA.	7.07366	7.34225	7.91972	6.56963	8.55995	9.26908	3.97325	1.78021e-07
5270619	FGD3	NM_005689.1	Homo sapiens ATP-binding cassette, sub-family B (MDR/TAP), member 6 (ABCB6), nuclear gene encoding mitochondrial protein, mRNA.	6.31665	6.62703	7.06471	6.61819	8.60369	8.2735	3.96	4.4542e-07
2760239	RASGRP1	NM_138326.1	Homo sapiens aminocarboxymuconate semialdehyde decarboxylase (ACMSD), mRNA.	5.04529	4.81166	5.43228	4.90768	6.8886	5.43762	3.94747	3.75363e-05
2360672	TNFRSF19	NM_006821.3	Homo sapiens acyl-CoA thioesterase 2 (ACOT2), mRNA.	6.46167	6.23772	6.52848	6.00743	7.97263	6.86291	3.90467	4.25312e-05
6980546	CACNA1I	NM_025247.3	Homo sapiens acyl-Coenzyme A dehydrogenase family, member 10 (ACAD10), mRNA.	5.34401	5.85857	5.35574	5.6122	7.56869	10.5986	3.88115	1.13743e-05
1980670	CGN	NM_015423.2	Homo sapiens aminoadipate-semialdehyde dehydrogenase-phosphopantetheinyl transferase (AASDHPPT), mRNA.	7.65969	7.67685	8.25776	7.67641	9.60523	10.0458	3.80744	6.06577e-08
6330132	ISG20	NM_002858.2	Homo sapiens ATP-binding cassette, sub-family D (ALD), member 3 (ABCD3), mRNA.	9.70289	9.77146	9.95902	9.85021	11.7694	14.2054	3.78208	1.30536e-06
3440411	OR7A5	NM_172232.1	Homo sapiens ATP-binding cassette, sub-family A (ABC1), member 5 (ABCA5), transcript variant 2, mRNA.	4.71756	4.69387	4.76134	4.63775	6.52859	4.58947	3.70849	2.42867e-07
4920064	CISH	NM_004036.2	Homo sapiens adenylate cyclase 3 (ADCY3), mRNA.	4.91046	4.93671	5.3411	4.77716	6.66223	5.34674	3.69372	0.000692738
6180259	HSPB8	NM_052956.1	Homo sapiens acyl-CoA synthetase medium-chain family member 1 (ACSM1), mRNA.	8.57087	8.79102	9.06001	8.64168	10.4803	11.4451	3.57667	9.10126e-05
5090408	LRIG1	NM_021962.2	Homo sapiens active BCR-related gene (ABR), transcript variant 1, mRNA.	8.09135	7.84471	7.97062	7.94478	9.78201	10.3565	3.57324	9.77277e-06
7320717	GALNT4	NM_004299.3	Homo sapiens ATP-binding cassette, sub-family B (MDR/TAP), member 7 (ABCB7), nuclear gene encoding mitochondrial protein, mRNA.	6.43286	6.04197	6.67351	6.45023	8.28369	6.53913	3.56389	4.7864e-07
5570681	LOC649181	NM_016818.2	Homo sapiens ATP-binding cassette, sub-family G (WHITE), member 1 (ABCG1), transcript variant 2, mRNA.	5.32509	5.37468	5.20959	5.06477	6.87209	7.16337	3.49991	2.04861e-06
6420309	FLJ20152	NM_022899.3	Homo sapiens ARP8 actin-related protein 8 homolog (yeast) (ACTR8), mRNA.	4.9604	5.16743	5.16682	4.9774	6.76979	8.3491	3.46388	0.000183274
5870474	RHOBTB3	NM_138933.1	Homo sapiens apobec-1 complementation factor (ACF), transcript variant 3, mRNA.	10.6354	10.2411	10.6219	10.1859	11.9616	11.2047	3.42416	3.43996e-05
3460356	ADAMTSL5	NM_018358.1	Homo sapiens ATP-binding cassette, sub-family F (GCN20), member 3 (ABCF3), mRNA.	5.74581	5.71816	5.82747	5.99179	7.76586	8.50547	3.42018	1.92233e-06
3940133	FAM46A	NM_178559.3	Homo sapiens ATP-binding cassette, sub-family B (MDR/TAP), member 5 (ABCB5), mRNA.	9.61016	9.7349	10.3124	9.55226	11.3062	11.4407	3.3728	4.20256e-07
1500280	IFIT3	NM_000033.2	Homo sapiens ATP-binding cassette, sub-family D (ALD), member 1 (ABCD1), mRNA.	6.41745	5.92458	7.57895	5.97785	7.71972	8.82718	3.34468	1.30433e-06
1050356	EDG2	NM_033068.2	Homo sapiens acid phosphatase, testicular (ACPT), mRNA.	5.29918	5.22473	5.31551	5.20718	6.93176	7.45095	3.30483	5.77771e-05
4060091	DKFZP451A211	NM_017419.1	Homo sapiens amiloride-sensitive cation channel 5, intestinal (ACCN5), mRNA.	4.8562	4.80155	4.7921	4.71027	6.42372	6.51211	3.27946	2.54949e-05
6400598	EDN2	NM_022735.3	Homo sapiens acyl-Coenzyme A binding domain containing 3 (ACBD3), mRNA.	4.74391	4.56504	4.88214	4.65459	6.35806	7.24422	3.25682	1.57247e-05
2120537	SPOCD1	NM_152282.3	Homo sapiens acid phosphatase-like 2 (ACPL2), transcript variant 1, mRNA.	5.25725	5.16335	5.35451	5.07665	6.75519	9.80332	3.20103	5.36111e-05
4390450	SGK	NM_005622.3	Homo sapiens acyl-CoA synthetase medium-chain family member 3 (ACSM3), transcript variant 1, mRNA.	8.27832	8.41972	9.34189	8.48053	10.1503	9.84727	3.18158	9.5163e-05
5560674	LPL	NM_015999.2	Homo sapiens adiponectin receptor 1 (ADIPOR1), mRNA.	5.83426	6.39045	6.51246	5.90836	7.57002	9.10389	3.16382	0.00093522
3930152	MGC17624	NM_018477.1	Homo sapiens actin-related protein 10 homolog (S. cerevisiae) (ACTR10), mRNA.	5.2663	5.85962	5.70734	5.48396	7.14416	8.37825	3.1606	0.000167821
6280379	LONRF2	NM_005891.1	Homo sapiens acetyl-Coenzyme A acetyltransferase 2 (acetoacetyl Coenzyme A thiolase) (ACAT2), mRNA.	4.76835	4.88657	4.70261	4.64515	6.29674	6.85475	3.1418	1.57247e-05
360706	GRTP1	NM_145188.1	Homo sapiens ATP-binding cassette, sub-family C (CFTR/MRP), member 12 (ABCC12), transcript variant B, mRNA.	6.20822	6.18981	6.40419	6.13673	7.78026	6.99847	3.1243	6.73705e-07
4570100	LOC283050	NM_006720.3	Homo sapiens actin binding LIM protein 1 (ABLIM1), transcript variant 4, mRNA.	5.72762	5.99344	6.33047	6.13543	7.77228	6.13366	3.10985	8.44404e-06
1430053	TTLL12	NM_001101.2	Homo sapiens actin, beta (ACTB), mRNA.	8.23857	7.97065	8.32011	8.27297	9.86096	8.52593	3.00629	0.00010596
2630176	MAPT	XM_929560.1	PREDICTED: Homo sapiens acyl-CoA thioesterase 1 (ACOT1), mRNA.	5.10812	5.34003	5.67294	5.07663	6.65388	8.16412	2.98399	4.23381e-05
4890241	GPR56	NR_003256.1	Homo sapiens ATP-binding cassette, sub-family D (ALD), member 4 (ABCD4), transcript variant 2, transcribed RNA.	10.8348	10.795	10.9333	10.9519	12.5203	11.6616	2.9658	1.30536e-06
2640543	SFRP4	NM_005759.3	Homo sapiens abl interactor 2 (ABI2), mRNA.	4.91837	5.21421	4.9076	5.08444	6.65011	5.42074	2.96014	5.95272e-06
4280678	SEPP1	NM_024783.2	Homo sapiens ATP/GTP binding protein-like 2 (AGBL2), mRNA.	7.91101	8.03095	8.7912	7.90851	9.4638	6.70901	2.93893	0.00184831
1510300	ELF3	NM_201252.1	Homo sapiens aflatoxin B1 aldehyde reductase 3 (AFAR3), mRNA.	5.36728	4.97639	5.58861	5.67685	7.22723	7.74806	2.92895	0.00161912
3940504	CD79A	NM_001102.2	Homo sapiens actinin, alpha 1 (ACTN1), mRNA.	5.10712	5.05404	4.9516	5.07878	6.62711	7.05028	2.92478	0.000145526
4880544	GALNT12	NM_004035.4	Homo sapiens acyl-Coenzyme A oxidase 1, palmitoyl (ACOX1), transcript variant 1, mRNA.	5.83473	6.0917	6.03784	5.68545	7.2309	7.75539	2.91895	4.38118e-05
2750128	SLC7A11	NM_032859.2	Homo sapiens abhydrolase domain containing 13 (ABHD13), mRNA.	6.0454	7.05944	7.15274	6.34656	7.85894	7.80451	2.85282	3.57094e-06
5270520	FAIM3	NM_014049.3	Homo sapiens acyl-Coenzyme A dehydrogenase family, member 9 (ACAD9), mRNA.	5.5912	5.66449	5.81401	5.56834	7.08052	6.05598	2.8524	1.20965e-05
6760546	TIPARP	NM_014384.2	Homo sapiens acyl-Coenzyme A dehydrogenase family, member 8 (ACAD8), mRNA.	8.44367	8.52696	8.94238	8.5574	10.0651	10.9525	2.84366	1.20965e-05
6200148	PCP4	NM_184041.1	Homo sapiens aldolase A, fructose-bisphosphate (ALDOA), transcript variant 2, mRNA.	6.86007	6.68314	5.49838	6.35273	7.8441	7.36733	2.81155	0.00637451
5130438	PIPOX	NM_021794.2	Homo sapiens ADAM metallopeptidase domain 30 (ADAM30), mRNA.	4.6215	4.84251	4.80124	4.65573	6.11293	4.71801	2.74575	0.000279746
6590068	RASGRF1	NM_032360.2	Homo sapiens acyl-Coenzyme A binding domain containing 6 (ACBD6), mRNA.	6.34481	5.9744	6.61786	6.33976	7.79198	7.66048	2.73629	1.78077e-05
2600747	IFIT2	NM_030955.2	Homo sapiens ADAM metallopeptidase with thrombospondin type 1 motif, 12 (ADAMTS12), mRNA.	6.51016	6.41652	7.80846	6.46097	7.90992	8.56342	2.73009	0.000341351
6280168	SERPINA3	NM_018702.1	Homo sapiens adenosine deaminase, RNA-specific, B2 (RED2 homolog rat) (ADARB2), mRNA.	6.02382	6.31956	6.75771	6.24145	7.67131	7.53268	2.69421	0.000618448
4900767	LOC144404	NM_018046.3	Homo sapiens angiogenic factor with G patch and FHA domains 1 (AGGF1), mRNA.	5.3543	5.84292	5.77595	5.46658	6.89641	7.48542	2.69416	0.00202009
3450347	BIRC7	NM_000016.2	Homo sapiens acyl-Coenzyme A dehydrogenase, C-4 to C-12 straight chain (ACADM), nuclear gene encoding mitochondrial protein, mRNA.	6.44303	6.12741	7.65599	6.29671	7.72286	8.75303	2.68728	1.30734e-05
6400044	EPDR1	NM_024794.1	Homo sapiens abhydrolase domain containing 9 (ABHD9), mRNA.	9.48582	9.81459	9.92723	9.55168	10.9747	10.809	2.68145	5.24141e-06
6420025	TMEM16A	NM_001609.2	Homo sapiens acyl-Coenzyme A dehydrogenase, short/branched chain (ACADSB), nuclear gene encoding mitochondrial protein, mRNA.	4.76783	4.72794	4.57876	4.74845	6.16885	8.51888	2.67661	1.39469e-05
6020202	PDZK1	NM_197941.2	Homo sapiens ADAM metallopeptidase with thrombospondin type 1 motif, 6 (ADAMTS6), mRNA.	4.88481	4.72858	4.67211	4.81639	6.23647	8.11208	2.676	0.000524069
7050180	SLC22A5	NM_014272.2	Homo sapiens ADAM metallopeptidase with thrombospondin type 1 motif, 7 (ADAMTS7), mRNA.	6.8781	6.98412	6.90899	6.7019	8.11762	7.72858	2.66792	0.000524069
6900689	HS.46762	NM_014243.1	Homo sapiens ADAM metallopeptidase with thrombospondin type 1 motif, 3 (ADAMTS3), mRNA.	9.28159	9.41678	9.55955	8.70948	10.1111	9.16298	2.64192	0.000492796
5570682	ASAM	NM_001110.2	Homo sapiens ADAM metallopeptidase domain 10 (ADAM10), mRNA.	5.32765	5.42997	5.56422	5.12947	6.52511	5.12148	2.63105	0.000232639
2900348	ZFP36	NM_020039.2	Homo sapiens amiloride-sensitive cation channel 2, neuronal (ACCN2), transcript variant 1, mRNA.	8.95008	9.40737	9.41253	9.27684	10.6552	11.4999	2.59966	2.28573e-05
7380221	DNAPTP6	NM_001079528.1	Homo sapiens ATP-binding cassette, sub-family C (CFTR/MRP), member 6 (ABCC6), transcript variant 2, mRNA.	9.68314	9.77277	9.74379	9.80975	11.1806	10.9754	2.58621	1.15914e-06
2680072	OLFM1	NM_001033583.1	Homo sapiens acyl-CoA thioesterase 9 (ACOT9), mRNA.	7.23274	7.37591	7.69847	7.1979	8.54871	11.0467	2.55056	4.35644e-05
1820270	ATP8B4	NM_005735.2	Homo sapiens ARP1 actin-related protein 1 homolog B, centractin beta (yeast) (ACTR1B), mRNA.	5.34222	5.18908	5.74339	5.27931	6.6263	7.27912	2.54382	0.000170031
3120598	LOC648517	NM_147129.2	Homo sapiens ALS2 C-terminal like (ALS2CL), transcript variant 1, mRNA.	7.27216	8.11333	7.64114	7.41054	8.74836	8.35007	2.5277	0.00832298
4040438	MESP1	NM_016022.1	Homo sapiens anterior pharynx defective 1 homolog A (C. elegans) (APH1A), mRNA.	6.70728	6.80208	7.077	6.35729	7.68541	7.09715	2.51074	0.0285363
2810487	OTUB2	NM_138289.1	Homo sapiens actin-related protein T1 (ACTRT1), mRNA.	5.94236	5.8811	5.87813	6.06163	7.38166	8.41561	2.49671	0.00018462
1980288	CTSH	NM_000927.3	Homo sapiens ATP-binding cassette, sub-family B (MDR/TAP), member 1 (ABCB1), mRNA.	8.53606	8.77989	8.95185	8.622	9.94193	9.29166	2.49655	2.77497e-07
3310504	PDK4	NM_001008535.1	Homo sapiens A kinase (PRKA) anchor protein 14 (AKAP14), transcript variant 3, mRNA.	6.51656	6.57254	6.58518	6.01646	7.33629	9.9885	2.49636	0.00360829
6650348	LAPTM4B	NM_147161.2	Homo sapiens acyl-CoA thioesterase 11 (ACOT11), transcript variant 2, mRNA.	11.8782	11.9464	11.9407	11.8973	13.1896	13.0778	2.44918	4.25312e-05
130148	GALNTL4	NM_020445.4	Homo sapiens ARP3 actin-related protein 3 homolog B (yeast) (ACTR3B), transcript variant 1, mRNA.	6.92487	7.00861	7.35679	6.82648	8.10899	9.10656	2.43261	0.000170031
940458	SYTL5	NM_020978.3	Homo sapiens amylase, alpha 2B (pancreatic) (AMY2B), mRNA.	4.74667	4.84032	4.81729	4.94849	6.22854	5.74452	2.42847	0.011671
1240730	SPINT2	NM_001100.3	Homo sapiens actin, alpha 1, skeletal muscle (ACTA1), mRNA.	4.86415	5.03157	4.75977	4.91496	6.18033	7.08819	2.40389	0.000103052
5670079	LOC286297	NM_000022.2	Homo sapiens adenosine deaminase (ADA), mRNA.	8.13603	8.0508	8.17091	7.67418	8.9289	8.17618	2.38621	0.000226137
3520544	C1ORF67	NM_001118.3	Homo sapiens adenylate cyclase activating polypeptide 1 (pituitary) receptor type I (ADCYAP1R1), mRNA.	6.64472	6.68116	6.50435	6.73673	7.96692	7.29273	2.34598	0.000793059
4860494	C3	NM_001134.1	Homo sapiens alpha-fetoprotein (AFP), mRNA.	4.81364	4.59473	4.76202	4.80614	6.03013	7.78951	2.33593	0.00172466
4810482	OPHN1	NM_001627.2	Homo sapiens activated leukocyte cell adhesion molecule (ALCAM), mRNA.	5.2245	5.0434	5.52325	5.38942	6.6115	7.18643	2.33283	0.00508226
4150477	LOXL4	NM_015256.2	Homo sapiens acyl-CoA synthetase long-chain family member 6 (ACSL6), transcript variant 1, mRNA.	12.3597	12.339	12.4925	12.4842	13.7022	14.0872	2.32625	9.10126e-05
650753	AFF3	NM_001354.4	Homo sapiens aldo-keto reductase family 1, member C2 (dihydrodiol dehydrogenase 2; bile acid binding protein; 3-alpha hydroxysteroid dehydrogenase, type III) (AKR1C2), transcript variant 1, mRNA. XM_943424 XM_943425 XM_943427	9.16439	9.14426	9.13733	8.78596	10.0007	9.57206	2.32098	0.0041986
6420064	LOC440015	NM_003689.2	Homo sapiens aldo-keto reductase family 7, member A2 (aflatoxin aldehyde reductase) (AKR7A2), mRNA.	4.92845	4.85801	4.62272	4.70325	5.91673	6.61333	2.31895	0.00464742
580465	VASH1	NM_172027.1	Homo sapiens ankyrin repeat and BTB (POZ) domain containing 1 (ABTB1), transcript variant 2, mRNA.	7.79239	7.85285	7.95681	8.10729	9.32028	9.22074	2.31816	1.01375e-05
630196	LOC649970	NM_145698.1	Homo sapiens acyl-Coenzyme A binding domain containing 5 (ACBD5), mRNA.	5.73549	5.97177	6.18157	5.70733	6.91839	7.27766	2.31507	1.72008e-05
6330201	OVOL2	NM_020469.2	Homo sapiens ABO blood group (transferase A, alpha 1-3-N-acetylgalactosaminyltransferase; transferase B, alpha 1-3-galactosyltransferase) (ABO), mRNA.	6.51516	6.62181	6.63651	6.49655	7.70746	9.08887	2.31484	9.58802e-06
2630202	FLJ45248	NR_002224.1	Homo sapiens ADAM metallopeptidase domain 6 (ADAM6) on chromosome 14.	7.67451	7.32246	8.19621	7.13197	8.34191	9.66165	2.31328	0.000293882
670333	EDN3	NM_001099.2	Homo sapiens acid phosphatase, prostate (ACPP), mRNA.	4.67801	4.60567	4.65266	4.76737	5.96582	7.92841	2.29493	5.43489e-05
7510414	IGFBP4	NM_033274.2	Homo sapiens ADAM metallopeptidase domain 19 (meltrin beta) (ADAM19), transcript variant 2, mRNA.	8.38403	8.35254	8.61114	8.32925	9.52321	10.4254	2.2878	0.000257036
5420201	VMD2	NM_152392.1	Homo sapiens AHA1, activator of heat shock 90kDa protein ATPase homolog 2 (yeast) (AHSA2), mRNA.	5.509	6.94249	6.62773	6.01933	7.21089	7.39996	2.28399	0.00291346
5490414	OACT1	NM_015429.2	Homo sapiens ABI gene family, member 3 (NESH) binding protein (ABI3BP), mRNA.	7.00209	7.07125	7.16333	7.15513	8.34395	9.06913	2.27966	6.9732e-06
6940500	BDKRB1	NM_007002.2	Homo sapiens adhesion regulating molecule 1 (ADRM1), transcript variant 1, mRNA.	5.25077	5.05889	5.56488	4.91418	6.09969	6.01747	2.27444	0.00155496
4860762	INPP4B	NM_001097.1	Homo sapiens acrosin (ACR), mRNA.	10.2513	10.0171	10.3931	9.7319	10.9141	9.5783	2.26919	6.02027e-05
4010743	HS.582338	NM_001631.2	Homo sapiens alkaline phosphatase, intestinal (ALPI), mRNA.	4.90217	5.47665	5.37154	4.78297	5.96193	5.88011	2.26414	0.00751872
620692	SLC25A42	NM_005692.3	Homo sapiens ATP-binding cassette, sub-family F (GCN20), member 2 (ABCF2), nuclear gene encoding mitochondrial protein, transcript variant 2, mRNA.	8.4407	8.52583	8.60715	8.49657	9.67537	12.6229	2.26388	1.72109e-06
3190239	GRK5	NM_024551.2	Homo sapiens adiponectin receptor 2 (ADIPOR2), mRNA.	7.18441	7.03628	7.24456	7.30461	8.46403	9.5046	2.23367	0.0009365
70008	NCF2	NM_021599.1	Homo sapiens ADAM metallopeptidase with thrombospondin type 1 motif, 2 (ADAMTS2), transcript variant 2, mRNA.	7.93627	7.58963	7.42496	7.31859	8.47766	9.38457	2.23314	0.000462931
5700594	FGF21	NM_000478.2	Homo sapiens alkaline phosphatase, liver/bone/kidney (ALPL), mRNA.	6.34189	7.58615	7.33392	7.3144	8.46889	8.26477	2.22606	0.00817209
1770402	PIR	XM_937556.1	PREDICTED: Homo sapiens arachidonate 15-lipoxygenase (ALOX15), mRNA.	7.57022	8.51832	8.24343	7.38981	8.54275	7.8035	2.22367	0.00751197
4290524	DAPK2	NM_139056.1	Homo sapiens ADAM metallopeptidase with thrombospondin type 1 motif, 16 (ADAMTS16), mRNA.	4.97636	4.77089	4.75453	4.65058	5.80052	6.36876	2.21904	0.000416997
3890768	HSD17B3	NM_016377.2	Homo sapiens A kinase (PRKA) anchor protein 7 (AKAP7), transcript variant gamma, mRNA.	5.1138	5.14763	5.18845	5.06681	6.21592	5.72365	2.21776	0.00374389
830201	LRRC54	NM_080283.2	Homo sapiens ATP-binding cassette, sub-family A (ABC1), member 9 (ABCA9), transcript variant 1, mRNA.	8.25142	8.52175	8.71847	8.28237	9.43142	10.1629	2.21768	2.53457e-07
6980220	LOC644322	NM_032139.1	Homo sapiens ankyrin repeat domain 27 (VPS9 domain) (ANKRD27), mRNA.	6.75483	6.89493	6.99293	6.45358	7.60015	6.96534	2.21387	0.0155311
5420095	MYC	NM_007202.2	Homo sapiens A kinase (PRKA) anchor protein 10 (AKAP10), nuclear gene encoding mitochondrial protein, mRNA.	9.53146	9.79234	9.53948	9.62406	10.7668	9.28816	2.20804	0.00341827
1770603	TCN1	NM_004194.2	Homo sapiens ADAM metallopeptidase domain 22 (ADAM22), transcript variant 4, mRNA.	9.28133	8.85028	8.97169	8.8774	10.0109	7.96318	2.19389	0.000270915
1170440	AHCYL1	NM_006686.2	Homo sapiens actin-like 7B (ACTL7B), mRNA.	10.958	11.1771	11.3983	10.9863	12.1176	11.9301	2.19057	0.000130602
4570239	LOR	NM_000676.2	Homo sapiens adenosine A2b receptor (ADORA2B), mRNA.	8.53815	8.12635	8.18989	9.08387	10.1988	11.8666	2.1659	0.00100566
2030451	FGF3	NM_007264.3	Homo sapiens adrenomedullin receptor (ADMR), mRNA.	4.60194	4.68085	4.78323	4.54899	5.66263	8.67753	2.16391	0.000984304
5720059	GFOD1	NM_006111.1	Homo sapiens acetyl-Coenzyme A acyltransferase 2 (mitochondrial 3-oxoacyl-Coenzyme A thiolase) (ACAA2), nuclear gene encoding mitochondrial protein, mRNA.	8.93763	9.01648	9.27328	8.68542	9.79754	8.80611	2.16164	1.08988e-05
4920561	MB	NM_175873.3	Homo sapiens ankyrin repeat domain 43 (ANKRD43), mRNA.	5.62602	5.7977	5.71355	5.70071	6.80833	8.18601	2.1549	0.0175088
4230195	NAV2	NM_000020.1	Homo sapiens activin A receptor type II-like 1 (ACVRL1), mRNA.	8.41496	8.12824	8.22456	8.23243	9.33922	9.7091	2.15366	0.000213804
160494	AQP9	NM_000477.3	Homo sapiens albumin (ALB), mRNA.	5.04619	5.02696	4.95896	4.91459	6.02098	5.27361	2.15306	0.00502152
4610520	GCNT3	NM_172024.1	Homo sapiens ATP-binding cassette, sub-family C (CFTR/MRP), member 13 (ABCC13), transcript variant 2, mRNA.	4.58228	4.64648	4.76366	4.64537	5.74807	4.72832	2.14757	7.28748e-07
5890026	LOC158318	NM_014915.1	Homo sapiens ankyrin repeat domain 26 (ANKRD26), mRNA.	7.44661	7.79019	7.62923	7.33217	8.43424	8.40255	2.14663	0.0154171
4560541	MLKL	NM_030957.2	Homo sapiens ADAM metallopeptidase with thrombospondin type 1 motif, 10 (ADAMTS10), mRNA.	7.4471	7.44053	7.50531	7.03802	8.13609	7.94976	2.14068	0.000339259
5090079	C1QTNF1	NM_152331.2	Homo sapiens acyl-CoA thioesterase 4 (ACOT4), mRNA.	6.23357	6.24312	6.45764	6.4032	7.50062	7.81155	2.13973	4.25312e-05
6660435	TGFA	NM_018361.2	Homo sapiens 1-acylglycerol-3-phosphate O-acyltransferase 5 (lysophosphatidic acid acyltransferase, epsilon) (AGPAT5), mRNA.	7.69753	7.54182	8.84226	6.96562	8.05652	9.82651	2.13007	0.00215812
4280524	LEPREL1	NM_032750.1	Homo sapiens abhydrolase domain containing 14B (ABHD14B), mRNA.	10.8239	10.7249	10.991	10.9243	12.0062	11.4609	2.11681	3.96014e-06
1110373	C15ORF48	NM_001125.2	Homo sapiens ADP-ribosylarginine hydrolase (ADPRH), mRNA.	7.14075	7.03082	8.18782	6.56105	7.63975	7.72748	2.11214	0.00110362
3170100	BMP7	NM_012190.2	Homo sapiens aldehyde dehydrogenase 1 family, member L1 (ALDH1L1), mRNA.	7.52645	7.66082	7.97086	7.54718	8.62493	10.2502	2.11074	0.00520767
6940064	HOXD10	NM_001106.2	Homo sapiens activin A receptor, type IIB (ACVR2B), mRNA.	7.41171	7.22024	7.20202	7.21377	8.29093	8.37286	2.10987	0.000211202
770669	CSRP3	NM_144567.3	Homo sapiens angel homolog 2 (Drosophila) (ANGEL2), mRNA.	5.9282	5.21603	5.22438	5.27469	6.35065	6.30299	2.10812	0.0119474
3420154	CIAS1	NM_052866.2	Homo sapiens ADAMTS-like 1 (ADAMTSL1), transcript variant 2, mRNA.	4.96272	4.68055	4.9953	4.62308	5.69787	8.66623	2.10643	0.000536397
4860114	CXCR7	NM_014885.1	Homo sapiens anaphase promoting complex subunit 10 (ANAPC10), mRNA.	8.86413	9.31534	9.25057	9.10714	10.1732	9.30509	2.09369	0.0119132
990288	FHL2	NM_033450.2	Homo sapiens ATP-binding cassette, sub-family C (CFTR/MRP), member 10 (ABCC10), mRNA.	12.6205	12.7769	13.0681	12.3346	13.3975	13.6095	2.08925	5.72062e-07
5290142	HOXD11	NM_004797.2	Homo sapiens adiponectin, C1Q and collagen domain containing (ADIPOQ), mRNA.	7.57177	7.58577	7.43137	7.73447	8.79648	8.96918	2.08783	0.000907176
1400554	FRG2	NM_198836.1	Homo sapiens acetyl-Coenzyme A carboxylase alpha (ACACA), transcript variant 3, mRNA.	4.6174	4.70066	4.72762	4.64335	5.70229	5.56975	2.08341	1.09515e-05
5870138	VWF	NM_016361.2	Homo sapiens acid phosphatase 6, lysophosphatidic (ACP6), mRNA.	8.64569	8.82091	8.19464	8.56789	9.62416	12.9709	2.07955	4.70287e-05
5890706	SHB	NM_020299.3	Homo sapiens aldo-keto reductase family 1, member B10 (aldose reductase) (AKR1B10), mRNA.	7.24837	7.15241	7.34841	7.15353	8.20521	8.08933	2.07294	0.00396056
1660019	SNCAIP	NM_001119.3	Homo sapiens adducin 1 (alpha) (ADD1), transcript variant 1, mRNA.	6.26038	6.90557	7.48746	6.83245	7.8806	8.27327	2.06788	0.000793059
7380670	MYB	NM_005736.2	Homo sapiens ARP1 actin-related protein 1 homolog A, centractin alpha (yeast) (ACTR1A), mRNA.	6.88731	6.71752	6.75937	6.82428	7.8693	9.74312	2.0634	0.000168431
450424	CMKOR1	NM_022437.2	Homo sapiens ATP-binding cassette, sub-family G (WHITE), member 8 (sterolin 2) (ABCG8), mRNA.	10.5407	10.8177	10.8456	10.6108	11.6546	10.8102	2.06165	3.10137e-06
630465	SCHIP1	NM_024722.1	Homo sapiens acyl-Coenzyme A binding domain containing 4 (ACBD4), mRNA.	8.68132	8.61213	8.40838	8.58365	9.62184	9.60048	2.05366	1.62e-05
4120053	PFKFB3	NM_145804.1	Homo sapiens ankyrin repeat and BTB (POZ) domain containing 2 (ABTB2), mRNA.	10.0213	9.88418	9.66248	10.0262	11.0622	10.3104	2.05058	1.07016e-05
1050609	PLAC1	NM_014942.2	Homo sapiens ankyrin repeat domain 6 (ANKRD6), mRNA.	6.25148	6.43163	6.27309	6.35226	7.38747	6.8545	2.04941	0.0184225
2940373	TACC1	XM_928013.1	PREDICTED: Homo sapiens acyl-Coenzyme A binding domain containing 7 (ACBD7), mRNA.	11.1299	11.0282	11.2012	11.0766	12.1109	12.4729	2.04812	1.79625e-05
2000373	PITX1	XM_927536.1	PREDICTED: Homo sapiens aldehyde dehydrogenase 1 family, member L2 (ALDH1L2), mRNA.	10.1567	10.1773	10.3322	10.2338	11.2592	12.9837	2.03558	0.00526231
1820671	C12ORF39	NM_025144.2	Homo sapiens alpha-kinase 1 (ALPK1), mRNA.	5.65148	6.18333	6.25191	5.60561	6.63006	7.66587	2.03418	0.00762663
7330477	SLITRK4	NM_183357.1	Homo sapiens adenylate cyclase 5 (ADCY5), mRNA.	8.77854	8.81822	8.83327	8.60196	9.62595	9.45111	2.03354	0.000734897
2350450	SLCO5A1	NM_133265.2	Homo sapiens angiomotin (AMOT), mRNA.	4.80203	4.73387	5.065	4.90158	5.92524	7.01485	2.03307	0.0107319
1230630	PITPNC1	NM_139156.2	Homo sapiens adenosine monophosphate deaminase 2 (isoform L) (AMPD2), transcript variant 2, mRNA.	6.47622	6.37064	6.66806	6.29555	7.31609	8.51906	2.02868	0.0109201
5870630	OPCML	NM_145813.1	Homo sapiens apoptosis-inducing factor, mitochondrion-associated, 1 (AIFM1), nuclear gene encoding mitochondrial protein, transcript variant 3, mRNA.	5.21136	5.29467	5.31646	5.31716	6.33691	5.38721	2.02758	0.00300478
4590561	LOC91461	NM_153206.1	Homo sapiens adhesion molecule, interacts with CXADR antigen 1 (AMICA1), mRNA.	6.24421	6.52192	6.40737	6.31963	7.33871	6.56674	2.02662	0.0102521
5570187	EDG3	NM_003817.1	Homo sapiens ADAM metallopeptidase domain 7 (ADAM7), mRNA.	9.59889	9.38122	9.33804	9.01652	10.029	11.0284	2.01735	0.0003002
6040181	OSBPL3	NM_020322.1	Homo sapiens amiloride-sensitive cation channel 3 (ACCN3), transcript variant 3, mRNA.	7.56069	7.3777	7.59306	7.54037	8.55095	8.73131	2.01472	2.31718e-05
1660196	HK1	NM_015239.1	Homo sapiens ATP/GTP binding protein 1 (AGTPBP1), mRNA.	11.9972	12.0026	12.4079	12.1442	13.1521	13.8058	2.01111	0.00234567
3180010	SDK2	NM_020731.2	Homo sapiens aryl-hydrocarbon receptor repressor (AHRR), mRNA.	7.50517	7.53931	8.08796	7.35775	8.36249	9.74745	2.00658	0.00278902
2190674	IGFBP5	NM_001147.1	Homo sapiens angiopoietin 2 (ANGPT2), mRNA.	12.9977	12.7126	12.0484	13.0737	12.0703	10.8601	0.498848	0.0119474
5690347	TPST2	NM_001004053.1	Homo sapiens actin, beta-like 1 (ACTBL1), mRNA.	11.9096	11.8835	11.7711	11.9642	10.9583	10.3795	0.497981	0.00010596
2970017	S100A2	NM_001629.2	Homo sapiens arachidonate 5-lipoxygenase-activating protein (ALOX5AP), mRNA.	8.63536	8.34451	8.05572	8.49552	7.48947	6.58957	0.497906	0.00751771
1570064	KIAA1522	NM_001031805.1	Homo sapiens AFG3 ATPase family gene 3-like 1 (yeast) (AFG3L1), transcript variant 2, mRNA.	9.37029	9.21339	8.85691	9.46019	8.45366	8.15904	0.49774	0.00169139
3060095	COL12A1	NM_001122.2	Homo sapiens adipose differentiation-related protein (ADFP), mRNA.	10.4372	10.2455	10.016	10.5771	9.57046	9.09229	0.497713	0.000806433
2690463	HDAC7A	NM_138775.1	Homo sapiens alkB, alkylation repair homolog 8 (E. coli) (ALKBH8), mRNA.	6.97815	6.9288	7.04886	7.17217	6.16494	4.97368	0.4975	0.00737045
1410114	FLJ20701	NM_005589.2	Homo sapiens aldehyde dehydrogenase 6 family, member A1 (ALDH6A1), nuclear gene encoding mitochondrial protein, mRNA.	8.07314	7.91418	7.67009	8.05523	7.04726	7.14313	0.497248	0.00615187
630161	DSCR1L1	NM_139274.1	Homo sapiens acyl-CoA synthetase short-chain family member 2 (ACSS2), transcript variant 2, mRNA.	9.4623	9.37051	9.49443	9.38702	8.36957	8.13378	0.493986	9.67003e-05
7050612	TIAM2	NM_006305.2	Homo sapiens acidic (leucine-rich) nuclear phosphoprotein 32 family, member A (ANP32A), mRNA.	8.52949	8.09237	8.18571	8.48867	7.46901	5.84739	0.493232	0.0193838
5220491	VGLL4	NM_006796.1	Homo sapiens AFG3 ATPase family gene 3-like 2 (yeast) (AFG3L2), nuclear gene encoding mitochondrial protein, mRNA.	10.3244	10.1633	10.1448	10.6228	9.60025	9.09605	0.492245	0.00171388
840356	NUAK2	NM_031284.3	Homo sapiens ADP-dependent glucokinase (ADPGK), mRNA.	6.20632	6.05528	6.09665	6.18057	5.1566	4.99684	0.491759	0.00103758
4640487	LOC649025	NM_007316.1	Homo sapiens agouti related protein homolog (mouse) (AGRP), transcript variant 2, mRNA.	6.73746	6.80448	7.01284	6.51096	5.48571	4.86504	0.491327	0.00229188
3370129	RASL11B	NM_001029870.1	Homo sapiens ankyrin repeat domain 56 (ANKRD56), mRNA.	8.45885	8.20062	8.01252	8.48159	7.45248	6.68955	0.490013	0.0180793
630546	MN1	NM_006411.2	Homo sapiens 1-acylglycerol-3-phosphate O-acyltransferase 1 (lysophosphatidic acid acyltransferase, alpha) (AGPAT1), transcript variant 1, mRNA.	9.80516	9.35611	8.95478	9.64792	8.61811	9.77536	0.489776	0.00205721
6760593	OSBPL10	NM_001619.2	Homo sapiens adrenergic, beta, receptor kinase 1 (ADRBK1), mRNA.	11.6878	11.662	11.4026	11.5712	10.5357	9.47596	0.487858	0.00144652
7650309	EHBP1	NM_003814.4	Homo sapiens ADAM metallopeptidase domain 20 (ADAM20), mRNA.	10.8999	10.9972	10.8437	10.9454	9.90698	9.01336	0.486848	0.000265818
4220440	IQGAP2	NM_001003945.1	Homo sapiens aminolevulinate, delta-, dehydratase (ALAD), transcript variant 1, mRNA.	6.23616	6.01408	5.70558	5.92135	4.88128	4.8237	0.486305	0.00494366
2650008	HS.286666	NM_006051.2	Homo sapiens amyloid beta (A4) precursor protein-binding, family B, member 3 (APBB3), transcript variant 4, mRNA.	8.13771	7.85463	8.08274	8.29066	7.24965	5.9315	0.485987	0.0268844
240333	ETS1	NM_014371.2	Homo sapiens A kinase (PRKA) anchor protein 8-like (AKAP8L), mRNA.	9.7739	9.59267	9.41619	9.93284	8.88615	8.79169	0.484075	0.00378958
770661	TENC1	NM_006621.3	Homo sapiens S-adenosylhomocysteine hydrolase-like 1 (AHCYL1), mRNA.	5.51351	5.74302	5.33522	5.95415	4.90544	4.69643	0.483398	0.00258781
5130563	GFPT2	NM_001012734.1	Homo sapiens 1-acylglycerol-3-phosphate O-acyltransferase 4 (lysophosphatidic acid acyltransferase, delta) (AGPAT4), transcript variant 3, mRNA.	9.92894	9.9452	9.97797	9.92275	8.87286	8.44014	0.483006	0.00211846
3420242	HS.369398	NM_182703.2	Homo sapiens ankyrin repeat and death domain containing 1A (ANKDD1A), mRNA.	7.61284	7.15394	6.99099	7.38686	6.33189	6.46354	0.481307	0.0132292
1050750	CRR9	NM_001093.2	Homo sapiens acetyl-Coenzyme A carboxylase beta (ACACB), mRNA.	13.3116	13.395	13.1366	13.5395	12.4801	11.8655	0.479823	1.10817e-05
4150682	IGFL3	NM_000030.1	Homo sapiens alanine-glyoxylate aminotransferase (AGXT), mRNA.	10.6721	10.5516	10.3175	10.6618	9.6006	8.99494	0.479237	0.00243258
6560564	PRKCA	NM_199166.1	Homo sapiens aminolevulinate, delta-, synthase 1 (ALAS1), transcript variant 2, mRNA.	10.0711	9.72766	9.69403	10.2777	9.21595	8.51523	0.479061	0.00499154
4290037	NOV	NM_001115.1	Homo sapiens adenylate cyclase 8 (brain) (ADCY8), mRNA.	8.25534	7.86891	7.36957	8.25299	7.18715	6.40786	0.477696	0.000734897
840068	C3AR1	NM_005858.2	Homo sapiens A kinase (PRKA) anchor protein 8 (AKAP8), mRNA.	6.06615	5.66203	5.5486	5.96483	4.89201	4.7944	0.47539	0.00377672
4860068	STX1A	XM_936876.1	PREDICTED: Homo sapiens acyl-CoA synthetase medium-chain family member 2 (ACSM2), mRNA.	8.15027	8.21093	8.09552	8.20166	7.12562	6.67044	0.474331	9.10126e-05
3840445	KRT17	NM_032489.2	Homo sapiens acrosin binding protein (ACRBP), mRNA.	12.7483	12.5832	12.6229	12.9038	11.8243	11.558	0.473213	6.09118e-05
5080612	LOC440895	NM_001012969.1	Homo sapiens adenosine deaminase-like (ADAL), mRNA.	5.87667	5.3433	5.51604	5.85673	4.77616	4.78459	0.472843	0.000226137
150100	S100A3	NM_006988.3	Homo sapiens ADAM metallopeptidase with thrombospondin type 1 motif, 1 (ADAMTS1), mRNA.	7.04459	6.82953	6.55925	7.03558	5.9541	5.47004	0.472546	0.000337715
4860546	CTHRC1	NM_020319.1	Homo sapiens ankyrin repeat and MYND domain containing 2 (ANKMY2), mRNA.	9.51183	9.04277	9.33594	8.85745	7.76482	7.95581	0.468907	0.0137648
5290161	MGC14376	NM_001098.2	Homo sapiens aconitase 2, mitochondrial (ACO2), nuclear gene encoding mitochondrial protein, mRNA.	8.57436	8.31805	8.12434	8.39841	7.30482	7.4179	0.468593	4.19354e-05
5960440	VDR	NM_017977.1	Homo sapiens absent in melanoma 1-like (AIM1L), mRNA.	6.91514	6.27416	6.44439	6.87189	5.77435	5.62346	0.467315	0.00302257
5690592	TLE6	NM_021804.1	Homo sapiens angiotensin I converting enzyme (peptidyl-dipeptidase A) 2 (ACE2), mRNA.	7.832	8.13523	7.94934	8.02928	6.92518	6.18708	0.465194	3.42352e-05
360047	GAS1	NM_032785.1	Homo sapiens ATP/GTP binding protein-like 4 (AGBL4), mRNA.	9.47018	9.52901	9.37245	9.49232	8.38537	7.94577	0.464274	0.00189311
7150634	APOD	NR_003366.1	Homo sapiens ankyrin repeat domain 20B (ANKRD20B) on chromosome 2.	6.88267	6.31681	5.63681	6.21397	5.1037	5.04087	0.46321	0.0152647
4570397	R3HDML	NM_054027.3	Homo sapiens ankylosis, progressive homolog (mouse) (ANKH), mRNA.	5.66012	4.82763	4.95444	5.81144	4.7002	4.89112	0.462895	0.0134959
5130093	PHLDB1	NM_138340.3	Homo sapiens abhydrolase domain containing 3 (ABHD3), mRNA.	12.012	11.8411	11.6301	12.1752	11.0559	11.6342	0.46031	4.05248e-06
3850349	VGLL2	NM_001008218.1	Homo sapiens amylase, alpha 1B (salivary) (AMY1B), mRNA.	7.51692	7.58928	7.49807	7.45374	6.33229	5.53202	0.459631	0.0114509
4180301	ZNF365	NM_000679.3	Homo sapiens adrenergic, alpha-1B-, receptor (ADRA1B), mRNA.	8.6932	8.57212	8.25897	8.79175	7.66943	7.01752	0.459354	0.00112428
3990553	HS.576106	NM_001621.2	Homo sapiens aryl hydrocarbon receptor (AHR), mRNA.	8.2809	7.86342	7.54106	8.15546	7.02498	5.75417	0.456766	0.00276493
3780674	ZNF503	XR_001283.1	PREDICTED: Homo sapiens ADAM metallopeptidase domain 5, transcript variant 1 (ADAM5), misc RNA.	8.20225	7.74088	8.1532	7.8605	6.72764	6.19808	0.45601	0.000293882
6060487	HS.579715	NM_052853.3	Homo sapiens aarF domain containing kinase 2 (ADCK2), mRNA.	6.11462	5.68748	5.54987	6.09194	4.95554	4.65331	0.454892	0.000650127
540288	TMEM88	NM_001640.3	Homo sapiens N-acylaminoacyl-peptide hydrolase (APEH), mRNA.	5.53727	5.66155	5.61874	6.07531	4.93544	5.17794	0.453802	0.0284848
2370500	HS.569175	NM_017747.1	Homo sapiens ankyrin repeat and KH domain containing 1 (ANKHD1), transcript variant 1, mRNA.	6.2241	5.73138	6.14126	5.99194	4.85083	4.77031	0.453409	0.0135344
2690088	SGCA	XM_945571.1	PREDICTED: Homo sapiens ankyrin repeat domain 13 family, member D, transcript variant 7 (ANKRD13D), mRNA.	6.3311	5.8975	5.925	6.42692	5.2851	5.13753	0.453187	0.0142836
6940609	PDGFRA	NM_014694.2	Homo sapiens ADAMTS-like 2 (ADAMTSL2), mRNA.	9.01004	8.83549	8.42109	8.81425	7.6707	7.20569	0.452645	0.000538885
2650709	CDH11	NM_144704.1	Homo sapiens apoptosis-inducing factor, mitochondrion-associated, 3 (AIFM3), transcript variant 1, mRNA.	9.82902	9.80941	9.58571	9.76162	8.61651	8.00756	0.452156	0.00297082
3840390	HS.181245	NM_177989.1	Homo sapiens actin-like 6A (ACTL6A), transcript variant 2, mRNA.	8.78284	8.45205	8.4555	8.74816	7.60145	6.73096	0.451654	0.000121144
1400520	CNTNAP2	NM_183386.1	Homo sapiens acyl-CoA thioesterase 8 (ACOT8), transcript variant 3, mRNA.	8.20709	8.2222	7.76011	8.45408	7.29899	5.64162	0.449038	4.35644e-05
360458	LOC643365	NM_032250.1	Homo sapiens ankyrin repeat domain 20 family, member A1 (ANKRD20A1), mRNA.	7.49044	6.97117	6.81769	7.23331	6.07659	5.76525	0.448529	0.0150003
5220452	SYNC1	NM_000671.3	Homo sapiens alcohol dehydrogenase 5 (class III), chi polypeptide (ADH5), mRNA.	6.30995	6.2735	5.71396	6.12222	4.95925	4.57678	0.446594	0.000897975
6380600	HS.446286	NM_030924.2	Homo sapiens acyl-CoA synthetase bubblegum family member 2 (ACSBG2), mRNA.	6.80165	6.50514	6.39652	6.1851	5.01993	4.7741	0.445913	6.98004e-05
3460451	SH3PXD2A	NM_005845.2	Homo sapiens ATP-binding cassette, sub-family C (CFTR/MRP), member 4 (ABCC4), mRNA.	9.76792	9.52855	10.0781	10.0253	8.85996	8.75576	0.445853	1.05938e-06
1710270	GRRP1	NM_001616.3	Homo sapiens activin A receptor, type IIA (ACVR2A), mRNA.	6.28275	6.02627	6.00987	6.6836	5.51257	4.97272	0.444105	0.000208803
610678	ERF	NM_021641.2	Homo sapiens ADAM metallopeptidase domain 12 (meltrin alpha) (ADAM12), transcript variant 2, mRNA.	9.30453	8.73674	8.4872	9.17558	8.00414	6.61238	0.443978	0.000249958
6650035	LOC338758	NM_000692.3	Homo sapiens aldehyde dehydrogenase 1 family, member B1 (ALDH1B1), nuclear gene encoding mitochondrial protein, mRNA.	8.94317	8.41427	8.66733	8.15378	6.97918	7.28036	0.443007	0.00520679
5260403	ST3GAL5	NM_013375.2	Homo sapiens activator of basal transcription 1 (ABT1), mRNA.	8.12162	7.79239	7.4845	8.31713	7.14087	7.63594	0.442497	1.01375e-05
4220753	CNIH3	NM_153207.3	Homo sapiens AE binding protein 2 (AEBP2), mRNA.	6.5623	6.06446	6.10974	6.08912	4.90463	4.7581	0.439982	0.00160286
6580681	FLJ45831	NM_000691.3	Homo sapiens aldehyde dehydrogenase 3 family, memberA1 (ALDH3A1), mRNA.	7.58886	6.94638	6.36138	6.3585	5.17373	4.5822	0.439896	0.00553008
1300411	UNC5B	NM_025225.2	Homo sapiens patatin-like phospholipase domain containing 3 (PNPLA3), mRNA.	6.33696	5.65425	6.24914	6.24472	5.0502	6.10979	0.436932	0.00104284
3840156	TMCC2	NM_203437.2	Homo sapiens aftiphilin (AFTPH), transcript variant 1, mRNA.	5.65305	5.79018	5.76685	6.04573	4.84322	4.84484	0.434519	0.00175631
6590575	SPRY2	NM_152526.3	Homo sapiens amyotrophic lateral sclerosis 2 (juvenile) chromosome region, candidate 19 (ALS2CR19), transcript variant b, mRNA.	7.70355	7.61097	7.31357	7.68341	6.4749	7.25192	0.432714	0.0088281
4220246	CCL20	NM_031900.1	Homo sapiens alanine-glyoxylate aminotransferase 2 (AGXT2), nuclear gene encoding mitochondrial protein, mRNA.	8.36238	8.27293	8.79269	8.08171	6.87283	6.67982	0.432605	0.00245193
2470348	NFKBIZ	NM_001995.2	Homo sapiens acyl-CoA synthetase long-chain family member 1 (ACSL1), mRNA.	10.33	10.2011	10.6029	10.0307	8.81318	8.63424	0.430034	7.36922e-05
6060333	ROR1	NM_015391.1	Homo sapiens anaphase promoting complex subunit 13 (ANAPC13), mRNA.	6.60876	6.06039	6.01412	6.54059	5.32289	4.96936	0.429968	0.0119194
1050500	PLEC1	NM_015305.2	Homo sapiens angel homolog 1 (Drosophila) (ANGEL1), mRNA.	9.374	9.07102	8.90321	9.5448	8.32275	7.84558	0.428674	0.0119474
4050064	SPTBN5	NM_176813.3	Homo sapiens anterior gradient homolog 3 (Xenopus laevis) (AGR3), mRNA.	5.87074	5.63898	4.89903	6.13988	4.91292	4.68185	0.427215	0.00225659
270762	HS.100261	NM_015407.3	Homo sapiens abhydrolase domain containing 14A (ABHD14A), mRNA.	9.83467	9.37609	9.21312	9.43159	8.20431	7.32264	0.427122	3.78974e-06
1050100	HS.354359	NM_000690.2	Homo sapiens aldehyde dehydrogenase 2 family (mitochondrial) (ALDH2), nuclear gene encoding mitochondrial protein, mRNA.	10.7743	10.929	11.2468	10.7173	9.48113	9.1623	0.424512	0.00545088
2000630	SORBS2	NM_000645.2	Homo sapiens amylo-1, 6-glucosidase, 4-alpha-glucanotransferase (glycogen debranching enzyme, glycogen storage disease type III) (AGL), transcript variant 5, mRNA.	6.38656	6.02443	6.0898	6.23165	4.99492	5.05753	0.424336	0.0020313
2640747	LOC646638	NM_017664.2	Homo sapiens ankyrin repeat domain 10 (ANKRD10), mRNA.	6.05505	5.81302	5.42776	6.33031	5.08924	4.8869	0.42306	0.0137871
360224	C9ORF84	NM_198595.1	Homo sapiens actin filament associated protein (AFAP), transcript variant 2, mRNA.	10.0125	10.2029	9.54575	10.0419	8.79336	6.83744	0.420864	0.00160286
5490070	TGFBR2	NM_001012751.1	Homo sapiens abl-interactor 1 (ABI1), transcript variant 3, mRNA.	9.99986	9.8454	9.7661	10.0733	8.82162	8.21522	0.419958	5.84997e-06
1940524	STS-1	NM_001090.2	Homo sapiens ATP-binding cassette, sub-family F (GCN20), member 1 (ABCF1), transcript variant 2, mRNA.	9.54733	9.34322	9.53691	9.73591	8.46971	8.12066	0.415754	1.70121e-06
6580279	HS.283151	NM_018674.3	Homo sapiens amiloride-sensitive cation channel 4, pituitary (ACCN4), transcript variant 1, mRNA.	7.09666	7.19835	7.48105	7.51004	6.24331	6.09283	0.415602	2.54949e-05
3370242	DKFZP761P0423	NM_002197.1	Homo sapiens aconitase 1, soluble (ACO1), mRNA.	7.80683	7.70926	7.67991	7.89168	6.6221	6.30009	0.414781	4.16072e-05
270411	HS.114449	NM_199162.1	Homo sapiens ADP-ribosylhydrolase like 1 (ADPRHL1), transcript variant 2, mRNA.	7.40081	7.46887	7.72809	7.27394	6.00134	5.20727	0.413912	0.00110642
2450400	RASGRP3	NM_005160.2	Homo sapiens adrenergic, beta, receptor kinase 2 (ADRBK2), mRNA.	5.7394	5.4645	4.97945	6.12114	4.84659	4.77353	0.413355	0.00155496
3780053	PALLD	NM_022914.1	Homo sapiens adrenocortical dysplasia homolog (mouse) (ACD), mRNA.	11.0191	10.6285	10.473	10.8089	9.53191	8.10626	0.412644	2.92646e-05
2140121	BASP1	NR_001569.1	Homo sapiens ADAM metallopeptidase domain 3A (cyritestin 1) (ADAM3A) on chromosome 8.	6.33048	6.49207	7.01105	6.3243	5.044	4.73661	0.41171	0.000293638
1340195	HS.527009	NM_020661.1	Homo sapiens activation-induced cytidine deaminase (AICDA), mRNA.	8.01043	7.87566	7.76032	7.94027	6.65197	5.06296	0.409433	0.00292861
2190326	DIO2	NM_000668.3	Homo sapiens alcohol dehydrogenase IB (class I), beta polypeptide (ADH1B), mRNA.	7.67411	7.78676	7.25177	8.02483	6.72661	5.7144	0.406626	0.000844247
610270	ELL2	NM_020132.4	Homo sapiens 1-acylglycerol-3-phosphate O-acyltransferase 3 (AGPAT3), transcript variant 1, mRNA.	7.63437	7.86973	7.63453	7.80675	6.50634	6.60771	0.406011	0.00209846
6960202	HTN1	NM_001626.2	Homo sapiens v-akt murine thymoma viral oncogene homolog 2 (AKT2), mRNA.	6.12376	5.22842	5.90466	6.06892	4.74577	4.50877	0.399661	0.00473319
5260343	SCG5	NM_001615.3	Homo sapiens actin, gamma 2, smooth muscle, enteric (ACTG2), mRNA.	9.7346	9.77728	10.3113	9.55055	8.22447	6.79504	0.398848	0.000118846
270615	ABCC3	NM_016006.3	Homo sapiens abhydrolase domain containing 5 (ABHD5), mRNA.	8.63655	8.89907	8.62418	8.74694	7.41103	7.36701	0.396142	4.91966e-06
510719	ZNF404	NM_139057.1	Homo sapiens ADAM metallopeptidase with thrombospondin type 1 motif, 17 (ADAMTS17), mRNA.	7.46212	7.65104	7.47907	7.74919	6.39562	5.69346	0.391322	0.000445691
2030577	TIMP3	NR_002796.1	Homo sapiens AKR7 family pseudogene (AFARP1) on chromosome 1.	7.47585	6.59908	6.93579	7.26817	5.91131	8.12775	0.390432	0.00161912
5550598	HTN3	NM_182920.1	Homo sapiens ADAM metallopeptidase with thrombospondin type 1 motif, 9 (ADAMTS9), mRNA.	7.25882	6.64196	6.84193	7.08623	5.726	5.51485	0.38952	0.000532506
6560577	HSPB3	NM_000483.3	Homo sapiens apolipoprotein C-II (APOC2), mRNA.	8.52861	8.55162	8.35051	8.22609	6.86485	5.41114	0.389247	0.0312497
870025	KIAA1210	NM_014269.3	Homo sapiens ADAM metallopeptidase domain 29 (ADAM29), mRNA.	6.72098	5.77163	5.63967	6.00713	4.64419	4.48496	0.388789	0.000277491
1170072	ZSWIM4	NM_007188.2	Homo sapiens ATP-binding cassette, sub-family B (MDR/TAP), member 8 (ABCB8), nuclear gene encoding mitochondrial protein, mRNA.	10.3831	10.2325	10.0884	10.6241	9.25762	8.49939	0.387843	4.96887e-07
4540630	LRIG3	NM_001105.2	Homo sapiens activin A receptor, type I (ACVR1), mRNA.	7.60169	6.92324	6.82981	7.55175	6.17585	4.89968	0.385313	0.000199894
5050019	HS.416139	NM_021777.2	Homo sapiens ADAM metallopeptidase domain 28 (ADAM28), transcript variant 3, mRNA.	6.5876	6.12028	6.14425	6.68643	5.30877	5.44516	0.384844	0.000274165
4220605	ETS2	NM_019624.2	Homo sapiens ATP-binding cassette, sub-family B (MDR/TAP), member 9 (ABCB9), transcript variant 2, mRNA.	9.64703	9.53753	9.78798	9.51682	8.13528	7.79538	0.383811	5.03078e-07
2480088	XDH	NM_001612.4	Homo sapiens acrosomal vesicle protein 1 (ACRV1), transcript variant 1, mRNA.	6.54917	6.27756	5.74095	6.39773	5.01107	4.8507	0.38245	6.70329e-05
3440600	HS.211047	NM_032049.1	Homo sapiens angiotensin II receptor, type 1 (AGTR1), transcript variant 5, mRNA.	7.67575	6.93612	7.19441	7.12658	5.73687	5.23552	0.381643	0.0023779
1510553	DACT1	NM_020421.2	Homo sapiens aarF domain containing kinase 1 (ADCK1), mRNA.	8.19197	7.88592	7.54917	8.06578	6.67018	5.74115	0.380085	0.000634005
940504	RUNX2	NM_024866.3	Homo sapiens adrenomedullin 2 (ADM2), mRNA.	9.0915	9.03448	9.04851	9.07459	7.67746	6.18779	0.379685	0.000964564
1030333	CCL2	NM_021628.1	Homo sapiens arachidonate lipoxygenase 3 (ALOXE3), mRNA.	8.6041	7.86994	8.45683	8.43509	7.02574	5.93699	0.376482	0.00751872
2680615	RBMS3	NM_016248.2	Homo sapiens A kinase (PRKA) anchor protein 11 (AKAP11), mRNA.	8.59897	8.40836	8.0478	8.64701	7.23727	7.07271	0.376379	0.00355091
6180048	NEDD9	NM_020809.2	Homo sapiens Rho GTPase activating protein 20 (ARHGAP20), mRNA.	7.96476	7.69981	7.41833	7.77086	6.35427	6.50988	0.374597	0.0428075
130678	C10ORF80	NM_032432.2	Homo sapiens actin binding LIM protein family, member 2 (ABLIM2), mRNA.	11.1496	11.0214	10.6627	11.0929	9.63698	8.39551	0.364533	8.87848e-06
1770561	ITGA11	NM_032306.2	Homo sapiens alkB, alkylation repair homolog 7 (E. coli) (ALKBH7), mRNA.	6.11532	5.94089	6.39908	6.4698	5.01135	4.8585	0.363884	0.00735597
3710035	PDZK3	NM_014237.1	Homo sapiens ADAM metallopeptidase domain 18 (ADAM18), mRNA.	6.82751	6.77241	6.51374	6.61756	5.15385	5.23389	0.362559	0.000257036
6580551	HS.282107	NM_015840.2	Homo sapiens adenosine deaminase, RNA-specific (ADAR), transcript variant 2, mRNA.	6.57074	6.28904	6.60148	6.55381	5.08932	4.58235	0.362363	0.000593185
1240440	TXNIP	NM_019112.2	Homo sapiens ATP-binding cassette, sub-family A (ABC1), member 7 (ABCA7), transcript variant 1, mRNA.	10.0671	10.0123	9.73805	10.1139	8.64741	6.45866	0.361854	2.48688e-07
3940435	EMP1	NM_032169.3	Homo sapiens acyl-Coenzyme A dehydrogenase family, member 11 (ACAD11), mRNA.	11.593	11.3837	11.0399	11.4014	9.92849	8.5761	0.360245	1.16732e-05
2750196	CSF2	NM_003812.2	Homo sapiens ADAM metallopeptidase domain 23 (ADAM23), mRNA.	6.61179	6.20684	6.99164	6.31592	4.82165	4.80098	0.354959	0.000274165
2650722	HS.553145	NM_020676.4	Homo sapiens abhydrolase domain containing 6 (ABHD6), mRNA.	8.91184	8.22028	8.34425	8.2318	6.73462	5.38372	0.354246	5.03262e-06
4670131	MYO10	NM_199165.1	Homo sapiens adenylosuccinate synthase like 1 (ADSSL1), transcript variant 1, mRNA.	6.65117	6.47418	6.07209	6.49924	4.99962	5.0685	0.353645	0.00159401
2030041	DDEF2	NM_139178.1	Homo sapiens alkB, alkylation repair homolog 3 (E. coli) (ALKBH3), mRNA.	6.08892	5.84213	6.08725	6.6563	5.14331	4.82284	0.350383	0.00701133
7000626	GUCY1A2	NM_024855.2	Homo sapiens ARP5 actin-related protein 5 homolog (yeast) (ACTR5), mRNA.	8.7149	8.64569	8.40328	8.87697	7.35377	6.33581	0.347915	0.000170429
1010528	HES1	NM_001607.2	Homo sapiens acetyl-Coenzyme A acyltransferase 1 (peroxisomal 3-oxoacyl-Coenzyme A thiolase) (ACAA1), nuclear gene encoding mitochondrial protein, mRNA.	7.88121	7.73554	7.93324	8.05428	6.52616	7.70718	0.346729	1.08988e-05
6770041	LOC653671	NM_139155.1	Homo sapiens ADAM metallopeptidase with thrombospondin type 1 motif, 14 (ADAMTS14), transcript variant 1, mRNA.	6.11582	6.24845	6.51508	6.65575	5.12216	5.03353	0.345418	0.000383073
2370132	TNFRSF11B	NM_005989.2	Homo sapiens aldo-keto reductase family 1, member D1 (delta 4-3-ketosteroid-5-beta-reductase) (AKR1D1), mRNA.	7.76427	7.0916	7.09923	7.78233	6.24196	5.48108	0.343797	0.00464052
7040678	FABP7	NM_005883.2	Homo sapiens adenomatosis polyposis coli 2 (APC2), mRNA.	7.89641	6.92604	6.38499	7.6256	6.08412	5.54073	0.343533	0.0271697
6770603	NOG	NM_003813.2	Homo sapiens ADAM metallopeptidase domain 21 (ADAM21), mRNA.	7.08454	6.4423	6.86295	6.92155	5.3788	5.73922	0.343232	0.000269615
2100053	ST5	NM_015162.3	Homo sapiens acyl-CoA synthetase bubblegum family member 1 (ACSBG1), mRNA.	8.57215	8.53612	8.35189	8.79873	7.2378	5.48827	0.338933	6.785e-05
7320450	UNQ689	NM_018308.1	Homo sapiens acyl-Coenzyme A oxidase-like (ACOXL), mRNA.	10.1087	9.80149	9.34834	10.1956	8.62158	8.78492	0.335876	4.5377e-05
2510091	COL8A1	NM_002025.1	Homo sapiens AF4/FMR2 family, member 2 (AFF2), mRNA.	11.1373	10.542	10.6125	10.8886	9.31259	9.16279	0.3354	0.00162715
2260241	GPR92	NM_080282.2	Homo sapiens ATP-binding cassette, sub-family A (ABC1), member 10 (ABCA10), mRNA.	9.9204	9.64786	9.53015	9.99718	8.41253	7.31734	0.333405	1.37494e-07
3310653	CRYBB1	NM_080658.1	Homo sapiens aspartoacylase (aminocyclase) 3 (ACY3), mRNA.	7.54438	7.26282	6.83934	6.42452	4.80949	4.73893	0.326457	0.000215899
3450324	HS.156542	NM_016824.3	Homo sapiens adducin 3 (gamma) (ADD3), transcript variant 1, mRNA.	8.87076	8.72127	8.37455	8.69557	7.06778	6.51734	0.323582	0.000796449
5960068	PDGFRB	NM_005164.2	Homo sapiens ATP-binding cassette, sub-family D (ALD), member 2 (ABCD2), mRNA.	8.98028	8.49941	8.13565	9.0378	7.38949	6.40725	0.319014	1.30433e-06
3610730	KCNN4	NM_178563.1	Homo sapiens ATP/GTP binding protein-like 3 (AGBL3), mRNA.	6.87292	6.49838	6.45502	6.8014	5.14991	4.8904	0.318312	0.00187957
1770224	PRICKLE1	NM_001135.1	Homo sapiens aggrecan 1 (chondroitin sulfate proteoglycan 1, large aggregating proteoglycan, antigen identified by monoclonal antibody A0122) (AGC1), transcript variant 1, mRNA.	10.7978	10.2242	10.2127	10.6178	8.94835	8.52415	0.314372	0.00192107
4850450	DBC1	NM_198830.1	Homo sapiens ATP citrate lyase (ACLY), transcript variant 2, mRNA.	7.50645	7.25318	7.06484	7.34532	5.66364	5.89774	0.311719	3.56041e-05
7610079	HSF2BP	NM_203372.1	Homo sapiens acyl-CoA synthetase long-chain family member 3 (ACSL3), transcript variant 2, mRNA.	8.03776	7.75084	7.8646	8.18407	6.47715	5.9506	0.306313	7.48484e-05
3800088	MMP7	NM_052998.2	Homo sapiens arginine decarboxylase (ADC), mRNA.	8.36327	8.26108	8.33864	8.1296	6.38463	6.66653	0.298339	0.000627079
1030102	RGS16	NM_000017.1	Homo sapiens acyl-Coenzyme A dehydrogenase, C-2 to C-3 short chain (ACADS), nuclear gene encoding mitochondrial protein, mRNA.	8.89119	8.20453	8.40158	8.74665	6.99151	7.84685	0.296245	1.32357e-05
6280189	HPS4	XM_927215.1	PREDICTED: Homo sapiens apoptosis-associated tyrosine kinase (AATK), mRNA.	9.86058	9.68171	9.64256	9.93633	8.16711	7.59015	0.293368	8.22306e-08
2360639	HHAT	NM_000789.2	Homo sapiens angiotensin I converting enzyme (peptidyl-dipeptidase A) 1 (ACE), transcript variant 1, mRNA.	7.85092	7.45354	7.77082	7.41325	5.63758	5.11356	0.292058	3.25448e-05
630521	CX3CL1	NM_004827.2	Homo sapiens ATP-binding cassette, sub-family G (WHITE), member 2 (ABCG2), mRNA.	7.66182	7.2336	7.02998	7.58183	5.79753	6.5727	0.290316	2.2765e-06
5720424	NRP1	NM_019900.1	Homo sapiens ATP-binding cassette, sub-family C (CFTR/MRP), member 1 (ABCC1), transcript variant 5, mRNA.	8.16796	8.33493	7.54259	8.04754	6.26124	7.10704	0.289916	5.04688e-07
3520762	DYNC1I1	NM_001037162.1	Homo sapiens acyl-CoA thioesterase 6 (ACOT6), mRNA.	10.6842	10.6425	10.0545	10.4123	8.60851	7.90708	0.28642	4.25452e-05
5910521	PLCH1	NM_004302.3	Homo sapiens activin A receptor, type IB (ACVR1B), transcript variant 1, mRNA.	8.1103	7.76579	7.09132	7.79418	5.97804	4.68756	0.283978	0.000204845
2570328	TRIB2	NM_003500.2	Homo sapiens acyl-Coenzyme A oxidase 2, branched chain (ACOX2), mRNA.	10.6171	10.4272	9.89065	10.7352	8.91905	7.32216	0.28397	4.49283e-05
6330504	SERTAD4	NM_020037.1	Homo sapiens ATP-binding cassette, sub-family C (CFTR/MRP), member 3 (ABCC3), transcript variant MRP3A, mRNA.	10.1579	10.1031	9.85573	10.1683	8.34178	7.0948	0.281943	9.10517e-07
6900707	DEFB103A	NM_022436.2	Homo sapiens ATP-binding cassette, sub-family G (WHITE), member 5 (sterolin 1) (ABCG5), mRNA.	7.03421	7.08553	7.07933	7.44282	5.57904	5.38356	0.274754	2.66399e-06
1820315	FLJ23657	NM_015831.1	Homo sapiens acetylcholinesterase (YT blood group) (ACHE), transcript variant E4-E5, mRNA.	6.56784	6.18987	5.88678	6.53548	4.66362	4.82522	0.273221	3.52929e-05
2690452	PRSS2	NM_052957.2	Homo sapiens acidic repeat containing (ACRC), mRNA.	8.4551	7.8825	7.20068	7.85951	5.95339	5.89875	0.26681	6.69443e-05
1470056	SERPINB3	NM_018394.1	Homo sapiens abhydrolase domain containing 10 (ABHD10), mRNA.	6.57284	7.35198	8.63145	6.8916	4.97842	4.60844	0.265507	3.14082e-06
6220209	DMBT1	NM_033151.2	Homo sapiens ATP-binding cassette, sub-family C (CFTR/MRP), member 11 (ABCC11), transcript variant 2, mRNA.	8.78701	8.32457	9.12281	8.39128	6.45721	6.3614	0.261689	6.25877e-07
20315	HS.571096	NM_017825.1	Homo sapiens ADP-ribosylhydrolase like 2 (ADPRHL2), mRNA.	9.01527	9.13528	9.21878	8.95291	7.01239	5.01936	0.260523	0.00112428
4780523	KIAA1913	NM_173076.2	Homo sapiens ATP-binding cassette, sub-family A (ABC1), member 12 (ABCA12), transcript variant 1, mRNA.	8.37414	8.20577	8.18454	8.26546	6.28899	5.44617	0.254112	1.63553e-07
5080139	PRSS3	NM_003501.1	Homo sapiens acyl-Coenzyme A oxidase 3, pristanoyl (ACOX3), mRNA.	8.31	7.78265	6.99488	7.86861	5.87244	5.77032	0.250664	4.49653e-05
7510195	TGFB2	NM_183377.1	Homo sapiens amiloride-sensitive cation channel 1, neuronal (degenerin) (ACCN1), transcript variant 1, mRNA.	8.23613	8.26769	8.11135	8.7162	6.68461	5.50998	0.244585	2.2764e-05
1770598	KLRD1	NM_001117.2	Homo sapiens adenylate cyclase activating polypeptide 1 (pituitary) (ADCYAP1), mRNA.	7.36204	7.44037	7.13056	7.20287	5.14729	4.79263	0.240552	0.000793059
1850082	SYNPO2L	NM_139166.2	Homo sapiens actin-binding Rho activating protein (ABRA), mRNA.	7.42743	5.58881	5.20219	6.80183	4.7157	7.51849	0.235513	1.01375e-05
430438	HS.568260	NM_181866.2	Homo sapiens acyl-CoA thioesterase 7 (ACOT7), transcript variant hBACHd, mRNA.	11.3946	11.2663	10.7852	11.4978	9.40982	7.38366	0.235217	4.26612e-05
6280129	LOC440900	NM_022060.2	Homo sapiens abhydrolase domain containing 4 (ABHD4), mRNA.	9.61221	9.16828	8.7945	9.42283	7.28701	7.3128	0.227538	4.78299e-06
840008	SMOC1	NM_000350.1	Homo sapiens ATP-binding cassette, sub-family A (ABC1), member 4 (ABCA4), mRNA.	9.23336	8.44872	8.43182	9.26813	7.12902	5.67832	0.22702	2.39116e-07
7150563	ENC1	NM_001606.3	Homo sapiens ATP-binding cassette, sub-family A (ABC1), member 2 (ABCA2), transcript variant 1, mRNA.	11.6276	11.5082	11.3693	11.4232	9.19533	7.32469	0.213479	1.78021e-07
5810685	THBS1	NM_007313.2	Homo sapiens v-abl Abelson murine leukemia viral oncogene homolog 1 (ABL1), transcript variant b, mRNA.	10.5649	10.0147	10.4166	10.6179	8.33368	7.0004	0.20529	7.18433e-06
7650209	BMF	NM_000352.2	Homo sapiens ATP-binding cassette, sub-family C (CFTR/MRP), member 8 (ABCC8), mRNA.	7.50301	7.07855	6.75231	7.74075	5.4421	4.86428	0.203254	1.24983e-06
4040576	IL6	NM_001091.2	Homo sapiens amiloride binding protein 1 (amine oxidase (copper-containing)) (ABP1), mRNA.	8.07784	8.30125	8.98484	7.7724	5.41018	5.56692	0.194492	9.77277e-06
5360670	PLAU	XM_376454.3	PREDICTED: Homo sapiens acetoacetyl-CoA synthetase-like (AACSL), mRNA.	9.76446	9.52095	10.0457	9.82693	7.37567	6.50464	0.18285	1.58396e-09
7650358	TGFBI	NM_001089.1	Homo sapiens ATP-binding cassette, sub-family A (ABC1), member 3 (ABCA3), mRNA.	13.1876	12.6353	13.0795	13.1586	10.6301	9.93188	0.173322	2.11212e-07
3830093	LMCD1	NM_144670.2	Homo sapiens alpha-2-macroglobulin-like 1 (A2ML1), mRNA.	12.5034	12.4422	12.118	12.795	10.2174	9.28973	0.167516	4.16671e-10
6860424	SERPINB4	NM_012089.1	Homo sapiens ATP-binding cassette, sub-family B (MDR/TAP), member 10 (ABCB10), nuclear gene encoding mitochondrial protein, mRNA.	7.45446	7.70452	8.37448	7.51271	4.9155	4.60105	0.165258	3.08953e-07
6130148	LOH3CR2A	NM_000018.2	Homo sapiens acyl-Coenzyme A dehydrogenase, very long chain (ACADVL), nuclear gene encoding mitochondrial protein, transcript variant 1, mRNA.	8.52793	8.3007	8.12192	8.46646	5.85149	5.24888	0.163235	1.4559e-05
4570639	SLN	NM_020298.2	Homo sapiens ATP-binding cassette, sub-family C (CFTR/MRP), member 9 (ABCC9), transcript variant SUR2A-delta-14, mRNA.	10.9111	10.0948	10.0041	10.8621	8.18468	6.72003	0.156321	1.24983e-06
5080722	GABRR1	NM_001605.1	Homo sapiens alanyl-tRNA synthetase (AARS), mRNA.	8.80099	8.78491	8.34569	8.05011	5.12794	4.83695	0.131928	4.20096e-08
6400110	HS.382017	NM_015665.3	Homo sapiens achalasia, adrenocortical insufficiency, alacrimia (Allgrove, triple-A) (AAAS), mRNA.	11.6154	11.0602	11.043	11.4759	7.57518	5.36629	0.066952	1.09279e-09
6860112	CRYBA4	NM_152870.1	Homo sapiens abhydrolase domain containing 1 (ABHD1), transcript variant 2, mRNA.	11.2606	10.3851	9.38076	9.71567	5.79944	5.23661	0.0662364	3.12016e-06

## Sheet: +DoxRP.vs.+DoxCTRL
ProbeID	TargetID	Accession	Definition	-Dox C	-Dox RG	-Dox RP	+Dox C	+Dox RG	+Dox RP	FC +Dox RP.vs +Dox CTRL	adj.P.Val
6060630	KRT19	NM_014444.2	Homo sapiens gamma tubulin ring complex protein (76p gene) (76P), mRNA.	4.75475	4.43016	4.75239	4.40194	6.88115	11.977	190.684	2.93236e-15
5900368	MSMB	NM_001080438.1	Homo sapiens alpha 1,3-galactosyltransferase 2 (isoglobotriaosylceramide synthase) (A3GALT2), mRNA.	4.8157	4.61517	4.72157	4.55155	10.0094	11.4156	116.491	1.76791e-14
1440615	OTOF	NM_019900.1	Homo sapiens ATP-binding cassette, sub-family C (CFTR/MRP), member 1 (ABCC1), transcript variant 5, mRNA.	4.66734	4.69199	4.54618	4.65424	5.46098	11.4038	107.605	2.85305e-12
6660475	FGR	NM_017436.4	Homo sapiens alpha 1,4-galactosyltransferase (globotriaosylceramide synthase) (A4GALT), mRNA.	4.5755	4.52197	4.55899	4.47078	5.04645	10.96	89.8378	2.82259e-14
1990068	TH	NM_177966.4	Homo sapiens 2'-phosphodiesterase (2'-PDE), mRNA.	4.454	4.54668	4.44514	4.59093	5.5084	11.0687	89.124	8.4912e-16
5220026	K6IRS3	NM_130786.2	Homo sapiens alpha-1-B glycoprotein (A1BG), mRNA.	4.59531	4.52197	4.7371	4.60088	5.1164	11.07	88.5948	6.16618e-15
2600369	K6IRS2	NM_000014.4	Homo sapiens alpha-2-macroglobulin (A2M), mRNA.	4.90778	4.65957	5.07475	4.69598	5.16626	10.8475	71.0897	6.93216e-15
5290132	COL18A1	NM_000443.2	Homo sapiens ATP-binding cassette, sub-family B (MDR/TAP), member 4 (ABCB4), transcript variant A, mRNA.	4.74252	5.03032	5.01986	5.161	5.07079	11.2142	66.4061	2.19791e-12
1050414	HAMP	NM_176818.1	Homo sapiens hypothetical protein LOC283459 (15E1.2), mRNA.	4.61632	4.5293	4.58059	4.64369	4.64025	10.6611	64.7774	2.77606e-16
6590092	HS.577286	NM_020792.3	Homo sapiens arylacetamide deacetylase-like 1 (AADACL1), mRNA.	4.58604	4.65716	4.90766	4.56745	8.43095	10.4116	57.4452	5.51847e-14
4180079	CRISPLD2	NM_207285.1	Homo sapiens AAA1 protein (AAA1), transcript variant III, mRNA.	6.09429	5.42871	6.06287	5.42478	8.17797	10.728	39.4852	2.82259e-14
2650035	PADI4	NM_207365.1	Homo sapiens arylacetamide deacetylase-like 2 (AADACL2), mRNA.	4.71384	4.7315	4.63454	4.84128	7.87104	10.1206	38.8369	5.51847e-14
630327	RET	NM_181806.2	Homo sapiens 2-aminoadipic 6-semialdehyde dehydrogenase (AASDH), mRNA.	4.75003	5.01182	5.0686	5.07608	7.18048	10.3054	37.5139	2.15643e-13
650452	PLCH2	NM_005692.3	Homo sapiens ATP-binding cassette, sub-family F (GCN20), member 2 (ABCF2), nuclear gene encoding mitochondrial protein, transcript variant 2, mRNA.	5.80694	6.00592	5.79183	5.84728	6.07319	11.0309	36.3437	6.52114e-12
6980546	CACNA1I	NM_022437.2	Homo sapiens ATP-binding cassette, sub-family G (WHITE), member 8 (sterolin 2) (ABCG8), mRNA.	5.34401	5.85857	5.35574	5.6122	7.56869	10.5986	31.7005	9.43628e-12
430402	ABCA3	NM_130767.1	Homo sapiens acyl-CoA thioesterase 12 (ACOT12), mRNA.	5.45169	5.72636	5.57454	5.51968	6.39086	10.4993	31.5522	1.98973e-10
6370541	CST1	NM_003742.2	Homo sapiens ATP-binding cassette, sub-family B (MDR/TAP), member 11 (ABCB11), mRNA.	4.68582	4.79209	4.68688	4.89635	4.85874	9.85433	31.0815	2.10723e-12
4610161	KCNF1	NM_003183.4	Homo sapiens ADAM metallopeptidase domain 17 (tumor necrosis factor, alpha, converting enzyme) (ADAM17), mRNA.	5.6152	5.84616	6.63101	5.5415	9.71108	10.4838	30.7451	1.84631e-09
4920040	DEFB1	NM_018394.1	Homo sapiens abhydrolase domain containing 10 (ABHD10), mRNA.	4.68397	4.62679	5.28902	4.80067	7.90894	9.70569	29.9612	9.46637e-12
4850086	ABCC8	NM_182662.1	Homo sapiens aminoadipate aminotransferase (AADAT), transcript variant 2, mRNA.	4.63932	4.70763	4.60837	4.63274	5.00748	9.3916	27.0745	5.51847e-14
1510181	PTGES	NM_007168.2	Homo sapiens ATP-binding cassette, sub-family A (ABC1), member 8 (ABCA8), mRNA.	5.15436	4.8675	5.29079	4.79931	5.09635	9.55136	26.947	9.38631e-13
2120537	SPOCD1	NM_152924.3	Homo sapiens abhydrolase domain containing 2 (ABHD2), transcript variant 2, mRNA.	5.25725	5.16335	5.35451	5.07665	6.75519	9.80332	26.4769	1.58352e-11
6040451	FLJ31196	NM_080284.2	Homo sapiens ATP-binding cassette, sub-family A (ABC1), member 6 (ABCA6), mRNA.	4.54652	4.52855	4.50976	4.49584	4.88435	9.20719	26.1974	8.11235e-13
4040475	LOC112714	NM_005763.2	Homo sapiens aminoadipate-semialdehyde synthase (AASS), mRNA.	8.84442	8.60269	8.85892	8.7587	8.73136	13.4473	25.7875	2.96263e-13
150474	CA12	NR_002451.1	Homo sapiens ATP-binding cassette, sub-family A (ABC1), member 11 (pseudogene) (ABCA11) on chromosome 4.	8.44771	8.68008	8.7355	8.31893	11.4982	13.0065	25.7696	3.89416e-13
3290368	IGFBP1	NM_182762.2	Homo sapiens putative binding protein 7a5 (7A5), mRNA.	4.49646	4.68485	4.65257	4.53503	4.4851	9.17096	24.863	6.16618e-15
4610010	LILRB5	NM_018723.2	Homo sapiens ataxin 2-binding protein 1 (A2BP1), transcript variant 4, mRNA.	4.51263	4.45123	4.46716	4.50296	4.45976	9.11492	24.4532	6.16618e-15
5870136	CLIC3	NM_002197.1	Homo sapiens aconitase 1, soluble (ACO1), mRNA.	6.00648	6.12111	5.60231	6.13813	7.04902	10.7434	24.3409	1.67966e-10
6330593	PTHR1	NM_015831.1	Homo sapiens acetylcholinesterase (YT blood group) (ACHE), transcript variant E4-E5, mRNA.	5.07424	5.02698	5.25145	5.23036	5.29957	9.80205	23.7803	1.45167e-10
2190358	MYT1L	NM_144670.2	Homo sapiens alpha-2-macroglobulin-like 1 (A2ML1), mRNA.	4.76689	4.73332	4.75006	4.6108	4.71158	9.13418	22.9972	1.76791e-14
6510274	CDH23	NM_005164.2	Homo sapiens ATP-binding cassette, sub-family D (ALD), member 2 (ABCD2), mRNA.	4.98044	4.87651	4.97183	4.72987	5.30809	9.20728	22.2759	4.90218e-12
7380273	GPR114	NM_020037.1	Homo sapiens ATP-binding cassette, sub-family C (CFTR/MRP), member 3 (ABCC3), transcript variant MRP3A, mRNA.	5.1169	5.1365	4.97557	4.84953	4.97595	9.31431	22.0818	3.70742e-12
5870138	VWF	NM_001087.2	Homo sapiens angio-associated, migratory cell protein (AAMP), mRNA.	8.64569	8.82091	8.19464	8.56789	9.62416	12.9709	21.1561	9.73107e-14
5700014	GREB1	NM_178559.3	Homo sapiens ATP-binding cassette, sub-family B (MDR/TAP), member 5 (ABCB5), mRNA.	5.29525	5.48577	6.1974	5.40898	9.37592	9.79768	20.9475	2.19791e-12
5820291	KRT9	NM_006687.2	Homo sapiens actin-like 7A (ACTL7A), mRNA.	5.6254	5.61124	5.80367	5.52748	5.65665	9.89497	20.6417	7.4027e-10
6330132	ISG20	NM_005845.2	Homo sapiens ATP-binding cassette, sub-family C (CFTR/MRP), member 4 (ABCC4), mRNA.	9.70289	9.77146	9.95902	9.85021	11.7694	14.2054	20.4666	4.06205e-12
2490026	MLCK	NM_018358.1	Homo sapiens ATP-binding cassette, sub-family F (GCN20), member 3 (ABCF3), mRNA.	4.43084	4.5484	4.5641	4.54112	4.56389	8.89417	20.4362	6.70634e-12
6330091	CD7	NM_000033.2	Homo sapiens ATP-binding cassette, sub-family D (ALD), member 1 (ABCD1), mRNA.	6.53453	6.61132	6.61677	6.73568	6.54714	11.0662	20.1196	4.90218e-12
6650278	KCNK6	NM_019112.2	Homo sapiens ATP-binding cassette, sub-family A (ABC1), member 7 (ABCA7), transcript variant 1, mRNA.	6.94941	7.13704	7.11231	7.26862	9.98595	11.5707	19.7272	8.21346e-13
4120553	WISP2	NM_001088.1	Homo sapiens arylalkylamine N-acetyltransferase (AANAT), mRNA.	4.61359	4.57208	5.82884	4.59906	9.43132	8.88316	19.4824	1.24083e-13
1070152	IL17RB	NM_012138.3	Homo sapiens apoptosis antagonizing transcription factor (AATF), mRNA.	7.32929	7.48482	7.66028	7.30968	9.95312	11.5876	19.3989	3.42335e-13
5310327	HS.390407	NM_005759.3	Homo sapiens abl interactor 2 (ABI2), mRNA.	5.75885	5.48445	5.65889	5.49849	5.253	9.76162	19.2013	2.38527e-11
7040286	ACSL5	NM_000392.1	Homo sapiens ATP-binding cassette, sub-family C (CFTR/MRP), member 2 (ABCC2), mRNA.	4.98256	4.9128	4.87444	4.90468	5.14327	9.11985	18.5736	3.55318e-12
3140520	TMOD1	NM_015665.3	Homo sapiens achalasia, adrenocortical insufficiency, alacrimia (Allgrove, triple-A) (AAAS), mRNA.	7.5944	7.61419	7.63401	7.68342	10.7666	11.8968	18.55	4.61336e-14
2690411	FLJ20366	NM_183386.1	Homo sapiens acyl-CoA thioesterase 8 (ACOT8), transcript variant 3, mRNA.	5.82827	5.67392	6.22396	5.60668	8.0914	9.81467	18.4812	2.39977e-10
1190719	NEFH	NM_172232.1	Homo sapiens ATP-binding cassette, sub-family A (ABC1), member 5 (ABCA5), transcript variant 2, mRNA.	4.55605	4.55854	4.86387	4.48812	6.96991	8.62582	17.6024	6.47844e-13
2030451	FGF3	NM_022060.2	Homo sapiens abhydrolase domain containing 4 (ABHD4), mRNA.	4.60194	4.68085	4.78323	4.54899	5.66263	8.67753	17.491	1.59411e-11
620692	SLC25A42	NM_016161.1	Homo sapiens alpha-1,4-N-acetylglucosaminyltransferase (A4GNT), mRNA.	8.4407	8.52583	8.60715	8.49657	9.67537	12.6229	17.4646	2.82259e-14
3930132	TUBA3D	NM_080282.2	Homo sapiens ATP-binding cassette, sub-family A (ABC1), member 10 (ABCA10), mRNA.	10.2667	9.99969	10.2994	10.0046	10.1256	14.091	16.9876	3.65071e-13
4730347	LOC654264	NM_019624.2	Homo sapiens ATP-binding cassette, sub-family B (MDR/TAP), member 9 (ABCB9), transcript variant 2, mRNA.	4.59755	4.72216	4.69359	4.708	4.61156	8.79394	16.982	2.85305e-12
2970209	FLJ10847	NM_001040876.1	Homo sapiens ATP-binding cassette, sub-family E (OABP), member 1 (ABCE1), transcript variant 2, mRNA.	4.71625	5.01388	5.03479	4.70904	7.55931	8.78956	16.9184	5.88805e-12
3850685	MANEAL	NM_001093.2	Homo sapiens acetyl-Coenzyme A carboxylase beta (ACACB), mRNA.	4.87526	4.99976	4.66745	4.67712	5.14068	8.75127	16.8438	5.57368e-11
160348	TUBA2	NM_173076.2	Homo sapiens ATP-binding cassette, sub-family A (ABC1), member 12 (ABCA12), transcript variant 1, mRNA.	8.31645	7.92387	8.16079	8.17624	8.32277	12.2452	16.7837	4.03487e-13
3420154	CIAS1	NR_003256.1	Homo sapiens ATP-binding cassette, sub-family D (ALD), member 4 (ABCD4), transcript variant 2, transcribed RNA.	4.96272	4.68055	4.9953	4.62308	5.69787	8.66623	16.4858	5.88805e-12
1440754	OPRL1	NM_024722.1	Homo sapiens acyl-Coenzyme A binding domain containing 4 (ACBD4), mRNA.	6.06043	6.07029	6.30652	5.93513	6.16201	9.94135	16.0691	9.53796e-11
3310504	PDK4	NM_001110.2	Homo sapiens ADAM metallopeptidase domain 10 (ADAM10), mRNA.	6.51656	6.57254	6.58518	6.01646	7.33629	9.9885	15.6928	1.57995e-09
2750475	D4S234E	NM_015423.2	Homo sapiens aminoadipate-semialdehyde dehydrogenase-phosphopantetheinyl transferase (AASDHPPT), mRNA.	6.37174	6.55006	6.63771	6.50182	6.48795	10.4729	15.6825	2.46044e-13
6020722	C14ORF166B	NM_022735.3	Homo sapiens acyl-Coenzyme A binding domain containing 3 (ACBD3), mRNA.	4.74082	4.76157	4.44429	4.74257	5.228	8.67154	15.2314	8.93534e-11
2230035	KRT13	NM_152701.2	Homo sapiens ATP-binding cassette, sub-family A (ABC1), member 13 (ABCA13), mRNA.	4.55816	4.50212	4.61504	4.54594	4.5217	8.44265	14.8945	4.03487e-13
4570630	ALS2CL	NM_014945.1	Homo sapiens actin binding LIM protein family, member 3 (ABLIM3), mRNA.	4.77536	4.94259	4.93957	4.82877	5.10404	8.70419	14.6763	3.25901e-11
6450072	C10ORF49	NM_173567.2	Homo sapiens abhydrolase domain containing 7 (ABHD7), mRNA.	4.92289	4.69509	4.63499	4.62989	4.78363	8.49336	14.5553	1.7479e-11
2680072	OLFM1	NM_148914.2	Homo sapiens abhydrolase domain containing 11 (ABHD11), transcript variant 3, mRNA.	7.23274	7.37591	7.69847	7.1979	8.54871	11.0467	14.408	1.01806e-11
1440064	HS.197143	NM_020298.2	Homo sapiens ATP-binding cassette, sub-family C (CFTR/MRP), member 9 (ABCC9), transcript variant SUR2A-delta-14, mRNA.	4.70065	4.47159	4.55927	4.52018	4.74402	8.36586	14.3769	4.64368e-12
1770484	CYP46A1	NM_001079528.1	Homo sapiens ATP-binding cassette, sub-family C (CFTR/MRP), member 6 (ABCC6), transcript variant 2, mRNA.	4.96037	4.75865	4.86444	4.84874	5.08772	8.68645	14.2977	4.20829e-12
2360164	KLRC2	NM_145804.1	Homo sapiens ankyrin repeat and BTB (POZ) domain containing 2 (ABTB2), mRNA.	5.86505	5.38832	5.65628	5.42342	8.28207	9.25996	14.2861	4.20006e-11
4670066	LOC400258	NM_001605.1	Homo sapiens alanyl-tRNA synthetase (AARS), mRNA.	4.53198	4.65451	4.69936	4.53301	4.51558	8.35944	14.1863	1.44133e-13
1070487	KLRC3	NM_005158.2	Homo sapiens v-abl Abelson murine leukemia viral oncogene homolog 2 (arg, Abelson-related gene) (ABL2), transcript variant a, mRNA.	5.30914	4.97432	5.08083	5.06833	7.57319	8.89101	14.1495	2.82534e-11
10068	SDS	XM_376454.3	PREDICTED: Homo sapiens acetoacetyl-CoA synthetase-like (AACSL), mRNA.	4.55057	4.56311	4.6592	4.55895	4.51937	8.37883	14.122	4.92636e-14
1410019	CYP1A2	NM_023928.2	Homo sapiens acetoacetyl-CoA synthetase (AACS), mRNA.	4.62916	4.58701	4.62442	4.58142	4.53966	8.3948	14.0586	4.92636e-14
990687	STOX2	NM_152870.1	Homo sapiens abhydrolase domain containing 1 (ABHD1), transcript variant 2, mRNA.	7.37264	7.4719	7.88077	7.30829	7.9562	11.1046	13.893	9.43628e-12
6380102	ATP8B3	NM_005502.2	Homo sapiens ATP-binding cassette, sub-family A (ABC1), member 1 (ABCA1), mRNA.	4.76635	4.8442	4.60071	4.55725	4.86727	8.34688	13.8291	3.65071e-13
6400735	LOC643161	NM_001606.3	Homo sapiens ATP-binding cassette, sub-family A (ABC1), member 2 (ABCA2), transcript variant 1, mRNA.	4.47824	4.68366	4.57532	4.55971	4.72216	8.34747	13.8111	5.19872e-13
7570382	CST5	NM_018269.1	Homo sapiens acireductone dioxygenase 1 (ADI1), mRNA.	4.90221	4.8109	4.93018	4.82399	5.72228	8.60361	13.7334	8.60546e-09
4780563	GABBR2	NM_022070.3	Homo sapiens amplified in breast cancer 1 (ABC1), mRNA.	4.63561	4.56675	4.58146	4.56185	4.63439	8.34014	13.7208	3.65071e-13
5560195	LOC653879	NM_005622.3	Homo sapiens acyl-CoA synthetase medium-chain family member 3 (ACSM3), transcript variant 1, mRNA.	4.87934	5.00705	5.07612	5.00906	7.08907	8.77998	13.6509	5.652e-10
6420025	TMEM16A	NM_004827.2	Homo sapiens ATP-binding cassette, sub-family G (WHITE), member 2 (ABCG2), mRNA.	4.76783	4.72794	4.57876	4.74845	6.16885	8.51888	13.6462	6.92639e-12
6480091	DNAJA4	NM_138340.3	Homo sapiens abhydrolase domain containing 3 (ABHD3), mRNA.	5.54607	5.65576	5.72848	5.88666	6.4021	9.65496	13.6261	1.59411e-11
5130593	CAMK2B	NM_198836.1	Homo sapiens acetyl-Coenzyme A carboxylase alpha (ACACA), transcript variant 3, mRNA.	5.36736	5.36176	5.16945	5.44388	5.13194	9.20853	13.5917	4.60671e-11
1990142	C20ORF114	NM_172024.1	Homo sapiens ATP-binding cassette, sub-family C (CFTR/MRP), member 13 (ABCC13), transcript variant 2, mRNA.	4.59619	4.65635	4.55814	4.53837	4.5254	8.27014	13.2854	3.43605e-12
6020037	JSRP1	NM_007313.2	Homo sapiens v-abl Abelson murine leukemia viral oncogene homolog 1 (ABL1), transcript variant b, mRNA.	4.64845	4.59713	4.54179	4.68823	4.62061	8.37681	12.8936	2.76495e-11
7040487	SCNN1A	NM_198830.1	Homo sapiens ATP citrate lyase (ACLY), transcript variant 2, mRNA.	6.62109	6.67053	5.92761	6.74925	6.86325	10.4312	12.8344	1.61449e-10
3610707	GCOM1	NM_025247.3	Homo sapiens acyl-Coenzyme A dehydrogenase family, member 10 (ACAD10), mRNA.	4.71084	4.98603	4.73405	4.81943	5.70877	8.48133	12.6573	6.40256e-11
5340017	H19	NM_021599.1	Homo sapiens ADAM metallopeptidase with thrombospondin type 1 motif, 2 (ADAMTS2), transcript variant 2, mRNA.	5.21662	4.65736	4.9723	5.18528	5.20655	8.84321	12.6225	3.5218e-09
6040731	TYRP1	NM_213604.1	Homo sapiens ADAMTS-like 5 (ADAMTSL5), mRNA.	4.57111	4.53507	4.4709	4.76145	7.34269	8.40037	12.4574	4.1351e-09
2260274	CYP4F11	NM_001611.2	Homo sapiens acid phosphatase 5, tartrate resistant (ACP5), mRNA.	5.87364	6.56052	6.36145	6.2096	6.58584	9.84238	12.4044	3.42088e-10
1070400	HYAL1	NM_004299.3	Homo sapiens ATP-binding cassette, sub-family B (MDR/TAP), member 7 (ABCB7), nuclear gene encoding mitochondrial protein, mRNA.	5.55373	5.60792	5.55228	5.53802	5.49609	9.16554	12.3593	2.57775e-12
2900274	SLITL2	NM_080283.2	Homo sapiens ATP-binding cassette, sub-family A (ABC1), member 9 (ABCA9), transcript variant 1, mRNA.	9.17471	8.93381	8.77178	9.24195	8.5589	12.8639	12.3115	9.38631e-13
6660706	CHST8	NM_001012751.1	Homo sapiens abl-interactor 1 (ABI1), transcript variant 3, mRNA.	4.56964	4.84983	4.62229	4.66428	4.63804	8.27472	12.2138	2.22878e-11
2630370	MAD1L1	XM_928013.1	PREDICTED: Homo sapiens acyl-Coenzyme A binding domain containing 7 (ACBD7), mRNA.	7.69795	7.77549	7.66551	7.66981	7.7475	11.2726	12.1488	1.0082e-10
2120274	FLJ44861	NM_025267.2	Homo sapiens alanyl-tRNA synthetase domain containing 1 (AARSD1), mRNA.	4.60585	4.4888	4.44758	4.49961	4.64282	8.09153	12.058	1.64331e-13
6040458	C6ORF117	NM_001609.2	Homo sapiens acyl-Coenzyme A dehydrogenase, short/branched chain (ACADSB), nuclear gene encoding mitochondrial protein, mRNA.	5.37787	5.3145	5.50451	5.43799	5.50435	9.01897	11.967	8.2629e-11
1010048	CXXC5	NM_181726.1	Homo sapiens ankyrin repeat domain 37 (ANKRD37), mRNA.	6.46867	6.4029	6.49255	6.77551	7.92207	10.3402	11.8324	9.0077e-07
3120091	CD300C	NM_001086.2	Homo sapiens arylacetamide deacetylase (esterase) (AADAC), mRNA.	4.61988	4.46001	4.50726	4.4849	4.71162	8.04144	11.7659	5.26709e-14
110189	HS.526642	NM_207012.1	Homo sapiens adaptor-related protein complex 3, mu 1 subunit (AP3M1), transcript variant 1, mRNA.	6.02588	6.19361	6.4943	5.85973	6.3132	9.38401	11.5057	1.67812e-06
5390220	S100A9	NM_001612.4	Homo sapiens acrosomal vesicle protein 1 (ACRV1), transcript variant 1, mRNA.	4.78077	4.65255	4.81578	4.58459	5.28831	8.10321	11.4606	4.17501e-10
4730427	MYLC2PL	NM_016824.3	Homo sapiens adducin 3 (gamma) (ADD3), transcript variant 1, mRNA.	5.72751	5.81366	5.19784	5.95731	5.16291	9.42921	11.0954	6.76443e-09
6840202	WNT4	NM_020676.4	Homo sapiens abhydrolase domain containing 6 (ABHD6), mRNA.	4.82376	4.83725	4.97202	4.72649	4.65662	8.18917	11.0248	1.73281e-11
3840519	DPEP3	NM_145188.1	Homo sapiens ATP-binding cassette, sub-family C (CFTR/MRP), member 12 (ABCC12), transcript variant B, mRNA.	4.63695	4.57463	4.67055	4.62222	4.63882	8.07668	10.9621	3.28859e-12
6980470	TMPRSS3	NM_000019.2	Homo sapiens acetyl-Coenzyme A acetyltransferase 1 (acetoacetyl Coenzyme A thiolase) (ACAT1), nuclear gene encoding mitochondrial protein, mRNA.	6.50295	6.30393	6.49479	6.54235	8.65864	9.98159	10.8471	8.47101e-11
3830092	RGS10	XR_001283.1	PREDICTED: Homo sapiens ADAM metallopeptidase domain 5, transcript variant 1 (ADAM5), misc RNA.	7.1276	7.40405	7.42999	7.17353	7.79145	10.5461	10.3575	2.52901e-09
6420309	FLJ20152	NM_005160.2	Homo sapiens adrenergic, beta, receptor kinase 2 (ADRBK2), mRNA.	4.9604	5.16743	5.16682	4.9774	6.76979	8.3491	10.351	1.35308e-08
160500	GRP	NM_001100.3	Homo sapiens actin, alpha 1, skeletal muscle (ACTA1), mRNA.	4.55441	5.02468	5.23389	4.57991	4.65013	7.91885	10.1186	5.80265e-10
6020202	PDZK1	NM_139057.1	Homo sapiens ADAM metallopeptidase with thrombospondin type 1 motif, 17 (ADAMTS17), mRNA.	4.88481	4.72858	4.67211	4.81639	6.23647	8.11208	9.81975	3.29615e-09
6660162	LRG1	NM_014911.2	Homo sapiens AP2 associated kinase 1 (AAK1), mRNA.	4.57425	4.63593	4.71747	4.69564	4.86237	7.97485	9.7082	6.25109e-14
6350192	HS.287436	NM_001012734.1	Homo sapiens 1-acylglycerol-3-phosphate O-acyltransferase 4 (lysophosphatidic acid acyltransferase, delta) (AGPAT4), transcript variant 3, mRNA.	5.59266	6.11638	6.60981	5.73575	6.03027	9.01212	9.68917	3.0546e-08
1340746	SLC45A3	NM_000674.1	Homo sapiens adenosine A1 receptor (ADORA1), mRNA.	6.27054	6.10001	6.07861	5.99945	5.81338	9.27455	9.68062	9.57382e-09
5820746	LOC647987	NM_001091.2	Homo sapiens amiloride binding protein 1 (amine oxidase (copper-containing)) (ABP1), mRNA.	4.52646	4.61639	4.70932	4.73877	4.78589	7.95445	9.28999	3.44707e-11
4830632	SLC7A7	NM_024527.3	Homo sapiens abhydrolase domain containing 8 (ABHD8), mRNA.	5.83813	5.93506	5.90325	5.60796	5.751	8.81369	9.2261	1.78292e-11
1010035	NLRP3	NM_000789.2	Homo sapiens angiotensin I converting enzyme (peptidyl-dipeptidase A) 1 (ACE), transcript variant 1, mRNA.	4.72229	4.56133	4.69539	4.96226	5.05042	8.16225	9.18948	1.41928e-10
5560674	LPL	NM_001014432.1	Homo sapiens v-akt murine thymoma viral oncogene homolog 1 (AKT1), transcript variant 2, mRNA.	5.83426	6.39045	6.51246	5.90836	7.57002	9.10389	9.16116	8.28456e-08
670333	EDN3	NM_139166.2	Homo sapiens actin-binding Rho activating protein (ABRA), mRNA.	4.67801	4.60567	4.65266	4.76737	5.96582	7.92841	8.94474	3.75932e-11
3060746	SERPINA6	NM_005688.2	Homo sapiens ATP-binding cassette, sub-family C (CFTR/MRP), member 5 (ABCC5), transcript variant 1, mRNA.	4.57451	4.54058	4.55838	4.40375	5.21114	7.56366	8.93776	4.19832e-12
270487	SH2D3C	NM_145698.1	Homo sapiens acyl-Coenzyme A binding domain containing 5 (ACBD5), mRNA.	4.80429	4.64232	5.16487	4.85323	4.9596	8.01303	8.93706	9.81728e-11
6510703	HS.562383	NM_002858.2	Homo sapiens ATP-binding cassette, sub-family D (ALD), member 3 (ABCD3), mRNA.	4.72616	4.88273	4.85081	4.60243	4.78661	7.7451	8.83159	5.44952e-12
3360273	DKFZP434K191	NM_007264.3	Homo sapiens adrenomedullin receptor (ADMR), mRNA.	8.94026	8.58293	8.4545	8.7032	8.03158	11.8285	8.72564	9.11531e-09
4670458	SEPT4	NM_000687.1	Homo sapiens S-adenosylhomocysteine hydrolase (AHCY), mRNA.	5.44603	5.59208	6.29656	5.90398	5.92078	9.006	8.5862	4.52591e-08
3440341	PHACTR3	NM_001119.3	Homo sapiens adducin 1 (alpha) (ADD1), transcript variant 1, mRNA.	5.80018	5.80088	5.79999	5.82028	6.04757	8.91041	8.51573	6.25073e-09
2630176	MAPT	NM_203488.1	Homo sapiens acylphosphatase 1, erythrocyte (common) type (ACYP1), transcript variant 2, mRNA.	5.10812	5.34003	5.67294	5.07663	6.65388	8.16412	8.50012	1.35378e-09
4670138	SLC27A2	NM_032021.2	Homo sapiens transmembrane protein 133 (TMEM133), mRNA.	5.17712	5.57733	5.53759	5.29245	6.02911	8.37595	8.47668	1.40923e-09
6760482	ARHGAP8	NM_181866.2	Homo sapiens acyl-CoA thioesterase 7 (ACOT7), transcript variant hBACHd, mRNA.	4.78853	4.72054	4.69832	4.8604	5.49165	7.93199	8.40696	2.32776e-10
2350747	ABLIM3	NM_000670.3	Homo sapiens alcohol dehydrogenase 4 (class II), pi polypeptide (ADH4), mRNA.	5.33276	5.25522	5.99293	5.22469	6.18656	8.29498	8.39944	8.07715e-09
5560221	STARD10	NM_000027.2	Homo sapiens aspartylglucosaminidase (AGA), mRNA.	7.63923	7.59005	7.75928	7.63249	7.73801	10.693	8.34269	2.48892e-08
1570324	HS.444855	NM_183377.1	Homo sapiens amiloride-sensitive cation channel 1, neuronal (degenerin) (ACCN1), transcript variant 1, mRNA.	7.93284	8.12299	8.05605	7.86863	8.3588	10.9236	8.31075	1.07988e-10
1990594	HS.570399	NM_001042472.1	Homo sapiens abhydrolase domain containing 12 (ABHD12), transcript variant 1, mRNA.	4.78993	4.68686	4.81015	4.7257	4.75519	7.77526	8.27958	1.30746e-11
6130692	GABRB1	NM_006408.2	Homo sapiens anterior gradient homolog 2 (Xenopus laevis) (AGR2), mRNA.	5.32083	5.39066	5.23744	5.02295	5.36141	8.05075	8.15568	3.47343e-08
7210220	HS.570759	NM_006686.2	Homo sapiens actin-like 7B (ACTL7B), mRNA.	4.81205	5.01252	4.93612	4.80082	4.82951	7.78914	7.93549	7.60296e-10
4860494	C3	NM_004797.2	Homo sapiens adiponectin, C1Q and collagen domain containing (ADIPOQ), mRNA.	4.81364	4.59473	4.76202	4.80614	6.03013	7.78951	7.90831	8.67352e-09
4590541	CDH26	NM_014243.1	Homo sapiens ADAM metallopeptidase with thrombospondin type 1 motif, 3 (ADAMTS3), mRNA.	4.68071	4.75125	4.6438	4.94443	5.13745	7.91878	7.85901	3.53619e-09
610717	C12ORF34	NM_139027.2	Homo sapiens ADAM metallopeptidase with thrombospondin type 1 motif, 13 (ADAMTS13), transcript variant 2, mRNA.	5.06821	4.81309	4.77033	4.87002	4.95924	7.84402	7.85715	3.12791e-09
6560592	RAET1G	NM_001622.1	Homo sapiens alpha-2-HS-glycoprotein (AHSG), mRNA.	5.22979	5.49546	5.34871	5.28142	5.8635	8.24664	7.80944	5.03863e-08
3850730	BSN	NM_020445.4	Homo sapiens ARP3 actin-related protein 3 homolog B (yeast) (ACTR3B), transcript variant 1, mRNA.	4.88803	4.85215	5.12444	5.12438	4.7562	8.08373	7.77773	8.90929e-10
5340136	GALNT9	NM_001037162.1	Homo sapiens acyl-CoA thioesterase 6 (ACOT6), mRNA.	4.75955	4.79125	4.68624	4.96864	4.81744	7.92509	7.76216	2.15148e-10
6100095	GCGR	NM_007038.2	Homo sapiens ADAM metallopeptidase with thrombospondin type 1 motif, 5 (aggrecanase-2) (ADAMTS5), mRNA.	6.56619	6.67737	6.60332	6.7903	7.00794	9.7436	7.74517	3.59435e-09
6200367	FTCD	NM_004035.4	Homo sapiens acyl-Coenzyme A oxidase 1, palmitoyl (ACOX1), transcript variant 1, mRNA.	5.9421	5.80884	6.00161	6.06166	6.41178	9.00777	7.70668	2.78665e-10
5050168	LOC652070	NM_000352.2	Homo sapiens ATP-binding cassette, sub-family C (CFTR/MRP), member 8 (ABCC8), mRNA.	4.65517	4.70682	4.63145	4.53783	4.62946	7.47713	7.67039	4.64368e-12
270593	GPR30	NM_016108.2	Homo sapiens androgen-induced 1 (AIG1), mRNA.	5.79055	5.79851	5.26083	5.95308	5.06862	8.88529	7.63277	5.46083e-08
6420605	UBD	NM_014977.1	Homo sapiens apoptotic chromatin condensation inducer 1 (ACIN1), mRNA.	4.6891	4.70454	4.90379	4.75657	4.95674	7.68683	7.62247	1.45167e-10
4280672	KRT86	NM_022436.2	Homo sapiens ATP-binding cassette, sub-family G (WHITE), member 5 (sterolin 1) (ABCG5), mRNA.	7.31158	7.41718	7.26121	7.17305	6.48418	10.0957	7.5826	8.52722e-12
3120180	CACNA2D2	NM_032859.2	Homo sapiens abhydrolase domain containing 13 (ABHD13), mRNA.	6.61768	6.70767	6.93129	6.92127	7.02052	9.8425	7.57493	1.38513e-11
7380670	MYB	NM_014049.3	Homo sapiens acyl-Coenzyme A dehydrogenase family, member 9 (ACAD9), mRNA.	6.88731	6.71752	6.75937	6.82428	7.8693	9.74312	7.56238	6.70296e-11
5050577	C9ORF111	NM_032360.2	Homo sapiens acyl-Coenzyme A binding domain containing 6 (ACBD6), mRNA.	6.78872	7.07895	6.91297	7.13216	7.28065	10.0486	7.54954	9.88775e-11
1400037	OXCT2	NM_174922.3	Homo sapiens aarF domain containing kinase 5 (ADCK5), mRNA.	5.42875	5.26446	5.61265	5.44842	6.26047	8.35181	7.48184	5.16328e-09
3930152	MGC17624	NM_178819.2	Homo sapiens 1-acylglycerol-3-phosphate O-acyltransferase 6 (lysophosphatidic acid acyltransferase, zeta) (AGPAT6), mRNA.	5.2663	5.85962	5.70734	5.48396	7.14416	8.37825	7.43477	3.32987e-08
3370241	LOC642464	NM_001102.2	Homo sapiens actinin, alpha 1 (ACTN1), mRNA.	4.98083	5.02689	4.94092	4.75627	4.96642	7.64807	7.42193	7.73957e-10
520184	HPCAL1	NM_016818.2	Homo sapiens ATP-binding cassette, sub-family G (WHITE), member 1 (ABCG1), transcript variant 2, mRNA.	10.4326	10.6401	10.7433	10.5369	11.2702	13.4268	7.41266	6.73189e-12
1770168	SUSD3	NM_024794.1	Homo sapiens abhydrolase domain containing 9 (ABHD9), mRNA.	4.6845	4.84605	4.67242	4.63668	7.42733	7.52512	7.40469	1.90073e-11
1580435	TGM2	NM_014384.2	Homo sapiens acyl-Coenzyme A dehydrogenase family, member 8 (ACAD8), mRNA.	9.21777	8.79078	9.93477	8.08031	10.8604	10.9623	7.37146	6.48861e-11
1440181	MYH7	NM_001464.3	Homo sapiens ADAM metallopeptidase domain 2 (fertilin beta) (ADAM2), mRNA.	4.79209	4.68513	4.63875	4.58948	4.62442	7.46323	7.32968	1.95809e-09
2690731	GPR37L1	NM_021962.2	Homo sapiens active BCR-related gene (ABR), transcript variant 1, mRNA.	4.53547	4.83905	4.62096	4.59215	4.64661	7.4615	7.30738	3.49943e-11
6660435	TGFA	NM_052998.2	Homo sapiens arginine decarboxylase (ADC), mRNA.	7.69753	7.54182	8.84226	6.96562	8.05652	9.82651	7.26466	4.47245e-09
1500280	IFIT3	NM_003500.2	Homo sapiens acyl-Coenzyme A oxidase 2, branched chain (ACOX2), mRNA.	6.41745	5.92458	7.57895	5.97785	7.71972	8.82718	7.20666	2.89344e-10
4180544	ROPN1L	NM_001613.1	Homo sapiens actin, alpha 2, smooth muscle, aorta (ACTA2), mRNA.	4.85341	5.11117	5.03924	5.0049	5.40762	7.84791	7.17516	5.8692e-10
5810678	RENBP	NM_198576.2	Homo sapiens agrin (AGRN), mRNA.	5.84696	6.29565	5.78867	6.23971	6.60925	9.07474	7.13559	3.59794e-08
2260341	LOC643150	NM_152331.2	Homo sapiens acyl-CoA thioesterase 4 (ACOT4), mRNA.	4.50647	4.62289	4.70676	4.58598	4.5083	7.40391	7.05147	2.07423e-10
670086	MXD1	NM_138289.1	Homo sapiens actin-related protein T1 (ACTRT1), mRNA.	5.51274	5.6996	5.49993	5.44193	6.15602	8.25356	7.02076	1.03758e-09
6180259	HSPB8	NM_000689.3	Homo sapiens aldehyde dehydrogenase 1 family, member A1 (ALDH1A1), mRNA.	8.57087	8.79102	9.06001	8.64168	10.4803	11.4451	6.98077	8.91975e-08
4250241	C20ORF59	NM_020686.3	Homo sapiens 4-aminobutyrate aminotransferase (ABAT), nuclear gene encoding mitochondrial protein, transcript variant 1, mRNA.	4.48497	4.47044	4.59789	4.44926	4.54514	7.25013	6.9686	3.65071e-13
2710064	LOC387763	NM_021116.1	Homo sapiens adenylate cyclase 1 (brain) (ADCY1), mRNA.	6.20432	6.11342	6.47698	6.20159	6.57993	8.99748	6.94457	5.1768e-09
1470451	HS.568970	NM_000350.1	Homo sapiens ATP-binding cassette, sub-family A (ABC1), member 4 (ABCA4), mRNA.	4.599	4.59413	4.42713	4.51471	4.65385	7.30346	6.9103	6.47844e-13
4570239	LOR	NM_030955.2	Homo sapiens ADAM metallopeptidase with thrombospondin type 1 motif, 12 (ADAMTS12), mRNA.	8.53815	8.12635	8.18989	9.08387	10.1988	11.8666	6.88133	3.12454e-09
6550669	HS.577311	NM_012089.1	Homo sapiens ATP-binding cassette, sub-family B (MDR/TAP), member 10 (ABCB10), nuclear gene encoding mitochondrial protein, mRNA.	4.52812	4.45215	4.64937	4.45503	4.49584	7.22933	6.84144	1.44822e-12
6040400	FAM90A1	NM_001125.2	Homo sapiens ADP-ribosylarginine hydrolase (ADPRH), mRNA.	4.8502	5.02346	5.0684	4.81272	4.95953	7.57576	6.78829	1.14775e-08
730044	LOC644640	NM_030957.2	Homo sapiens ADAM metallopeptidase with thrombospondin type 1 motif, 10 (ADAMTS10), mRNA.	5.77977	5.99715	5.96672	5.57481	6.33982	8.33728	6.78556	2.99979e-09
1500349	MYH6	NM_022914.1	Homo sapiens adrenocortical dysplasia homolog (mouse) (ACD), mRNA.	5.00324	4.93309	4.83543	4.87735	4.72989	7.63212	6.74949	1.37666e-10
2000373	PITX1	NM_000681.2	Homo sapiens adrenergic, alpha-2A-, receptor (ADRA2A), mRNA.	10.1567	10.1773	10.3322	10.2338	11.2592	12.9837	6.72678	1.26656e-08
6400022	CAPN12	NM_001124.1	Homo sapiens adrenomedullin (ADM), mRNA.	4.61831	4.73948	4.94131	4.83934	5.01599	7.58127	6.68964	9.00221e-09
1440709	CILP	NM_007200.3	Homo sapiens A kinase (PRKA) anchor protein 13 (AKAP13), transcript variant 2, mRNA.	4.99775	5.14854	5.35836	5.26377	5.14951	7.98418	6.5906	7.09505e-08
2470132	CPN2	NM_001103.1	Homo sapiens actinin, alpha 2 (ACTN2), mRNA.	4.63859	4.85946	4.81286	4.78324	4.59839	7.49175	6.5365	7.93413e-10
110719	SLC16A3	NM_004194.2	Homo sapiens ADAM metallopeptidase domain 22 (ADAM22), transcript variant 4, mRNA.	7.55122	7.36706	7.82184	7.46833	7.3668	10.1767	6.53579	2.00035e-09
3170100	BMP7	NM_020132.4	Homo sapiens 1-acylglycerol-3-phosphate O-acyltransferase 3 (AGPAT3), transcript variant 1, mRNA.	7.52645	7.66082	7.97086	7.54718	8.62493	10.2502	6.51153	3.0546e-08
3450201	C6ORF32	NM_016361.2	Homo sapiens acid phosphatase 6, lysophosphatidic (ACP6), mRNA.	7.07366	7.34225	7.91972	6.56963	8.55995	9.26908	6.49553	3.55621e-10
5890376	LOC643318	NM_024551.2	Homo sapiens adiponectin receptor 2 (ADIPOR2), mRNA.	6.15509	6.01873	5.50091	6.21083	5.22123	8.90819	6.48616	8.68653e-09
3140743	TACC2	NM_033450.2	Homo sapiens ATP-binding cassette, sub-family C (CFTR/MRP), member 10 (ABCC10), mRNA.	8.0655	8.1671	8.28956	8.00281	8.99079	10.6999	6.48502	2.98096e-12
2070403	CABLES2	NM_001645.3	Homo sapiens apolipoprotein C-I (APOC1), mRNA.	5.59596	5.73746	5.87859	5.7442	5.90239	8.43094	6.43859	2.75311e-06
3460008	TMEM173	NM_020039.2	Homo sapiens amiloride-sensitive cation channel 2, neuronal (ACCN2), transcript variant 1, mRNA.	7.07879	7.0509	7.36186	6.86576	7.7271	9.54856	6.42105	1.12144e-10
2630687	CHPT1	NM_007188.2	Homo sapiens ATP-binding cassette, sub-family B (MDR/TAP), member 8 (ABCB8), nuclear gene encoding mitochondrial protein, mRNA.	9.09371	9.18841	9.13228	9.07563	10.0157	11.7581	6.41941	2.57775e-12
840176	HSD11B2	NM_001129.3	Homo sapiens AE binding protein 1 (AEBP1), mRNA.	4.62371	4.8537	4.79191	4.89779	4.97238	7.57056	6.37651	1.73747e-08
6350280	LOC647993	NM_020186.1	Homo sapiens ACN9 homolog (S. cerevisiae) (ACN9), mRNA.	4.64272	4.51676	4.49714	4.55528	4.54996	7.22544	6.36502	1.65713e-10
4810494	AKAP1	NM_005881.1	Homo sapiens branched chain ketoacid dehydrogenase kinase (BCKDK), mRNA.	5.9147	5.72948	5.5904	5.68617	6.02268	8.35128	6.34276	0.000111369
10070	ATP6V1C2	NM_003501.1	Homo sapiens acyl-Coenzyme A oxidase 3, pristanoyl (ACOX3), mRNA.	4.63294	4.58759	4.71498	4.57108	4.8736	7.21855	6.26567	3.09662e-10
6450735	LOC285444	NM_033068.2	Homo sapiens acid phosphatase, testicular (ACPT), mRNA.	4.64958	5.0464	5.05938	4.92589	6.9834	7.56975	6.25004	4.00983e-10
2600554	LOC388419	NR_002796.1	Homo sapiens AKR7 family pseudogene (AFARP1) on chromosome 1.	4.98147	5.18278	5.53385	5.05548	5.35203	7.693	6.22258	1.89717e-08
3710671	KRT15	NM_000029.2	Homo sapiens angiotensinogen (serpin peptidase inhibitor, clade A, member 8) (AGT), mRNA.	4.73348	4.7678	4.65953	4.55072	5.49277	7.18313	6.20061	3.67347e-08
1400142	MATN1	XM_929560.1	PREDICTED: Homo sapiens acyl-CoA thioesterase 1 (ACOT1), mRNA.	4.65973	5.15546	4.80866	5.10042	4.8119	7.72118	6.15073	1.73772e-10
10747	DOCK2	NM_000026.1	Homo sapiens adenylosuccinate lyase (ADSL), mRNA.	6.02722	5.83567	5.89091	6.26659	5.52565	8.8864	6.1467	1.51793e-08
4850544	HS.538979	NM_000686.3	Homo sapiens angiotensin II receptor, type 2 (AGTR2), mRNA.	5.52345	5.4106	5.65912	5.15347	5.71927	7.77316	6.14618	3.8191e-08
2970411	SLC9A3R2	NM_024758.3	Homo sapiens agmatine ureohydrolase (agmatinase) (AGMAT), mRNA.	4.77803	4.73289	4.78488	4.90026	4.8389	7.51479	6.12425	2.99347e-08
3370725	RHBDL3	NM_016428.2	Homo sapiens ABI gene family, member 3 (ABI3), mRNA.	6.88211	7.05969	7.02903	6.86921	7.22822	9.47638	6.09307	2.53369e-11
1400592	LRRC32	NM_022169.3	Homo sapiens ATP-binding cassette, sub-family G (WHITE), member 4 (ABCG4), mRNA.	4.69571	4.8497	4.98332	4.72222	4.86219	7.32879	6.09056	8.04748e-12
1980634	UNC5A	NM_182920.1	Homo sapiens ADAM metallopeptidase with thrombospondin type 1 motif, 9 (ADAMTS9), mRNA.	4.66022	4.7215	4.57469	4.87848	5.0445	7.47598	6.05237	3.70468e-09
5570020	RAET1L	NM_177949.1	Homo sapiens armadillo repeat containing, X-linked 2 (ARMCX2), mRNA.	5.91653	6.13606	6.2813	6.18703	6.76052	8.78428	6.05131	7.57455e-06
1260086	ID2	NM_001283.2	Homo sapiens adaptor-related protein complex 1, sigma 1 subunit (AP1S1), transcript variant 1, mRNA.	5.99497	5.98715	5.80173	6.12569	6.13242	8.71874	6.03374	1.44531e-06
6330201	OVOL2	NM_000016.2	Homo sapiens acyl-Coenzyme A dehydrogenase, C-4 to C-12 straight chain (ACADM), nuclear gene encoding mitochondrial protein, mRNA.	6.51516	6.62181	6.63651	6.49655	7.70746	9.08887	6.03068	7.51474e-11
6400598	EDN2	NM_000682.4	Homo sapiens adrenergic, alpha-2B-, receptor (ADRA2B), mRNA.	4.74391	4.56504	4.88214	4.65459	6.35806	7.24422	6.01942	1.27154e-08
4810575	ADAMTSL2	NM_021777.2	Homo sapiens ADAM metallopeptidase domain 28 (ADAM28), transcript variant 3, mRNA.	4.90554	5.31866	5.04261	5.13053	5.14492	7.71775	6.00941	2.11496e-09
1450168	RENT1	NM_001626.2	Homo sapiens v-akt murine thymoma viral oncogene homolog 2 (AKT2), mRNA.	8.29911	8.11639	8.11989	8.28127	8.00986	10.8675	6.00522	8.4936e-08
770070	NMNAT2	NM_015256.2	Homo sapiens acyl-CoA synthetase long-chain family member 6 (ACSL6), transcript variant 1, mRNA.	6.00357	6.20052	6.57883	6.18375	6.47568	8.76511	5.98505	5.03352e-10
2480431	HS.391856	NM_170696.1	Homo sapiens aldehyde dehydrogenase 1 family, member A2 (ALDH1A2), transcript variant 2, mRNA.	4.83812	5.10575	5.33483	5.10957	5.27071	7.68064	5.94248	8.91975e-08
130609	FCGBP	NM_138933.1	Homo sapiens apobec-1 complementation factor (ACF), transcript variant 3, mRNA.	7.2586	7.16564	6.94581	7.29306	6.87954	9.86197	5.93359	1.43237e-10
3390484	SERINC2	NM_013339.2	Homo sapiens asparagine-linked glycosylation 6 homolog (yeast, alpha-1,3-glucosyltransferase) (ALG6), mRNA.	6.2048	6.21503	6.30811	6.3572	6.78938	8.92584	5.93252	1.32527e-07
4810050	LOC645558	NM_033274.2	Homo sapiens ADAM metallopeptidase domain 19 (meltrin beta) (ADAM19), transcript variant 2, mRNA.	6.41824	6.58184	6.76657	6.49689	6.72527	9.06055	5.91208	1.93829e-09
5420059	CTGLF1	NM_020349.2	Homo sapiens ankyrin repeat domain 2 (stretch responsive muscle) (ANKRD2), mRNA.	6.51551	6.37313	6.47162	6.48764	6.46608	9.05084	5.91017	7.04234e-07
5560181	LOC644973	NM_032489.2	Homo sapiens acrosin binding protein (ACRBP), mRNA.	6.10762	6.36978	6.47554	6.2081	6.80086	8.76085	5.86752	4.09958e-10
4560523	HSPB7	NM_001007536.1	Homo sapiens aldo-keto reductase family 1, member C-like 1 (AKR1CL1), mRNA.	4.71914	4.80428	4.66647	4.88767	5.27235	7.42511	5.80557	7.93836e-08
2810692	HS.567652	NM_025220.2	Homo sapiens ADAM metallopeptidase domain 33 (ADAM33), transcript variant 1, mRNA.	4.93719	4.81501	4.99876	4.82907	4.9249	7.36424	5.79645	2.39597e-09
5360242	FLJ42461	NM_030924.2	Homo sapiens acyl-CoA synthetase bubblegum family member 2 (ACSBG2), mRNA.	4.67919	4.62197	4.616	4.59901	4.97895	7.13235	5.78914	4.26913e-10
4850685	ENTPD8	NM_016006.3	Homo sapiens abhydrolase domain containing 5 (ABHD5), mRNA.	4.46451	4.54487	4.66168	4.52322	4.58436	7.05382	5.7781	1.70982e-11
2630202	FLJ45248	NM_001617.1	Homo sapiens adducin 2 (beta) (ADD2), transcript variant beta-1, mRNA.	7.67451	7.32246	8.19621	7.13197	8.34191	9.66165	5.77445	6.4164e-09
990685	ALOXE3	NM_139156.2	Homo sapiens adenosine monophosphate deaminase 2 (isoform L) (AMPD2), transcript variant 2, mRNA.	5.09768	5.17945	5.2669	5.495	5.41282	8.01791	5.7474	3.50379e-07
1230672	TFF1	NM_001614.2	Homo sapiens actin, gamma 1 (ACTG1), mRNA.	4.67978	4.60259	4.58162	4.67999	4.59779	7.20222	5.74471	6.25533e-10
4610424	RBP4	NM_001031805.1	Homo sapiens AFG3 ATPase family gene 3-like 1 (yeast) (AFG3L1), transcript variant 2, mRNA.	5.33275	5.08211	4.8905	5.00157	5.18344	7.51622	5.7146	2.03353e-08
3460356	ADAMTSL5	NM_014479.2	Homo sapiens ADAM-like, decysin 1 (ADAMDEC1), mRNA.	5.74581	5.71816	5.82747	5.99179	7.76586	8.50547	5.71074	2.93407e-09
6580441	SLCO2B1	NM_005689.1	Homo sapiens ATP-binding cassette, sub-family B (MDR/TAP), member 6 (ABCB6), nuclear gene encoding mitochondrial protein, mRNA.	4.57395	4.50789	4.6579	4.65059	4.53693	7.1624	5.70334	2.36253e-12
7050546	HS.145134	NM_001353.5	Homo sapiens aldo-keto reductase family 1, member C1 (dihydrodiol dehydrogenase 1; 20-alpha (3-alpha)-hydroxysteroid dehydrogenase) (AKR1C1), mRNA.	4.95411	5.10239	4.93684	4.66466	5.59994	7.17259	5.68803	7.73083e-08
5290465	CASP7	NM_018466.2	Homo sapiens asparagine-linked glycosylation 13 homolog (S. cerevisiae) (ALG13), mRNA.	6.98701	7.17104	7.16924	6.93924	7.52478	9.44637	5.68488	1.24953e-07
2450243	MPPED1	NM_007037.3	Homo sapiens ADAM metallopeptidase with thrombospondin type 1 motif, 8 (ADAMTS8), mRNA.	4.68619	4.55815	4.56988	4.56038	5.27097	7.05099	5.62015	3.65566e-09
1010754	CD22	NM_003817.1	Homo sapiens ADAM metallopeptidase domain 7 (ADAM7), mRNA.	4.81226	4.74916	4.66914	4.73472	4.78176	7.22401	5.615	2.81916e-09
3710554	FGD5	NM_001142.2	Homo sapiens amelogenin (amelogenesis imperfecta 1, X-linked) (AMELX), transcript variant 1, mRNA.	5.23517	4.92348	4.76358	4.94558	4.79416	7.43207	5.60413	2.85937e-07
4920561	MB	NM_182608.2	Homo sapiens ankyrin repeat domain 33 (ANKRD33), mRNA.	5.62602	5.7977	5.71355	5.70071	6.80833	8.18601	5.59952	8.7348e-07
1010114	ACOX2	NM_007002.2	Homo sapiens adhesion regulating molecule 1 (ADRM1), transcript variant 1, mRNA.	5.7553	5.71329	6.18757	5.73822	5.29197	8.2221	5.59401	1.35584e-08
730047	SERPINA1	NM_020661.1	Homo sapiens activation-induced cytidine deaminase (AICDA), mRNA.	9.47992	9.49485	9.68717	9.58697	10.3379	12.0662	5.57595	5.2267e-08
2760097	LOC644689	NM_004069.3	Homo sapiens adaptor-related protein complex 2, sigma 1 subunit (AP2S1), transcript variant AP17, mRNA.	5.50527	6.16185	6.40732	6.01296	6.5295	8.47432	5.50735	1.58882e-06
5050093	KBTBD11	NM_000927.3	Homo sapiens ATP-binding cassette, sub-family B (MDR/TAP), member 1 (ABCB1), mRNA.	7.6492	7.66055	7.71785	7.61237	7.81379	10.0694	5.49088	1.01608e-12
3450347	BIRC7	NM_003813.2	Homo sapiens ADAM metallopeptidase domain 21 (ADAM21), mRNA.	6.44303	6.12741	7.65599	6.29671	7.72286	8.75303	5.48816	1.99252e-09
2600050	IRX4	NM_130847.1	Homo sapiens angiomotin like 1 (AMOTL1), mRNA.	5.4649	5.20517	5.14443	5.47491	5.63366	7.92741	5.47362	3.28032e-07
3850059	LMO2	NM_000692.3	Homo sapiens aldehyde dehydrogenase 1 family, member B1 (ALDH1B1), nuclear gene encoding mitochondrial protein, mRNA.	5.34445	5.75982	5.63691	5.12882	6.05871	7.57583	5.45283	9.3656e-08
3180195	RTN4R	NM_030767.2	Homo sapiens AT-hook transcription factor (AKNA), mRNA.	8.08703	8.15361	8.16275	8.18801	8.03861	10.6288	5.42933	7.65587e-08
7650497	ELA2	NM_012093.2	Homo sapiens adenylate kinase 5 (AK5), transcript variant 2, mRNA.	4.64163	5.0634	4.91948	5.08182	4.9965	7.52175	5.42617	6.84252e-08
1690630	FAM43A	NM_001354.4	Homo sapiens aldo-keto reductase family 1, member C2 (dihydrodiol dehydrogenase 2; bile acid binding protein; 3-alpha hydroxysteroid dehydrogenase, type III) (AKR1C2), transcript variant 1, mRNA. XM_943424 XM_943425 XM_943427	5.37071	5.37871	5.40355	5.31944	5.31418	7.74923	5.38816	7.73083e-08
110471	MUC4	NM_017825.1	Homo sapiens ADP-ribosylhydrolase like 2 (ADPRHL2), mRNA.	5.19161	5.4774	5.55768	5.29231	4.98807	7.71547	5.36344	1.2229e-08
5090408	LRIG1	NM_152392.1	Homo sapiens AHA1, activator of heat shock 90kDa protein ATPase homolog 2 (yeast) (AHSA2), mRNA.	8.09135	7.84471	7.97062	7.94478	9.78201	10.3565	5.32117	4.85775e-08
1510170	NALP2	NM_001033049.1	Homo sapiens adenosine deaminase, RNA-specific, B1 (RED1 homolog rat) (ADARB1), transcript variant 4, mRNA.	4.59909	4.52525	4.50846	4.56046	5.43062	6.97138	5.31815	4.20759e-09
5360288	C16ORF78	NM_016188.3	Homo sapiens actin-like 6B (ACTL6B), mRNA.	4.50273	4.47674	4.5174	4.55415	4.48083	6.96507	5.31814	7.00958e-10
5080279	OSTBETA	NM_004302.3	Homo sapiens activin A receptor, type IB (ACVR1B), transcript variant 1, mRNA.	4.5672	4.57685	4.5547	4.55429	4.73556	6.95957	5.29739	1.12572e-09
7570484	TFF3	NM_007202.2	Homo sapiens A kinase (PRKA) anchor protein 10 (AKAP10), nuclear gene encoding mitochondrial protein, mRNA.	4.50684	4.58936	4.68948	4.58765	5.16095	6.99177	5.29315	6.93475e-08
1690563	SAA1	NM_018184.2	Homo sapiens ADP-ribosylation factor-like 8B (ARL8B), mRNA.	7.70565	7.24224	8.57672	6.87885	7.61419	9.28102	5.28596	6.77129e-06
6760546	TIPARP	NM_020546.1	Homo sapiens adenylate cyclase 2 (brain) (ADCY2), mRNA.	8.44367	8.52696	8.94238	8.5574	10.0651	10.9525	5.26029	5.21357e-09
5900468	HDAC4	NM_014629.2	Homo sapiens Rho guanine nucleotide exchange factor (GEF) 10 (ARHGEF10), mRNA.	5.06005	5.23348	5.18936	4.89466	4.94537	7.28708	5.25035	5.03477e-06
3180010	SDK2	NM_017657.3	Homo sapiens aftiphilin (AFTPH), transcript variant 2, mRNA.	7.50517	7.53931	8.08796	7.35775	8.36249	9.74745	5.24049	2.40545e-08
3710437	HS.397465	NM_014371.2	Homo sapiens A kinase (PRKA) anchor protein 8-like (AKAP8L), mRNA.	7.11786	6.91682	7.19833	6.93048	7.70168	9.31133	5.20844	7.58795e-08
6960390	LOC441315	NM_174981.2	Homo sapiens ankyrin repeat domain 21 (ANKRD21), mRNA.	5.18132	5.34188	5.46862	5.32314	5.17573	7.70193	5.20103	7.42728e-07
1940446	LOC652068	NM_001004053.1	Homo sapiens actin, beta-like 1 (ACTBL1), mRNA.	4.63143	4.71599	4.61556	4.69346	4.93291	7.06807	5.18598	6.18029e-10
6130170	LOC441459	NM_001114.2	Homo sapiens adenylate cyclase 7 (ADCY7), mRNA.	6.12128	6.3164	6.32237	6.21853	6.67141	8.59285	5.1849	5.67698e-09
1980670	CGN	NM_001099.2	Homo sapiens acid phosphatase, prostate (ACPP), mRNA.	7.65969	7.67685	8.25776	7.67641	9.60523	10.0458	5.16727	3.98652e-10
6520139	FGFR3	NM_013375.2	Homo sapiens activator of basal transcription 1 (ABT1), mRNA.	7.97017	7.96245	7.90594	8.16357	7.95751	10.5306	5.15891	3.9715e-11
5270040	ATP4A	NM_000669.3	Homo sapiens alcohol dehydrogenase 1C (class I), gamma polypeptide (ADH1C), mRNA.	4.37574	4.54423	4.55023	4.50923	4.50975	6.87379	5.14998	8.00914e-09
240053	GCH1	NM_006401.1	Homo sapiens acidic (leucine-rich) nuclear phosphoprotein 32 family, member B (ANP32B), mRNA.	5.4799	6.08707	5.60138	5.62184	6.30162	7.98605	5.14868	1.17438e-06
3360386	PSD2	NM_001005386.1	Homo sapiens ARP2 actin-related protein 2 homolog (yeast) (ACTR2), transcript variant 1, mRNA.	4.76966	4.60865	4.87867	4.7356	4.85235	7.09938	5.14716	8.67709e-10
7570671	C16ORF28	XM_942736.1	PREDICTED: Homo sapiens chromosome 10 open reading frame 64 (C10orf64), mRNA.	7.26989	7.28459	7.87383	7.0289	7.57192	9.3866	5.12553	0.000386969
430181	SEMA3B	NR_002222.1	Homo sapiens arginine-fifty homeobox pseudogene 2 (ARGFXP2) on chromosome 17.	6.30669	6.29578	6.39925	6.35194	8.796	8.70683	5.11555	3.987e-06
2810487	OTUB2	NM_001135.1	Homo sapiens aggrecan 1 (chondroitin sulfate proteoglycan 1, large aggregating proteoglycan, antigen identified by monoclonal antibody A0122) (AGC1), transcript variant 1, mRNA.	5.94236	5.8811	5.87813	6.06163	7.38166	8.41561	5.11234	2.85699e-08
6770719	FOXO1A	NM_018674.3	Homo sapiens amiloride-sensitive cation channel 4, pituitary (ACCN4), transcript variant 1, mRNA.	8.0478	8.06131	8.60985	8.06335	8.73266	10.4092	5.0837	1.17519e-10
150609	LOC652493	NM_001134.1	Homo sapiens alpha-fetoprotein (AFP), mRNA.	4.75145	4.87509	4.88333	4.82159	5.64547	7.16373	5.07052	2.3435e-08
6220494	LINCR	NM_031301.2	Homo sapiens anterior pharynx defective 1 homolog B (C. elegans) (APH1B), mRNA.	5.06265	5.17733	5.23748	5.06936	5.67343	7.37785	4.95363	2.25433e-06
6770066	LOC653559	NM_013338.3	Homo sapiens asparagine-linked glycosylation 5 homolog (S. cerevisiae, dolichyl-phosphate beta-glucosyltransferase) (ALG5), mRNA.	5.23447	5.04442	5.42548	5.32196	7.41408	7.62628	4.93935	1.31824e-07
2030132	LOC653506	NM_052853.3	Homo sapiens aarF domain containing kinase 2 (ADCK2), mRNA.	10.9185	10.925	10.8879	11.0369	11.9157	13.3409	4.93818	4.7774e-09
1820379	PTGDS	NM_001607.2	Homo sapiens acetyl-Coenzyme A acyltransferase 1 (peroxisomal 3-oxoacyl-Coenzyme A thiolase) (ACAA1), nuclear gene encoding mitochondrial protein, mRNA.	4.47831	4.56353	4.58125	4.49522	4.47716	6.79672	4.9297	4.40583e-11
2940441	NTF3	NM_199165.1	Homo sapiens adenylosuccinate synthase like 1 (ADSSL1), transcript variant 1, mRNA.	7.68504	7.8197	7.79687	7.73748	8.32079	10.0381	4.92667	1.58471e-08
5890605	FAM109A	NM_001628.2	Homo sapiens aldo-keto reductase family 1, member B1 (aldose reductase) (AKR1B1), mRNA.	6.85505	6.82699	6.90879	7.0199	6.80069	9.31241	4.89909	7.71902e-08
1170450	NGEF	NM_002860.3	Homo sapiens aldehyde dehydrogenase 18 family, member A1 (ALDH18A1), nuclear gene encoding mitochondrial protein, transcript variant 1, mRNA.	5.58276	5.80479	5.7037	6.09843	5.51192	8.38955	4.89437	8.74199e-08
2600646	WDR45L	NM_000017.1	Homo sapiens acyl-Coenzyme A dehydrogenase, C-2 to C-3 short chain (ACADS), nuclear gene encoding mitochondrial protein, mRNA.	9.50529	9.66724	9.55018	9.68832	9.6432	11.9794	4.89416	7.94165e-11
5390435	KCNG3	NM_005829.3	Homo sapiens adaptor-related protein complex 3, sigma 2 subunit (AP3S2), mRNA.	5.20137	5.09742	6.18283	5.02004	8.43898	7.30246	4.86493	1.73856e-06
130148	GALNTL4	NM_024783.2	Homo sapiens ATP/GTP binding protein-like 2 (AGBL2), mRNA.	6.92487	7.00861	7.35679	6.82648	8.10899	9.10656	4.85706	2.67967e-08
1240152	CFD	NM_001629.2	Homo sapiens arachidonate 5-lipoxygenase-activating protein (ALOX5AP), mRNA.	8.2943	8.48853	8.28467	8.24314	8.27829	10.5165	4.83439	1.76902e-07
2230008	FGG	XM_936876.1	PREDICTED: Homo sapiens acyl-CoA synthetase medium-chain family member 2 (ACSM2), mRNA.	4.62528	4.59526	4.85454	4.71087	4.56387	6.98184	4.82648	5.2955e-10
1500546	LOC198437	NM_021926.2	Homo sapiens aristaless-like homeobox 4 (ALX4), mRNA.	4.73593	4.576	4.59219	4.74706	4.61407	7.01715	4.82352	2.5875e-07
3990646	ITPR1	NM_030643.3	Homo sapiens apolipoprotein L, 4 (APOL4), transcript variant a, mRNA.	5.74691	5.69169	5.85221	5.76538	5.99804	8.0179	4.76515	2.92195e-06
4150689	METRNL	NM_004038.3	Homo sapiens amylase, alpha 1A (salivary) (AMY1A), transcript variant 1, mRNA.	9.38567	9.37371	9.16391	9.40929	10.0863	11.6611	4.76287	3.72658e-07
730358	C14ORF132	NM_032169.3	Homo sapiens acyl-Coenzyme A dehydrogenase family, member 11 (ACAD11), mRNA.	8.86411	9.05241	9.07038	8.92095	9.84603	11.1716	4.7589	6.42809e-11
3990259	TMEM91	NM_004644.3	Homo sapiens adaptor-related protein complex 3, beta 2 subunit (AP3B2), mRNA.	8.10091	8.31827	8.32083	8.22647	8.77875	10.474	4.74863	1.67812e-06
1050356	EDG2	NM_014885.1	Homo sapiens anaphase promoting complex subunit 10 (ANAPC10), mRNA.	5.29918	5.22473	5.31551	5.20718	6.93176	7.45095	4.73634	4.1806e-07
1240315	KRT2A	NM_172027.1	Homo sapiens ankyrin repeat and BTB (POZ) domain containing 1 (ABTB1), transcript variant 2, mRNA.	4.43237	4.45114	4.54052	4.53924	4.46621	6.78289	4.73591	3.9715e-11
5360592	LOC646836	NM_001620.1	Homo sapiens AHNAK nucleoprotein (AHNAK), transcript variant 1, mRNA.	5.84248	5.97704	6.00794	5.95341	6.00496	8.19606	4.73267	4.63203e-08
4390193	CPZ	NM_015985.2	Homo sapiens angiopoietin 4 (ANGPT4), mRNA.	5.48522	5.37875	5.17463	5.42179	5.30774	7.66361	4.72994	5.07265e-07
2000324	ANXA9	NM_203372.1	Homo sapiens acyl-CoA synthetase long-chain family member 3 (ACSL3), transcript variant 2, mRNA.	4.6035	4.71671	4.73898	4.98093	4.57462	7.22121	4.72489	4.57808e-10
3850474	PDE6B	NM_005883.2	Homo sapiens adenomatosis polyposis coli 2 (APC2), mRNA.	4.70411	4.51972	4.68464	4.58822	4.57369	6.82471	4.71247	2.00324e-06
4640184	KIAA1026	NM_000679.3	Homo sapiens adrenergic, alpha-1B-, receptor (ADRA1B), mRNA.	5.82229	5.82949	6.03327	5.67661	5.90641	7.91055	4.70418	1.24992e-08
1230630	PITPNC1	NM_153228.1	Homo sapiens ankyrin-repeat and fibronectin type III domain containing 1 (ANKFN1), mRNA.	6.47622	6.37064	6.66806	6.29555	7.31609	8.51906	4.67027	5.75998e-07
2900348	ZFP36	NM_015999.2	Homo sapiens adiponectin receptor 1 (ADIPOR1), mRNA.	8.95008	9.40737	9.41253	9.27684	10.6552	11.4999	4.66893	8.67352e-09
7510193	LOC441314	NM_001039131.1	Homo sapiens arachidonate 15-lipoxygenase, type B (ALOX15B), transcript variant b, mRNA.	4.99263	5.08484	5.09746	5.11058	5.00567	7.33164	4.66238	1.71919e-07
5870301	KIAA0513	NM_000666.1	Homo sapiens aminoacylase 1 (ACY1), mRNA.	6.33971	6.38945	6.77216	6.25255	6.24657	8.47119	4.65452	1.22357e-09
2230241	F13A1	NM_000030.1	Homo sapiens alanine-glyoxylate aminotransferase (AGXT), mRNA.	4.81997	4.69541	4.58357	4.68452	4.65162	6.89438	4.6263	4.08585e-08
6280379	LONRF2	NM_152327.1	Homo sapiens adenylate kinase 7 (AK7), mRNA.	4.76835	4.88657	4.70261	4.64515	6.29674	6.85475	4.62546	6.89549e-08
5690167	SEMA3F	NM_007348.2	Homo sapiens activating transcription factor 6 (ATF6), mRNA.	6.62594	6.3717	6.67219	6.60607	6.42217	8.81557	4.62517	2.03108e-05
7050747	LOC553158	NM_020978.3	Homo sapiens amylase, alpha 2B (pancreatic) (AMY2B), mRNA.	5.1997	5.23724	4.92751	5.04205	5.31084	7.24855	4.61552	4.05342e-07
7000600	LRTM1	NM_024740.1	Homo sapiens asparagine-linked glycosylation 9 homolog (yeast, alpha- 1,2-mannosyltransferase) (ALG9), mRNA.	4.80926	4.70822	4.83664	5.13131	4.67767	7.33712	4.61334	1.48087e-07
5820195	CLCNKA	NM_020322.1	Homo sapiens amiloride-sensitive cation channel 3 (ACCN3), transcript variant 3, mRNA.	7.57033	7.44598	7.51247	7.45477	8.28518	9.65866	4.60719	1.17519e-10
3190239	GRK5	NM_000691.3	Homo sapiens aldehyde dehydrogenase 3 family, memberA1 (ALDH3A1), mRNA.	7.18441	7.03628	7.24456	7.30461	8.46403	9.5046	4.59474	9.7612e-08
2100750	FKBP4	NM_004924.3	Homo sapiens actinin, alpha 4 (ACTN4), mRNA.	10.1154	10.3039	10.3446	10.3686	11.1617	12.5617	4.57307	8.04601e-10
10332	HIPK2	NM_006020.1	Homo sapiens alkB, alkylation repair homolog (E. coli) (ALKBH), mRNA.	7.94994	7.80124	7.97737	7.74461	8.32758	9.93674	4.5698	1.50749e-07
1690626	CMKLR1	NM_031436.2	Homo sapiens aldo-keto reductase family 1, member C-like 2 (AKR1CL2), mRNA.	4.77461	4.47963	4.50291	4.52515	4.51599	6.71058	4.54864	7.93836e-08
3420446	GJB3	NM_006411.2	Homo sapiens 1-acylglycerol-3-phosphate O-acyltransferase 1 (lysophosphatidic acid acyltransferase, alpha) (AGPAT1), transcript variant 1, mRNA.	4.99301	4.75394	5.07861	4.93281	4.78195	7.11788	4.5475	2.99347e-08
2600682	SYTL3	NM_001104.1	Homo sapiens actinin, alpha 3 (ACTN3), mRNA.	7.85602	7.78194	7.9293	7.44787	7.0177	9.63236	4.54569	7.95209e-10
2490376	ALPPL2	NM_152435.1	Homo sapiens amidohydrolase domain containing 1 (AMDHD1), mRNA.	4.83477	5.03774	4.7007	4.71769	4.99125	6.90088	4.54155	2.85203e-07
4490484	LOC441425	NM_020452.2	Homo sapiens ATPase, Class I, type 8B, member 2 (ATP8B2), transcript variant 1, mRNA.	7.62768	6.88806	7.20673	6.74266	7.72238	8.92559	4.54075	3.67572e-05
1240730	SPINT2	NM_001010982.1	Homo sapiens arylformamidase (AFMID), mRNA.	4.86415	5.03157	4.75977	4.91496	6.18033	7.08819	4.51033	2.27642e-08
5560468	TPTE2	NM_003812.2	Homo sapiens ADAM metallopeptidase domain 23 (ADAM23), mRNA.	5.50527	5.5691	5.94773	5.86707	5.59031	8.03875	4.50549	2.11496e-09
4250341	LOC650155	NM_014508.2	Homo sapiens apolipoprotein B mRNA editing enzyme, catalytic polypeptide-like 3C (APOBEC3C), mRNA.	6.02181	5.92433	5.9538	6.19405	6.1398	8.36072	4.48987	2.70403e-06
4050427	IHPK3	NM_001630.2	Homo sapiens annexin A8-like 2 (ANXA8L2), mRNA.	4.87752	5.21777	5.06333	4.88865	5.05629	7.05205	4.4797	1.36838e-06
6480189	THRSP	NM_018477.1	Homo sapiens actin-related protein 10 homolog (S. cerevisiae) (ACTR10), mRNA.	4.49723	4.70776	4.56222	4.57247	4.53156	6.73534	4.47805	8.44367e-10
4810128	PHLDA2	NM_020299.3	Homo sapiens aldo-keto reductase family 1, member B10 (aldose reductase) (AKR1B10), mRNA.	5.74659	5.72574	5.92717	6.2411	5.88754	8.40157	4.47058	7.73083e-08
4860255	FLJ25084	NM_012096.1	Homo sapiens adaptor protein containing pH domain, PTB domain and leucine zipper motif 1 (APPL), mRNA.	5.59703	5.63311	5.33459	5.74985	6.19942	7.90651	4.4588	2.99958e-06
6940768	MYBPC3	NM_207195.1	Homo sapiens ADAM metallopeptidase domain 15 (ADAM15), transcript variant 4, mRNA.	4.57008	4.69588	4.64472	4.68048	4.64182	6.834	4.44913	1.7679e-09
1690259	PAPSS2	NM_012098.2	Homo sapiens angiopoietin-like 2 (ANGPTL2), mRNA.	9.60448	9.21297	9.85876	9.25254	9.39825	11.402	4.43657	5.14072e-07
5820176	SLC6A4	NM_207517.1	Homo sapiens ADAMTS-like 3 (ADAMTSL3), mRNA.	4.54264	4.56692	4.54276	4.73235	4.68506	6.87917	4.42852	4.1351e-09
940161	K6IRS4	NM_001101.2	Homo sapiens actin, beta (ACTB), mRNA.	4.6499	4.54223	4.47735	4.46102	4.49152	6.60595	4.42272	6.04653e-10
2600136	FLT4	NM_001106.2	Homo sapiens activin A receptor, type IIB (ACVR2B), mRNA.	7.3731	7.48996	7.58321	7.43025	7.75341	9.56764	4.39966	1.17393e-09
4040632	TFF2	NM_018436.2	Homo sapiens allantoicase (ALLC), transcript variant 1, mRNA.	6.18095	6.595	6.24663	6.49758	6.85517	8.62283	4.36279	1.61819e-07
1440196	MAG	NM_052957.2	Homo sapiens acidic repeat containing (ACRC), mRNA.	4.64362	4.60574	4.7306	4.74555	4.87608	6.86907	4.35754	4.14781e-10
5340132	PTK9L	NM_133638.2	Homo sapiens ADAM metallopeptidase with thrombospondin type 1 motif, 19 (ADAMTS19), mRNA.	10.1871	10.154	10.0578	10.2355	10.6225	12.3568	4.35102	3.44252e-09
3390088	MAP7D2	NR_001557.2	Homo sapiens aldehyde oxidase 2 (AOX2) on chromosome 2.	4.45012	4.65577	5.17332	4.68111	10.1076	6.80078	4.34595	1.42959e-06
5360424	RPS6KA2	NM_005735.2	Homo sapiens ARP1 actin-related protein 1 homolog B, centractin beta (yeast) (ACTR1B), mRNA.	8.35843	8.61915	8.58198	8.4741	8.96551	10.5929	4.34329	8.66665e-10
3450524	TJP3	NM_005858.2	Homo sapiens A kinase (PRKA) anchor protein 8 (AKAP8), mRNA.	5.6893	5.86011	5.88949	5.74697	5.91872	7.86141	4.33023	7.27148e-08
2350450	SLCO5A1	NM_133450.1	Homo sapiens ankyrin repeat and sterile alpha motif domain containing 3 (ANKS3), mRNA.	4.80203	4.73387	5.065	4.90158	5.92524	7.01485	4.32671	1.0927e-06
4250301	FLJ31568	NM_001003945.1	Homo sapiens aminolevulinate, delta-, dehydratase (ALAD), transcript variant 1, mRNA.	4.59334	4.54463	4.5891	4.5698	4.72712	6.68288	4.32614	8.67169e-08
3850630	HOMER2	NM_001033583.1	Homo sapiens acyl-CoA thioesterase 9 (ACOT9), mRNA.	8.81212	8.86828	9.00866	8.91385	9.27318	11.0216	4.31008	2.57813e-10
2490068	PLEKHH1	NM_138775.1	Homo sapiens alkB, alkylation repair homolog 8 (E. coli) (ALKBH8), mRNA.	7.1896	7.27514	7.24572	7.14336	7.50926	9.24617	4.29543	1.60334e-07
2600747	IFIT2	NM_032290.2	Homo sapiens ankyrin repeat domain 32 (ANKRD32), mRNA.	6.51016	6.41652	7.80846	6.46097	7.90992	8.56342	4.29437	8.69011e-07
5570681	LOC649181	NM_031900.1	Homo sapiens alanine-glyoxylate aminotransferase 2 (AGXT2), nuclear gene encoding mitochondrial protein, mRNA.	5.32509	5.37468	5.20959	5.06477	6.87209	7.16337	4.28293	4.33839e-08
1690050	ACCN2	NM_153186.3	Homo sapiens ankyrin repeat domain 15 (ANKRD15), transcript variant 2, mRNA.	8.32392	8.35753	8.0892	8.28389	8.47509	10.3819	4.28118	6.5065e-07
7510414	IGFBP4	NM_145813.1	Homo sapiens apoptosis-inducing factor, mitochondrion-associated, 1 (AIFM1), nuclear gene encoding mitochondrial protein, transcript variant 3, mRNA.	8.38403	8.35254	8.61114	8.32925	9.52321	10.4254	4.27582	5.37338e-08
3390747	PCBP3	NM_030812.1	Homo sapiens actin-like 8 (ACTL8), mRNA.	4.51999	4.55045	4.47667	4.63431	4.66514	6.73045	4.27563	7.60296e-10
6590592	SDC1	NM_005989.2	Homo sapiens aldo-keto reductase family 1, member D1 (delta 4-3-ketosteroid-5-beta-reductase) (AKR1D1), mRNA.	9.23853	9.27982	9.24717	9.25048	9.89411	11.3403	4.25695	7.97919e-08
6550187	COL20A1	NM_001033054.1	Homo sapiens aryl hydrocarbon receptor interacting protein-like 1 (AIPL1), transcript variant 2, mRNA.	5.77066	6.08678	6.38712	5.84405	6.03799	7.92905	4.24275	5.82975e-08
7400768	PTPRH	NM_020646.1	Homo sapiens achaete-scute complex homolog 3 (Drosophila) (ASCL3), mRNA.	5.20475	5.63441	5.51595	5.60236	6.43672	7.68306	4.23012	1.48797e-05
6980543	LMO1	NM_000384.1	Homo sapiens apolipoprotein B (including Ag(x) antigen) (APOB), mRNA.	5.84334	5.73755	5.73299	5.93089	6.21555	8.01029	4.2263	2.6383e-06
1010687	HS.564109	NM_020469.2	Homo sapiens ABO blood group (transferase A, alpha 1-3-N-acetylgalactosaminyltransferase; transferase B, alpha 1-3-galactosyltransferase) (ABO), mRNA.	4.59658	4.62445	4.61076	4.4897	4.50564	6.56828	4.2239	3.37671e-11
990500	AVPI1	NM_005721.3	Homo sapiens ARP3 actin-related protein 3 homolog (yeast) (ACTR3), mRNA.	10.5382	10.9281	11.4436	10.7397	11.4078	12.8174	4.22128	8.90929e-10
5260070	HES4	NM_012403.1	Homo sapiens acidic (leucine-rich) nuclear phosphoprotein 32 family, member C (ANP32C), mRNA.	9.41158	9.5265	9.60592	9.65213	9.87603	11.7284	4.21719	1.18667e-06
6620682	EXT2	NM_005891.1	Homo sapiens acetyl-Coenzyme A acetyltransferase 2 (acetoacetyl Coenzyme A thiolase) (ACAT2), mRNA.	10.007	10.1597	10.2497	10.0379	10.3754	12.1108	4.20734	8.93534e-11
1510300	ELF3	NM_015947.2	Homo sapiens activating signal cointegrator 1 complex subunit 1 (ASCC1), mRNA.	5.36728	4.97639	5.58861	5.67685	7.22723	7.74806	4.20239	1.46556e-05
4880544	GALNT12	NM_152525.3	Homo sapiens amyotrophic lateral sclerosis 2 (juvenile) chromosome region, candidate 11 (ALS2CR11), mRNA.	5.83473	6.0917	6.03784	5.68545	7.2309	7.75539	4.19868	2.07327e-07
3940482	CDR2L	NM_015429.2	Homo sapiens ABI gene family, member 3 (NESH) binding protein (ABI3BP), mRNA.	10.0023	10.0407	10.1754	10.1238	10.2419	12.1929	4.19614	2.6195e-11
70008	NCF2	NM_001627.2	Homo sapiens activated leukocyte cell adhesion molecule (ALCAM), mRNA.	7.93627	7.58963	7.42496	7.31859	8.47766	9.38457	4.1872	8.72232e-08
5310543	TBC1D3C	NM_145259.1	Homo sapiens activin A receptor, type IC (ACVR1C), mRNA.	6.002	5.56033	5.58929	5.72637	5.43774	7.79042	4.18157	1.14404e-09
1820671	C12ORF39	NM_016466.4	Homo sapiens ankyrin repeat domain 39 (ANKRD39), mRNA.	5.65148	6.18333	6.25191	5.60561	6.63006	7.66587	4.17059	9.12654e-07
3710706	CDH4	NM_212552.2	Homo sapiens bolA homolog 3 (E. coli) (BOLA3), transcript variant 1, mRNA.	6.16262	6.30464	6.68944	5.92216	6.9914	7.97727	4.15574	0.000187382
2850301	AGT	NM_000678.2	Homo sapiens adrenergic, alpha-1D-, receptor (ADRA1D), mRNA.	8.92068	8.8622	9.56571	9.07241	11.1653	11.1257	4.15039	1.26228e-08
580561	ADCY1	NM_001039935.1	Homo sapiens ankyrin repeat domain 55 (ANKRD55), transcript variant 2, mRNA.	7.3792	7.23646	7.47362	7.06036	7.52255	9.10977	4.13937	1.04426e-06
3310279	TBC1D3G	NM_000035.2	Homo sapiens aldolase B, fructose-bisphosphate (ALDOB), mRNA.	5.75279	6.18374	6.17976	6.35738	6.19197	8.40103	4.12287	1.13192e-07
3140242	KIR2DL3	NM_032432.2	Homo sapiens actin binding LIM protein family, member 2 (ABLIM2), mRNA.	4.53739	4.47199	4.4799	4.48569	4.60693	6.52549	4.11188	3.25901e-11
5890121	NRG4	NM_001625.2	Homo sapiens adenylate kinase 2 (AK2), transcript variant AK2A, mRNA.	4.94279	5.33612	5.13519	4.94555	5.82389	6.98449	4.10944	6.45644e-08
150647	NTNG2	NM_032139.1	Homo sapiens ankyrin repeat domain 27 (VPS9 domain) (ANKRD27), mRNA.	5.12589	5.56479	5.21479	5.35164	6.20159	7.38511	4.09387	8.13681e-07
940725	NFATC1	NM_013422.2	Homo sapiens Rho GTPase activating protein 6 (ARHGAP6), transcript variant 5, mRNA.	6.36041	6.4978	6.4942	6.59483	7.20947	8.62551	4.08596	4.80762e-06
5360717	TBC1D10A	NM_022153.1	Homo sapiens chromosome 10 open reading frame 54 (C10orf54), mRNA.	5.84605	5.85948	5.88366	6.09658	5.76032	8.12515	4.08	0.000378792
2810372	NPR2	NM_016282.2	Homo sapiens adenylate kinase 3 (AK3), mRNA.	8.6498	8.5875	8.61931	8.54327	10.6854	10.5676	4.06795	6.5338e-08
3610609	PTPRU	NM_170726.1	Homo sapiens aldehyde dehydrogenase 4 family, member A1 (ALDH4A1), nuclear gene encoding mitochondrial protein, transcript variant P5CDhS, mRNA.	6.45656	6.64684	6.53914	6.59892	6.29729	8.62316	4.06779	1.07944e-07
2970364	HS.565773	NM_001001655.1	Homo sapiens alkB, alkylation repair homolog 2 (E. coli) (ALKBH2), mRNA.	4.5836	4.56819	4.51879	4.50405	5.37263	6.52669	4.06328	1.54164e-07
4900767	LOC144404	NM_020801.1	Homo sapiens arrestin domain containing 3 (ARRDC3), mRNA.	5.3543	5.84292	5.77595	5.46658	6.89641	7.48542	4.05257	1.01164e-05
1450468	MYT1	NM_001678.3	Homo sapiens ATPase, Na+/K+ transporting, beta 2 polypeptide (ATP1B2), mRNA.	5.14172	5.17566	5.44212	5.15073	5.78794	7.16956	4.05256	2.68303e-05
10133	SLC9A1	NM_001608.2	Homo sapiens acyl-Coenzyme A dehydrogenase, long chain (ACADL), nuclear gene encoding mitochondrial protein, mRNA.	8.85805	8.91313	8.86849	8.96754	8.99165	10.9853	4.04966	6.83988e-11
1190142	EMILIN2	NM_018361.2	Homo sapiens 1-acylglycerol-3-phosphate O-acyltransferase 5 (lysophosphatidic acid acyltransferase, epsilon) (AGPAT5), mRNA.	8.06136	8.2619	8.52032	8.61876	8.7663	10.6342	4.04295	3.30892e-08
5810600	MAP3K5	NM_054027.3	Homo sapiens ankylosis, progressive homolog (mouse) (ANKH), mRNA.	6.05155	6.00724	6.48967	5.81096	6.29908	7.82445	4.03757	5.82552e-07
5570187	EDG3	NM_000684.1	Homo sapiens adrenergic, beta-1-, receptor (ADRB1), mRNA.	9.59889	9.38122	9.33804	9.01652	10.029	11.0284	4.03295	1.29117e-08
730685	RGS19	NM_003814.4	Homo sapiens ADAM metallopeptidase domain 20 (ADAM20), mRNA.	7.19292	7.23409	7.11534	7.35663	7.10562	9.36714	4.02927	1.99252e-09
6200161	CECR6	NM_153213.2	Homo sapiens Rho guanine nucleotide exchange factor (GEF) 19 (ARHGEF19), mRNA.	4.96617	5.38005	5.23558	5.14892	4.86024	7.15139	4.00687	5.25186e-06
5890139	CPXM2	NM_017621.2	Homo sapiens alkB, alkylation repair homolog 4 (E. coli) (ALKBH4), mRNA.	5.05419	4.78732	4.94743	4.88569	5.23557	6.88637	4.00189	1.57752e-07
2900360	KIR2DL4	NM_003659.1	Homo sapiens alkylglycerone phosphate synthase (AGPS), mRNA.	4.96491	4.73854	4.73135	4.57736	4.59648	6.57744	4.00023	3.46488e-08
1820270	ATP8B4	NM_014324.4	Homo sapiens alpha-methylacyl-CoA racemase (AMACR), transcript variant 1, mRNA.	5.34222	5.18908	5.74339	5.27931	6.6263	7.27912	3.99949	2.64123e-07
830563	PDE9A	NM_054028.1	Homo sapiens acyl-malonyl condensing enzyme 1-like 2 (AMAC1L2), mRNA.	7.43635	7.44692	7.71358	7.26758	7.7835	9.26696	3.99828	2.60572e-07
4280180	CHRNA3	NM_153697.1	Homo sapiens ankyrin repeat domain 44 (ANKRD44), mRNA.	5.9569	5.70658	6.12579	5.73076	6.25502	7.72961	3.99681	9.47485e-07
4390736	SYT12	NM_030943.1	Homo sapiens amnionless homolog (mouse) (AMN), mRNA.	5.58983	5.28905	5.42642	5.34833	5.40179	7.34235	3.98347	3.14992e-07
4670343	JAG2	NM_001077708.1	Homo sapiens ankyrin repeat domain 7 (ANKRD7), transcript variant 1, mRNA.	5.62789	5.7061	5.71248	5.68971	5.41017	7.68262	3.98039	1.0789e-06
1030753	ARHGEF16	NM_001012659.1	Homo sapiens arginine-fifty homeobox (ARGFX), mRNA.	4.7755	5.14345	5.35124	4.93887	4.97093	6.92968	3.97462	3.98684e-06
4010315	CTRB2	NM_005100.2	Homo sapiens A kinase (PRKA) anchor protein (gravin) 12 (AKAP12), transcript variant 1, mRNA.	4.91835	4.63896	4.7903	4.75165	4.91439	6.73682	3.95909	7.09505e-08
5310142	METTL7B	NM_001139.1	Homo sapiens arachidonate 12-lipoxygenase, 12R type (ALOX12B), mRNA.	7.36153	7.15427	7.05933	6.98407	7.92051	8.96608	3.95041	1.67536e-07
1770392	MGC26718	NM_001661.2	Homo sapiens ADP-ribosylation factor-like 4D (ARL4D), mRNA.	6.66002	6.55502	6.97745	6.27049	6.67699	8.24863	3.93986	6.33629e-06
3610735	F12	NM_002390.3	Homo sapiens ADAM metallopeptidase domain 11 (ADAM11), mRNA.	8.04868	8.29693	7.99821	7.98517	8.59684	9.95945	3.92931	1.61121e-09
3940504	CD79A	NM_130787.2	Homo sapiens adaptor-related protein complex 2, alpha 1 subunit (AP2A1), transcript variant 2, mRNA.	5.10712	5.05404	4.9516	5.07878	6.62711	7.05028	3.92175	1.49064e-06
6180743	LAIR2	XR_000541.1	PREDICTED: Homo sapiens arachidonate 12-lipoxygenase pseudogene 2 (ALOX12P2), misc RNA.	5.02762	4.99619	4.94186	5.04439	4.97543	7.01364	3.91565	1.70115e-07
5560500	KCTD12	NM_000050.3	Homo sapiens argininosuccinate synthetase (ASS), transcript variant 1, mRNA.	6.61773	6.1386	6.33943	6.48426	7.12513	8.45108	3.90906	1.72214e-05
5130162	AK1	NM_006628.4	Homo sapiens cyclic AMP phosphoprotein, 19 kD (ARPP-19), mRNA.	7.81346	7.87351	7.87856	7.70238	7.96696	9.66285	3.89189	9.19683e-06
3450047	PPP2R2C	NM_012111.1	Homo sapiens AHA1, activator of heat shock 90kDa protein ATPase homolog 1 (yeast) (AHSA1), mRNA.	8.48584	8.58893	8.559	8.31307	8.98838	10.2695	3.88095	4.85775e-08
1170112	LCAT	NM_020703.1	Homo sapiens adhesion molecule with Ig-like domain 1 (AMIGO1), mRNA.	7.0606	7.07579	7.21978	7.09929	7.10731	9.04809	3.86054	3.06374e-07
6270722	MAMDC4	NM_001010925.1	Homo sapiens ankyrin repeat domain 19 (ANKRD19), mRNA.	6.47657	6.54856	6.52528	6.65755	6.80523	8.60617	3.86003	6.92598e-07
3830220	UBASH3A	NM_016552.2	Homo sapiens ankyrin repeat and MYND domain containing 1 (ANKMY1), transcript variant 1, mRNA.	4.60759	4.5102	4.5127	4.57658	4.6697	6.52413	3.85718	6.05968e-07
2120452	MLPH	NM_001619.2	Homo sapiens adrenergic, beta, receptor kinase 1 (ADRBK1), mRNA.	4.63261	4.6884	4.63591	4.52833	5.24481	6.47132	3.84502	1.35234e-08
1690487	LOC285382	NM_201414.1	Homo sapiens amyloid beta (A4) precursor protein (peptidase nexin-II, Alzheimer disease) (APP), transcript variant 3, mRNA.	6.81631	7.03974	7.02541	6.96083	7.38783	8.89883	3.83175	2.98804e-06
1990014	LRRC38	NM_032797.4	Homo sapiens apoptosis-inducing factor, mitochondrion-associated, 2 (AIFM2), mRNA.	4.8927	4.83628	4.84953	4.78888	5.15545	6.72357	3.82296	3.05432e-07
4010184	C8ORF13	NM_022899.3	Homo sapiens ARP8 actin-related protein 8 homolog (yeast) (ACTR8), mRNA.	7.61279	7.57678	7.51235	7.68719	7.47255	9.61087	3.79392	9.5604e-10
5220333	C14ORF139	NM_198595.1	Homo sapiens actin filament associated protein (AFAP), transcript variant 2, mRNA.	4.73347	4.69575	4.91537	4.68624	5.17051	6.60359	3.77728	1.86361e-08
5490414	OACT1	NM_021794.2	Homo sapiens ADAM metallopeptidase domain 30 (ADAM30), mRNA.	7.00209	7.07125	7.16333	7.15513	8.34395	9.06913	3.76852	2.24342e-09
6420064	LOC440015	NM_001030272.1	Homo sapiens aryl hydrocarbon receptor nuclear translocator-like (ARNTL), transcript variant 2, mRNA.	4.92845	4.85801	4.62272	4.70325	5.91673	6.61333	3.7583	8.2973e-06
5390692	TMIE	NM_021804.1	Homo sapiens angiotensin I converting enzyme (peptidyl-dipeptidase A) 2 (ACE2), mRNA.	4.5951	4.54874	4.49284	4.54363	4.71681	6.44947	3.74726	1.41928e-10
4730692	LSR	NM_001039367.1	Homo sapiens ATPase, H+ transporting, lysosomal 31kDa, V1 subunit E1 (ATP6V1E1), transcript variant 3, mRNA.	5.32046	5.15906	5.1339	4.96748	5.38946	6.86866	3.7352	3.44816e-05
5810386	TPSAB1	NM_001012969.1	Homo sapiens adenosine deaminase-like (ADAL), mRNA.	4.55396	4.62319	4.57526	4.66505	4.46912	6.56355	3.72824	1.57995e-09
520703	LOC644436	NM_016022.1	Homo sapiens anterior pharynx defective 1 homolog A (C. elegans) (APH1A), mRNA.	4.54363	4.59091	4.72923	4.48467	4.43364	6.38036	3.72101	2.18489e-06
5390541	TPPP	NM_020732.2	Homo sapiens AT rich interactive domain 1B (SWI1-like) (ARID1B), transcript variant 2, mRNA.	4.74269	4.94683	5.26923	4.89359	4.94176	6.78855	3.71912	5.52163e-06
3940133	FAM46A	NM_002285.2	Homo sapiens AF4/FMR2 family, member 3 (AFF3), transcript variant 1, mRNA.	9.61016	9.7349	10.3124	9.55226	11.3062	11.4407	3.70242	1.99242e-08
6110037	LILRA3	NM_001116.2	Homo sapiens adenylate cyclase 9 (ADCY9), mRNA.	4.57019	4.62467	4.64386	4.53358	4.51446	6.41941	3.69564	5.92288e-09
2060156	C6ORF205	NM_024997.2	Homo sapiens activating transcription factor 7 interacting protein 2 (ATF7IP2), mRNA.	6.26155	6.08462	6.06961	6.01197	5.90918	7.89761	3.69515	2.06172e-05
7550301	SLC8A3	NM_000025.1	Homo sapiens adrenergic, beta-3-, receptor (ADRB3), mRNA.	4.69186	4.63531	4.62754	4.51593	4.72012	6.40128	3.69443	1.33252e-08
110382	RAC2	NM_016374.5	Homo sapiens AT rich interactive domain 4B (RBP1-like) (ARID4B), transcript variant 1, mRNA.	4.75715	4.76967	4.9856	4.97809	5.2134	6.86181	3.69024	5.81537e-06
6760019	C4ORF36	NM_000039.1	Homo sapiens apolipoprotein A-I (APOA1), mRNA.	5.22589	5.42196	5.26525	5.26827	5.45441	7.15064	3.68682	2.56362e-06
830201	LRRC54	NM_006111.1	Homo sapiens acetyl-Coenzyme A acyltransferase 2 (mitochondrial 3-oxoacyl-Coenzyme A thiolase) (ACAA2), nuclear gene encoding mitochondrial protein, mRNA.	8.25142	8.52175	8.71847	8.28237	9.43142	10.1629	3.68204	4.60671e-11
1450647	ATG4D	NM_020919.2	Homo sapiens amyotrophic lateral sclerosis 2 (juvenile) (ALS2), mRNA.	6.58484	6.68524	6.22297	6.81519	7.19209	8.69394	3.67756	2.0051e-07
510739	INPP5A	NM_130768.1	Homo sapiens ankyrin repeat, SAM and basic leucine zipper domain containing 1 (ASZ1), mRNA.	7.48753	7.31586	7.30611	7.40133	7.33495	9.27924	3.67541	1.87256e-05
3120348	CYP19A1	NM_017651.3	Homo sapiens Abelson helper integration site 1 (AHI1), mRNA.	4.69835	4.59623	4.58442	4.59048	4.68049	6.46116	3.65705	4.63203e-08
5720451	CHST1	NM_152749.2	Homo sapiens ataxin 7-like 1 (ATXN7L1), mRNA.	5.23127	5.64594	5.48051	5.27099	5.85383	7.12778	3.62199	4.40272e-05
5090372	CDA	NM_001638.2	Homo sapiens apolipoprotein F (APOF), mRNA.	5.66336	5.85097	5.74216	5.69859	6.29689	7.55496	3.62097	2.82777e-06
2000307	ATG16L2	NM_001039211.1	Homo sapiens ATPase family, AAA domain containing 3C (ATAD3C), mRNA. XM_937413 XM_943284 XM_943293 XM_943297	5.00442	5.16611	5.64365	5.00336	4.69441	6.85516	3.60949	1.89457e-05
6330112	TMEM37	NM_016377.2	Homo sapiens A kinase (PRKA) anchor protein 7 (AKAP7), transcript variant gamma, mRNA.	6.99832	7.39204	6.86818	7.24123	7.67585	9.09026	3.60256	7.25908e-08
50201	LRRC8C	NM_144994.7	Homo sapiens ankyrin repeat domain 23 (ANKRD23), mRNA.	5.89193	5.94149	6.30953	5.68945	6.36853	7.53237	3.58737	7.5563e-07
6220343	CACNA1H	NM_133265.2	Homo sapiens angiomotin (AMOT), mRNA.	8.74856	9.00862	8.68748	9.09475	9.17691	10.9365	3.58455	3.20122e-07
7210647	NKD2	NM_001118.3	Homo sapiens adenylate cyclase activating polypeptide 1 (pituitary) receptor type I (ADCYAP1R1), mRNA.	7.38877	7.66034	7.75994	7.45106	7.62057	9.2922	3.58292	5.94023e-09
4010086	OSGIN1	NM_000677.2	Homo sapiens adenosine A3 receptor (ADORA3), transcript variant 2, mRNA.	7.98822	8.93528	10.1795	8.47891	9.43851	10.316	3.57287	1.0405e-08
870670	MICALCL	NM_014448.2	Homo sapiens Rho guanine exchange factor (GEF) 16 (ARHGEF16), mRNA.	7.64275	7.29716	7.75983	7.32254	7.24946	9.15574	3.56324	5.2196e-06
2760008	KCTD11	NM_139054.2	Homo sapiens ADAM metallopeptidase with thrombospondin type 1 motif, 18 (ADAMTS18), transcript variant 2, mRNA.	6.49882	6.3423	6.1607	6.72054	6.26861	8.55186	3.55862	3.38941e-09
70026	SYNGR1	NM_175873.3	Homo sapiens ankyrin repeat domain 43 (ANKRD43), mRNA.	7.68724	7.75312	7.64623	7.72639	8.12554	9.55672	3.55618	9.35416e-07
780600	HCP5	NM_006796.1	Homo sapiens AFG3 ATPase family gene 3-like 2 (yeast) (AFG3L2), nuclear gene encoding mitochondrial protein, mRNA.	4.48347	4.76995	4.61281	4.73019	4.93088	6.55976	3.55429	2.03818e-08
1850564	LBP	NM_000047.1	Homo sapiens arylsulfatase E (chondrodysplasia punctata 1) (ARSE), mRNA.	4.86119	5.04647	5.79809	4.79775	7.47853	6.62716	3.55392	1.07631e-05
6550164	DEFA4	XM_937556.1	PREDICTED: Homo sapiens arachidonate 15-lipoxygenase (ALOX15), mRNA.	4.74961	5.06308	4.95152	5.02612	4.81832	6.85549	3.55384	1.70348e-07
990372	COL17A1	NM_006321.1	Homo sapiens ariadne homolog 2 (Drosophila) (ARIH2), mRNA.	5.53289	5.62986	5.61347	5.51614	5.16264	7.34289	3.54736	5.88512e-06
6900563	EPHX1	NM_057160.1	Homo sapiens artemin (ARTN), transcript variant 3, mRNA.	6.68476	7.25251	7.33669	6.84821	7.32456	8.6714	3.53862	1.17108e-05
830735	CENTA1	NM_001657.2	Homo sapiens amphiregulin (schwannoma-derived growth factor) (AREG), mRNA.	8.18021	8.17588	8.34263	8.42059	8.76078	10.2334	3.5133	3.47264e-06
4060091	DKFZP451A211	NM_006595.2	Homo sapiens apoptosis inhibitor 5 (API5), mRNA.	4.8562	4.80155	4.7921	4.71027	6.42372	6.51211	3.48666	2.3261e-06
2120753	MC5R	NM_001633.2	Homo sapiens alpha-1-microglobulin/bikunin precursor (AMBP), mRNA.	4.4891	4.82897	4.57461	4.48111	4.46701	6.28218	3.48477	2.72241e-07
4810482	OPHN1	NM_004707.2	Homo sapiens ATG12 autophagy related 12 homolog (S. cerevisiae) (ATG12), mRNA.	5.2245	5.0434	5.52325	5.38942	6.6115	7.18643	3.475	2.09873e-05
4260088	C17ORF28	NM_002025.1	Homo sapiens AF4/FMR2 family, member 2 (AFF2), mRNA.	4.87832	4.8959	4.73902	4.98143	5.13249	6.77839	3.47489	1.91868e-08
5820474	TNFAIP8L3	XM_927536.1	PREDICTED: Homo sapiens aldehyde dehydrogenase 1 family, member L2 (ALDH1L2), mRNA.	5.05483	4.84091	4.80892	4.90435	4.70272	6.70113	3.47443	9.63839e-08
6550739	HS.576698	NM_017658.2	Homo sapiens BTB (POZ) domain containing 5 (BTBD5), mRNA.	5.35222	5.40046	5.66855	5.18	5.47637	6.9755	3.47137	0.000244555
2680079	OGFRL1	XM_937804.1	PREDICTED: Homo sapiens ameloblastin, enamel matrix protein (AMBN), mRNA.	7.20847	7.63716	7.43391	7.52054	8.2366	9.31027	3.45749	2.64214e-07
4540608	LOC442511	NM_030816.2	Homo sapiens ankyrin repeat domain 13C (ANKRD13C), mRNA.	4.72597	4.84383	4.85871	4.90883	4.81701	6.6984	3.45712	6.43919e-07
6860544	FOXK1	NM_001143.1	Homo sapiens amelogenin, Y-linked (AMELY), mRNA.	10.835	10.8573	10.7709	10.7962	11.3514	12.5833	3.4511	2.85937e-07
1850372	OXT	NM_152282.3	Homo sapiens acid phosphatase-like 2 (ACPL2), transcript variant 1, mRNA.	4.50372	4.60963	4.64483	4.47857	4.60234	6.26281	3.44438	3.74805e-10
4290364	ANKRD20A2	NM_000633.2	Homo sapiens B-cell CLL/lymphoma 2 (BCL2), nuclear gene encoding mitochondrial protein, transcript variant alpha, mRNA.	7.35374	6.89422	6.96576	6.86069	7.3412	8.64246	3.43847	0.000112235
7650097	OASL	NM_019101.2	Homo sapiens apolipoprotein M (APOM), mRNA.	6.82644	6.47496	7.41604	6.9389	7.39297	8.72026	3.4375	2.97221e-06
2360376	SLC24A6	NM_001126.2	Homo sapiens adenylosuccinate synthase (ADSS), mRNA.	8.81434	9.00128	9.22353	9.04295	9.25422	10.8216	3.43109	1.5212e-08
2450452	SLC9A3R1	NM_001995.2	Homo sapiens acyl-CoA synthetase long-chain family member 1 (ACSL1), mRNA.	9.77288	9.82269	9.82643	9.77631	10.1694	11.5549	3.43085	4.4608e-10
6420500	HS.276808	NM_016150.3	Homo sapiens ankyrin repeat and SOCS box-containing 2 (ASB2), mRNA.	6.162	6.12088	6.19912	6.18846	7.10802	7.96684	3.43041	1.38597e-05
3520735	LZTS1	NM_080873.1	Homo sapiens ankyrin repeat and SOCS box-containing 11 (ASB11), transcript variant 1, mRNA.	5.44634	5.5295	5.7094	5.39013	5.4597	7.16651	3.42565	1.31657e-05
50494	MYH15	NM_006412.3	Homo sapiens 1-acylglycerol-3-phosphate O-acyltransferase 2 (lysophosphatidic acid acyltransferase, beta) (AGPAT2), transcript variant 1, mRNA.	4.51778	4.52317	4.55974	4.49881	5.18843	6.27507	3.42537	3.04512e-08
3930403	EDNRA	NM_080649.1	Homo sapiens APEX nuclease (multifunctional DNA repair enzyme) 1 (APEX1), transcript variant 3, mRNA.	4.82045	4.89048	4.94493	4.7473	4.98625	6.52248	3.4228	2.12686e-06
3450725	PCYOX1	NM_001003943.1	Homo sapiens Bcl2 modifying factor (BMF), transcript variant 4, mRNA.	9.63791	9.37431	9.51589	9.43242	9.44319	11.206	3.41899	0.000162439
4850484	RTDR1	NM_000668.3	Homo sapiens alcohol dehydrogenase IB (class I), beta polypeptide (ADH1B), mRNA.	4.60032	4.50211	4.47787	4.63006	4.56924	6.40117	3.41315	8.00914e-09
2260148	RHOF	NM_033388.1	Homo sapiens ATG16 autophagy related 16-like 2 (S. cerevisiae) (ATG16L2), mRNA.	6.2043	6.09939	5.81122	5.48001	5.49035	7.24733	3.40422	2.09949e-05
6100072	DENND2A	NM_001635.2	Homo sapiens amphiphysin (Stiff-Man syndrome with breast cancer 128kDa autoantigen) (AMPH), transcript variant 1, mRNA.	4.86825	4.9729	4.92405	4.96254	5.13074	6.72311	3.38832	3.64007e-07
7650672	ANGPTL2	NM_001136.3	Homo sapiens advanced glycosylation end product-specific receptor (AGER), transcript variant 1, mRNA.	8.01797	7.85004	7.95739	8.12386	7.73244	9.88354	3.38624	2.87768e-08
840128	DKFZP434B1231	NM_000645.2	Homo sapiens amylo-1, 6-glucosidase, 4-alpha-glucanotransferase (glycogen debranching enzyme, glycogen storage disease type III) (AGL), transcript variant 5, mRNA.	4.62452	4.5649	4.45418	4.5118	4.61004	6.27054	3.38401	2.99204e-08
4150066	CKB	NM_005498.3	Homo sapiens adaptor-related protein complex 1, mu 2 subunit (AP1M2), mRNA.	8.40014	8.44095	8.46835	8.56038	8.7578	10.3189	3.38348	1.44531e-06
5050575	ASB13	NM_019109.3	Homo sapiens asparagine-linked glycosylation 1 homolog (S. cerevisiae, beta-1,4-mannosyltransferase) (ALG1), mRNA.	7.73307	7.83709	8.04715	7.8689	8.70329	9.62316	3.37355	1.16706e-07
830358	LOC649159	NM_000672.2	Homo sapiens alcohol dehydrogenase 6 (class V) (ADH6), mRNA.	4.61306	4.91661	4.89512	4.84912	4.90626	6.60022	3.36616	8.42129e-09
4730019	EFNB1	NM_212481.1	Homo sapiens AT rich interactive domain 5A (MRF1-like) (ARID5A), mRNA.	5.91498	5.90358	5.82774	6.03435	6.0039	7.78095	3.35566	5.8611e-06
5570445	PRR5	NM_000483.3	Homo sapiens apolipoprotein C-II (APOC2), mRNA.	8.23981	8.13632	8.11856	8.31154	8.32206	10.0576	3.35437	2.77332e-06
5220673	LOC649415	NM_006422.2	Homo sapiens A kinase (PRKA) anchor protein 3 (AKAP3), mRNA.	4.58941	4.50071	4.56912	4.61169	5.40014	6.35324	3.34393	7.14185e-08
5360376	LAPTM5	NM_015270.2	Homo sapiens adenylate cyclase 6 (ADCY6), transcript variant 1, mRNA.	4.59101	4.535	4.57606	4.723	4.65662	6.46418	3.34309	5.67698e-09
7150349	TPD52L1	NM_000044.2	Homo sapiens androgen receptor (dihydrotestosterone receptor; testicular feminization; spinal and bulbar muscular atrophy; Kennedy disease) (AR), transcript variant 1, mRNA.	9.71905	10.0379	9.70151	9.7924	10.487	11.5323	3.34023	3.40612e-06
290767	UNQ467	NM_000486.3	Homo sapiens aquaporin 2 (collecting duct) (AQP2), mRNA.	5.5341	5.26798	5.63179	5.48635	5.8945	7.2251	3.33748	3.24389e-06
7160601	BRI3BP	NM_020475.2	Homo sapiens ankyrin 1, erythrocytic (ANK1), transcript variant 4, mRNA.	8.65888	8.65569	8.81058	8.55472	9.35144	10.2927	3.3356	5.456e-07
4890093	BRP44L	NM_181690.1	Homo sapiens v-akt murine thymoma viral oncogene homolog 3 (protein kinase B, gamma) (AKT3), transcript variant 2, mRNA.	10.8978	11.1033	11.0085	10.8797	11.2384	12.6154	3.33037	8.51433e-08
430161	SLCO2A1	NM_001660.2	Homo sapiens ADP-ribosylation factor 4 (ARF4), mRNA.	9.09218	8.70637	8.65672	8.77064	7.89339	10.5039	3.32483	3.54947e-06
2490240	PTPRE	NM_001155.3	Homo sapiens annexin A6 (ANXA6), transcript variant 1, mRNA.	5.34751	5.62076	5.72682	5.76359	7.82778	7.4964	3.32375	1.35191e-06
4290201	IL24	NM_018690.1	Homo sapiens apolipoprotein B48 receptor (APOB48R), mRNA.	7.35507	7.29881	8.79039	7.30055	9.70647	9.0226	3.29903	2.6383e-06
290093	LOC647322	NM_020980.2	Homo sapiens aquaporin 9 (AQP9), mRNA.	9.42405	9.68115	9.38147	9.42344	9.65799	11.1454	3.2988	3.40257e-06
6400132	MEF2A	NM_017758.2	Homo sapiens alkB, alkylation repair homolog 5 (E. coli) (ALKBH5), mRNA.	6.38683	6.2654	5.88447	6.3278	6.21264	8.04863	3.29625	1.57752e-07
70440	TP53I11	NM_001010887.2	Homo sapiens N-acylsphingosine amidohydrolase 3-like (ASAH3L), mRNA.	6.65772	6.51653	6.62748	6.41077	6.71254	8.13015	3.29294	1.29384e-05
4290524	DAPK2	NM_144590.1	Homo sapiens ankyrin repeat domain 22 (ANKRD22), mRNA.	4.97636	4.77089	4.75453	4.65058	5.80052	6.36876	3.29022	7.4304e-07
630762	TBC1D3B	XR_001073.1	PREDICTED: Homo sapiens aquaporin 7 pseudogene 2, transcript variant 1 (AQP7P2), misc RNA.	6.61681	6.71326	6.57741	6.73894	6.63561	8.45518	3.28579	3.37282e-06
1030768	LDLRAP1	NM_025139.2	Homo sapiens armadillo repeat containing 9 (ARMC9), mRNA.	6.35152	6.30189	6.34421	6.20054	6.4097	7.9159	3.28379	7.36136e-06
4560736	SLCO4A1	XM_930977.1	PREDICTED: Homo sapiens Rho GTPase activating protein 23, transcript variant 2 (ARHGAP23), mRNA.	6.47718	6.2	6.31375	6.11424	6.56823	7.82921	3.28289	4.3935e-06
7210736	GAD2	NM_031279.2	Homo sapiens alanine-glyoxylate aminotransferase 2-like 1 (AGXT2L1), mRNA.	4.62877	4.69855	4.92233	4.62083	4.80318	6.33528	3.2817	4.39888e-08
6580754	PPAP2C	NM_004053.3	Homo sapiens bystin-like (BYSL), mRNA.	7.36133	7.22154	7.12822	7.23276	7.4317	8.94673	3.28062	0.000285609
4830243	LOC441327	XM_938904.1	PREDICTED: Homo sapiens BTG3 associated nuclear protein (BANP), mRNA.	4.93606	5.41272	5.40963	5.23058	5.12191	6.9411	3.27278	8.36897e-05
1660593	KIF21A	NM_138707.1	Homo sapiens B-cell CLL/lymphoma 7B (BCL7B), transcript variant 2, mRNA.	7.06556	7.2307	7.18486	7.29916	7.91419	9.00745	3.26775	0.000117324
2000148	IFIT1	NM_000707.2	Homo sapiens arginine vasopressin receptor 1B (AVPR1B), mRNA.	7.07449	6.75212	7.92572	6.63922	7.2483	8.34355	3.25879	4.73393e-05
5890564	ANKDD1A	NM_001080.3	Homo sapiens aldehyde dehydrogenase 5 family, member A1 (succinate-semialdehyde dehydrogenase) (ALDH5A1), nuclear gene encoding mitochondrial protein, transcript variant 2, mRNA.	7.07279	7.00562	7.26655	7.00927	7.02921	8.70778	3.24564	1.07967e-07
5490598	FLJ90805	NM_012091.2	Homo sapiens adenosine deaminase, tRNA-specific 1 (ADAT1), mRNA.	7.18851	6.93466	7.2436	7.22109	7.0782	8.91666	3.23905	4.3698e-09
3140022	ZSCAN2	XM_940500.1	PREDICTED: Homo sapiens ADAM metallopeptidase domain 32 (ADAM32), mRNA.	8.19107	8.46809	8.41195	8.40839	8.58079	10.0997	3.22952	2.37502e-09
2640719	RN7SK	NM_033121.1	Homo sapiens ankyrin repeat domain 13 (ANKRD13), mRNA.	9.08747	9.3937	9.71313	9.05231	9.84341	10.7436	3.22946	6.36435e-07
3840477	ZNF114	NM_019048.1	Homo sapiens asparagine synthetase domain containing 1 (ASNSD1), mRNA.	4.91852	4.95704	4.91527	5.05604	4.85831	6.74731	3.22941	1.64961e-05
4860500	LOC652968	NM_183357.1	Homo sapiens adenylate cyclase 5 (ADCY5), mRNA.	7.78869	7.68055	7.58377	7.89563	7.81372	9.57792	3.20936	5.62248e-09
770736	LOC338328	NM_005099.3	Homo sapiens ADAM metallopeptidase with thrombospondin type 1 motif, 4 (ADAMTS4), mRNA.	4.39061	4.71179	4.43348	4.51023	4.51258	6.19216	3.20857	3.5814e-09
6510240	TFCP2L1	NM_144698.2	Homo sapiens ankyrin repeat domain 35 (ANKRD35), mRNA.	4.543	4.53258	4.44488	4.57017	4.58512	6.25093	3.20597	8.92984e-07
430204	MYCN	NM_021574.1	Homo sapiens breakpoint cluster region (BCR), transcript variant 2, mRNA.	5.06027	4.78868	5.19676	5.39358	5.02904	7.07265	3.20222	0.000121014
940639	C12ORF46	NM_007316.1	Homo sapiens agouti related protein homolog (mouse) (AGRP), transcript variant 2, mRNA.	4.59201	4.51121	4.62404	4.43916	6.43969	6.11424	3.19338	3.60646e-08
290669	SLC1A7	NM_017704.2	Homo sapiens ankyrin repeat domain 49 (ANKRD49), mRNA.	4.48832	4.69098	4.65434	4.59717	4.64138	6.27164	3.19202	1.0326e-06
50332	MDFIC	NM_182616.1	Homo sapiens chromosome 15 open reading frame 38 (C15orf38), mRNA.	6.4228	6.74165	6.14492	6.75857	7.44333	8.43214	3.19004	0.000917063
5340524	C20ORF50	NM_001154.2	Homo sapiens annexin A5 (ANXA5), mRNA.	4.52901	4.53398	4.55804	4.55649	4.60915	6.22902	3.18772	1.3518e-06
7320129	RAB36	XM_045705.9	PREDICTED: Homo sapiens ataxin 3-like (ATXN3L), mRNA.	5.15973	5.18754	5.20248	5.4471	5.22723	7.11837	3.18495	4.27528e-05
4810497	ZD52F10	NM_178231.1	Homo sapiens amyotrophic lateral sclerosis 2 (juvenile) chromosome region, candidate 14 (ALS2CR14), mRNA.	8.26171	8.27664	8.45458	8.45426	8.53458	10.1247	3.18311	2.17872e-07
1300601	ST3GAL1	NM_153340.2	Homo sapiens ataxin 7-like 2 (ATXN7L2), mRNA.	9.24405	8.80711	9.21689	9.11073	8.59111	10.7809	3.18256	4.39365e-05
730575	BAI1	NM_153244.1	Homo sapiens chromosome 10 open reading frame 111 (C10orf111), mRNA.	5.07946	5.00238	5.03673	5.28942	4.99709	6.95769	3.17833	0.000305838
1440719	CYP4F2	NM_000667.2	Homo sapiens alcohol dehydrogenase 1A (class I), alpha polypeptide (ADH1A), mRNA.	4.89102	4.78608	4.97973	4.92379	5.01947	6.58755	3.16841	7.65629e-09
1660196	HK1	NM_006051.2	Homo sapiens amyloid beta (A4) precursor protein-binding, family B, member 3 (APBB3), transcript variant 4, mRNA.	11.9972	12.0026	12.4079	12.1442	13.1521	13.8058	3.16383	1.96141e-06
4050687	DLL1	NM_015013.2	Homo sapiens amine oxidase (flavin containing) domain 2 (AOF2), transcript variant 2, mRNA.	6.24125	6.18628	6.00292	5.98433	5.83412	7.64138	3.15371	1.42475e-06
5270619	FGD3	NM_182703.2	Homo sapiens ankyrin repeat and death domain containing 1A (ANKDD1A), mRNA.	6.31665	6.62703	7.06471	6.61819	8.60369	8.2735	3.14991	5.6932e-07
7100139	TCF21	NM_212460.1	Homo sapiens ADP-ribosylation factor-like 4 (ARL4), transcript variant 2, mRNA.	4.92548	5.08738	4.92595	4.91016	5.28229	6.56443	3.14763	6.26644e-06
2850010	AKNA	NM_004640.4	Homo sapiens HLA-B associated transcript 1 (BAT1), transcript variant 1, mRNA.	6.79408	6.67861	6.88642	6.61247	7.14288	8.24482	3.10017	8.84454e-05
2760368	IRF6	NM_032550.2	Homo sapiens actin filament associated protein 1-like 2 (AFAP1L2), transcript variant 2, mRNA.	4.63918	4.71524	4.7151	4.66323	4.90178	6.29427	3.09737	1.87339e-08
2810192	ITGB1BP3	NM_000683.3	Homo sapiens adrenergic, alpha-2C-, receptor (ADRA2C), mRNA.	4.63177	4.53122	4.54018	4.59204	4.54192	6.21545	3.08104	1.27216e-08
6480246	LOC649095	NM_130840.1	Homo sapiens ATPase, H+ transporting, lysosomal V0 subunit a isoform 4 (ATP6V0A4), transcript variant 2, mRNA.	5.01574	4.75036	5.00003	4.85354	4.91248	6.47354	3.07376	3.23817e-05
7650026	MUC1	NM_001029862.1	Homo sapiens ankyrin repeat domain 30B (ANKRD30B), mRNA.	10.4007	10.4506	10.0885	10.6024	10.551	12.2217	3.07223	8.52436e-07
3710609	TSPAN17	NM_000690.2	Homo sapiens aldehyde dehydrogenase 2 family (mitochondrial) (ALDH2), nuclear gene encoding mitochondrial protein, mRNA.	11.4215	11.3396	11.4273	11.5267	11.5211	13.1436	3.06731	9.75199e-08
1300368	MAPK8	NM_024649.4	Homo sapiens Bardet-Biedl syndrome 1 (BBS1), mRNA.	5.60674	5.27447	5.33556	5.26358	5.37104	6.88042	3.06701	9.7118e-05
3400722	LOC136288	NM_004217.1	Homo sapiens aurora kinase B (AURKB), mRNA.	4.98599	4.8667	4.83241	4.65407	4.86259	6.26823	3.06134	4.56271e-05
1230615	WFDC1	NM_001115.1	Homo sapiens adenylate cyclase 8 (brain) (ADCY8), mRNA.	4.60333	4.55604	4.65125	4.63433	4.4605	6.24803	3.06036	5.75011e-09
870301	HKDC1	NM_020140.2	Homo sapiens ankyrin repeat and sterile alpha motif domain containing 1B (ANKS1B), transcript variant 3, mRNA.	4.79729	4.91463	4.77406	4.79363	5.01898	6.40472	3.05483	1.08543e-06
5550278	ICAM3	NM_138706.2	Homo sapiens beta-1,3-N-acetylglucosaminyltransferase protein (B3Gn-T6), mRNA.	7.15029	7.3399	7.35637	6.81558	7.78834	8.42546	3.05226	5.73304e-05
5390411	PHPT1	NM_006594.1	Homo sapiens adaptor-related protein complex 4, beta 1 subunit (AP4B1), mRNA.	11.2245	11.1934	11.1564	11.2181	11.1227	12.828	3.05225	1.81649e-06
5860039	CALB2	NM_018702.1	Homo sapiens adenosine deaminase, RNA-specific, B2 (RED2 homolog rat) (ADARB2), mRNA.	9.99887	10.3878	10.1994	10.2713	11.1081	11.8799	3.04968	4.217e-09
7000669	SNCG	NM_014014.2	Homo sapiens activating signal cointegrator 1 complex subunit 3-like 1 (ASCC3L1), mRNA.	4.64499	4.52781	4.56246	4.59796	4.64833	6.20634	3.04909	1.47611e-05
6520440	KIF1A	NM_016248.2	Homo sapiens A kinase (PRKA) anchor protein 11 (AKAP11), mRNA.	7.88375	7.96999	8.02217	7.85062	8.17438	9.4564	3.0436	7.0368e-08
4150477	LOXL4	NM_178510.1	Homo sapiens ankyrin repeat and kinase domain containing 1 (ANKK1), mRNA.	12.3597	12.339	12.4925	12.4842	13.7022	14.0872	3.03772	5.95541e-07
290088	WIPF1	XR_001077.1	PREDICTED: Homo sapiens aquaporin 7 pseudogene 1, transcript variant 8 (AQP7P1), misc RNA.	6.25848	6.47467	6.25626	6.22607	6.33171	7.82403	3.02714	3.36485e-06
4150452	PLCL4	NM_000699.2	Homo sapiens amylase, alpha 2A (pancreatic) (AMY2A), mRNA.	4.64949	4.53467	4.49833	4.47295	4.52196	6.06851	3.02212	4.05342e-07
3940044	MARCH4	NM_032279.2	Homo sapiens ATPase type 13A4 (ATP13A4), mRNA.	5.10907	5.08086	5.03058	5.04027	5.0866	6.63415	3.01859	2.58654e-05
2470008	PPARA	NM_198540.2	Homo sapiens UDP-GlcNAc:betaGal beta-1,3-N-acetylglucosaminyltransferase 8 (B3GNT8), mRNA.	5.68295	5.25405	5.68353	5.22895	5.61122	6.82167	3.01618	5.47289e-05
6380463	OSTF1	NM_080431.3	Homo sapiens actin-related protein M2 (ARPM2), mRNA.	10.2392	10.2621	10.2843	10.079	10.3216	11.6713	3.01523	9.15698e-06
6770215	SARDH	NM_000020.1	Homo sapiens activin A receptor type II-like 1 (ACVRL1), mRNA.	4.50344	4.63958	4.48629	4.56449	4.58956	6.1468	2.99449	1.18832e-09
3930497	LOC653617	NM_004886.3	Homo sapiens amyloid beta (A4) precursor protein-binding, family A, member 3 (X11-like 2) (APBA3), mRNA.	4.5221	4.5529	4.60513	4.67389	4.60552	6.25344	2.98878	1.92937e-06
2710142	IER5L	NM_000386.2	Homo sapiens bleomycin hydrolase (BLMH), mRNA.	7.16531	7.25791	6.88661	7.07649	7.52015	8.65385	2.98422	0.000154968
3870066	CLCN4	NM_020063.1	Homo sapiens BarH-like homeobox 2 (BARHL2), mRNA.	5.52981	5.33792	5.05916	5.35137	5.02811	6.92736	2.98139	8.75403e-05
1110465	YPEL2	NM_005139.1	Homo sapiens annexin A3 (ANXA3), mRNA.	8.29458	8.28957	8.04173	8.27525	8.30524	9.84832	2.97536	1.34041e-06
4590025	TPSG1	NR_001446.1	Homo sapiens annexin A2 pseudogene 3 (ANXA2P3) on chromosome 10.	4.62999	4.55945	4.55855	4.56057	4.72271	6.1317	2.97137	1.30522e-06
630196	LOC649970	XM_937964.1	PREDICTED: Homo sapiens aldehyde dehydrogenase 7 family, member A1 (ALDH7A1), mRNA.	5.73549	5.97177	6.18157	5.70733	6.91839	7.27766	2.96972	1.09204e-07
150471	CCDC68	NM_138972.2	Homo sapiens beta-site APP-cleaving enzyme 1 (BACE1), transcript variant b, mRNA.	5.46192	5.53857	5.8847	5.75763	6.1339	7.32774	2.96926	6.97237e-05
1690201	C20ORF186	NM_001040649.1	Homo sapiens acid phosphatase 1, soluble (ACP1), transcript variant 4, mRNA.	4.50182	4.60609	4.61939	4.42074	4.53184	5.99056	2.96868	3.19407e-10
5960010	SNX24	NM_015071.2	Homo sapiens Rho GTPase activating protein 26 (ARHGAP26), mRNA.	6.88474	7.02832	7.15714	7.04686	7.45979	8.60919	2.95331	4.57876e-06
3180039	RGL1	NM_197973.2	Homo sapiens asparagine-linked glycosylation 2 homolog (yeast, alpha-1,3-mannosyltransferase) (ALG2), transcript variant 2, mRNA.	8.54082	8.35147	8.27332	8.10025	7.52191	9.65958	2.94717	1.25989e-07
1240390	LOC644596	NM_003689.2	Homo sapiens aldo-keto reductase family 7, member A2 (aflatoxin aldehyde reductase) (AKR7A2), mRNA.	4.92961	4.88755	4.71454	4.77687	4.87833	6.33064	2.93582	8.00048e-08
110100	CGNL1	NM_014237.1	Homo sapiens ADAM metallopeptidase domain 18 (ADAM18), mRNA.	9.10699	9.20635	9.31373	9.35161	10.0297	10.905	2.93498	1.84632e-09
4540358	LOC400890	NM_144772.1	Homo sapiens apolipoprotein A-I binding protein (APOA1BP), mRNA.	10.0668	10.208	10.3357	10.1223	10.2008	11.6702	2.92395	2.56408e-06
1010446	C1QTNF6	NM_001031806.1	Homo sapiens aldehyde dehydrogenase 3 family, member A2 (ALDH3A2), transcript variant 1, mRNA.	7.10244	7.6647	7.72377	7.50638	8.45102	9.0528	2.92092	9.90364e-08
2190689	OSBPL5	NM_001006940.1	Homo sapiens asparagine-linked glycosylation 3 homolog (yeast, alpha-1,3-mannosyltransferase) (ALG3), transcript variant 3, mRNA.	8.45301	8.35767	8.38459	8.65029	8.33629	10.1937	2.91474	1.31662e-07
1300228	CUEDC1	XM_940506.1	PREDICTED: Homo sapiens chromosome 10 open reading frame 51, transcript variant 5 (C10orf51), mRNA.	10.6931	10.2859	10.5795	10.2851	10.4648	11.8282	2.91405	0.000374541
840253	ALDH2	NM_004833.1	Homo sapiens absent in melanoma 2 (AIM2), mRNA.	9.50237	9.86997	9.66154	9.61359	9.89067	11.153	2.90668	5.46083e-08
3190243	LOC650257	NM_005935.1	Homo sapiens AF4/FMR2 family, member 1 (AFF1), mRNA.	4.47813	4.48557	4.5778	4.5038	4.59293	6.03205	2.88436	1.89717e-08
3800215	KIAA0514	NM_173551.3	Homo sapiens ankyrin repeat and sterile alpha motif domain containing 6 (ANKS6), mRNA.	4.52297	4.61892	4.60567	4.57075	4.45813	6.098	2.88237	1.10128e-06
6770209	C21ORF25	NM_012097.2	Homo sapiens ADP-ribosylation factor-like 5 (ARL5), transcript variant 1, mRNA.	7.67026	7.74106	8.0487	7.71793	7.91219	9.24454	2.88108	6.51418e-06
3310619	LOC388574	NM_001012990.1	Homo sapiens ADP-ribosylation factor-like 13A (ARL13A), mRNA.	6.85083	6.91312	7.16902	6.86816	7.0682	8.39381	2.87917	5.92372e-06
3440239	GATA4	NM_013275.4	Homo sapiens ankyrin repeat domain 11 (ANKRD11), mRNA.	4.91201	4.91907	4.89982	4.9764	5.36616	6.49974	2.87457	6.11503e-07
4920201	GALNT1	NM_019893.1	Homo sapiens N-acylsphingosine amidohydrolase (non-lysosomal ceramidase) 2 (ASAH2), mRNA.	6.63089	6.49033	6.39419	6.39636	6.37886	7.91886	2.87289	1.27546e-05
1050201	ZNF670	NM_032320.4	Homo sapiens BTB (POZ) domain containing 10 (BTBD10), mRNA.	5.11047	5.23431	4.84025	4.98539	5.07888	6.50571	2.86855	0.000238556
6200132	FZD9	NM_001170.1	Homo sapiens aquaporin 7 (AQP7), mRNA.	6.71146	6.71593	6.64816	6.61747	6.54993	8.13451	2.86203	3.34012e-06
3850239	TRIM54	NM_001168.2	Homo sapiens baculoviral IAP repeat-containing 5 (survivin) (BIRC5), transcript variant 1, mRNA.	4.93109	4.62107	4.63407	4.83524	5.07135	6.34992	2.85736	0.000145837
10504	KSP37	NM_004758.1	Homo sapiens benzodiazapine receptor (peripheral) associated protein 1 (BZRAP1), mRNA.	5.33662	5.07558	4.94745	4.92719	5.20738	6.44019	2.85403	0.000285623
1770601	SIGLEC7	NM_001724.3	Homo sapiens 2,3-bisphosphoglycerate mutase (BPGM), transcript variant 1, mRNA.	5.08596	4.68612	5.01548	5.09155	4.65757	6.60099	2.84699	0.000189148
3890603	MYL3	NM_004034.1	Homo sapiens annexin A7 (ANXA7), transcript variant 2, mRNA.	4.51854	4.63518	4.60065	4.47794	4.6774	5.98703	2.8463	1.35532e-06
2690343	TNNC1	NM_153810.3	Homo sapiens chromosome 10 open reading frame 46 (C10orf46), mRNA.	7.21243	6.74322	6.26179	7.85571	7.31681	9.36479	2.84628	0.000369557
5960079	HS.374257	NM_001643.1	Homo sapiens apolipoprotein A-II (APOA2), mRNA.	8.07956	7.88139	7.99866	8.07153	7.5131	9.57994	2.84497	2.56846e-06
2260446	CACNB4	NM_001709.3	Homo sapiens brain-derived neurotrophic factor (BDNF), transcript variant 4, mRNA.	5.39849	5.10004	5.14144	5.33422	5.34851	6.8408	2.84134	0.000124853
4280113	NFKBIA	NM_005165.2	Homo sapiens aldolase C, fructose-bisphosphate (ALDOC), mRNA.	11.3737	11.1789	11.589	11.1883	11.4441	12.6915	2.83472	1.13297e-07
7160228	SLC12A4	NM_024496.2	Homo sapiens chromosome 14 open reading frame 4 (C14orf4), mRNA.	6.83554	7.14591	6.67935	7.04006	6.947	8.54207	2.83237	0.00078468
7380719	IGFBP6	XM_937397.1	PREDICTED: Homo sapiens ankyrin repeat domain 31 (ANKRD31), mRNA.	8.99261	9.21072	9.08952	9.10643	9.46011	10.6079	2.83127	8.63713e-07
2940332	CYP1A1	NM_207303.1	Homo sapiens attractin-like 1 (ATRNL1), mRNA.	4.70095	4.77754	4.61441	4.90887	4.92068	6.40977	2.83019	3.94711e-05
2650678	RSHL2	NM_000696.2	Homo sapiens aldehyde dehydrogenase 9 family, member A1 (ALDH9A1), mRNA.	8.33175	8.42077	8.49936	8.35497	8.18855	9.85447	2.82743	1.11852e-07
6770343	ETFB	NM_022374.1	Homo sapiens ADP-ribosylation factor-like 6 interacting protein 2 (ARL6IP2), mRNA.	11.5467	11.5033	11.6358	11.3824	11.4347	12.8791	2.82202	6.66821e-06
5700670	WASPIP	NM_004044.4	Homo sapiens 5-aminoimidazole-4-carboxamide ribonucleotide formyltransferase/IMP cyclohydrolase (ATIC), mRNA.	6.47922	6.37397	6.04293	6.45818	6.29562	7.95162	2.81559	2.18841e-05
4200593	SYNJ2	NM_053017.3	Homo sapiens ADP-ribosyltransferase 5 (ART5), transcript variant 1, mRNA.	6.42834	6.3941	6.4946	6.28724	6.71399	7.77778	2.80994	1.15773e-05
5310468	NRTN	NM_016301.2	Homo sapiens ATP binding domain 1 family, member C (ATPBD1C), mRNA.	5.56439	5.83143	5.73691	5.79711	5.93985	7.28502	2.80481	3.84451e-05
6860593	HS.568928	NM_017843.3	Homo sapiens breast carcinoma amplified sequence 4 (BCAS4), transcript variant 1, mRNA.	6.26095	6.14641	6.25701	6.27491	6.47237	7.76272	2.80464	0.000105004
2070376	RFNG	NM_014570.3	Homo sapiens ADP-ribosylation factor GTPase activating protein 3 (ARFGAP3), mRNA.	9.41917	9.40144	9.58839	9.5668	9.51853	11.0513	2.79812	3.68186e-06
4610431	ACTG2	NM_031885.2	Homo sapiens Bardet-Biedl syndrome 2 (BBS2), mRNA.	5.08495	5.19744	5.11968	4.84176	5.09378	6.32146	2.78892	9.7118e-05
540382	RSAD1	NM_014616.1	Homo sapiens ATPase, Class VI, type 11B (ATP11B), mRNA.	6.2488	6.49098	6.62873	6.70457	6.55105	8.18417	2.78873	2.41861e-05
4230195	NAV2	NM_001153.2	Homo sapiens annexin A4 (ANXA4), mRNA.	8.41496	8.12824	8.22456	8.23243	9.33922	9.7091	2.78305	1.34287e-06
4890066	SIRT2	NM_017747.1	Homo sapiens ankyrin repeat and KH domain containing 1 (ANKHD1), transcript variant 1, mRNA.	5.72542	6.43713	5.93698	6.20018	6.98884	7.67576	2.78094	5.87984e-07
1430138	MAFF	NM_032146.3	Homo sapiens ADP-ribosylation factor-like 6 (ARL6), transcript variant 1, mRNA.	6.2267	6.33512	6.25436	6.33217	6.379	7.8055	2.77663	6.59867e-06
5220093	HAVCR2	NM_001002247.1	Homo sapiens APC11 anaphase promoting complex subunit 11 homolog (yeast) (ANAPC11), transcript variant 5, mRNA.	6.9273	6.66296	7.07855	6.78419	9.16318	8.25635	2.77436	4.22344e-07
3420241	SLC2A14	NM_173528.1	Homo sapiens chromosome 15 open reading frame 26 (C15orf26), mRNA.	6.47938	6.9727	6.66929	7.09032	7.10039	8.56101	2.77156	0.000901292
1990152	CSRP2	NM_198544.2	Homo sapiens apoptosis-inducing, TAF9-like domain 1 (APITD1), transcript variant C, mRNA.	8.77028	8.52482	8.74768	8.532	8.95367	10.002	2.77015	2.38668e-06
6330730	SNAI2	NM_181809.1	Homo sapiens bone morphogenetic protein 8a (BMP8A), mRNA.	7.73742	7.53424	7.16025	7.83174	7.65626	9.30102	2.76883	0.000170287
2480424	PLCG2	NM_001007027.1	Homo sapiens asparagine-linked glycosylation 8 homolog (yeast, alpha-1,3-glucosyltransferase) (ALG8), transcript variant 2, mRNA.	8.26071	8.55389	8.58304	8.30398	8.84942	9.77208	2.76658	1.46778e-07
3180408	C3ORF21	NM_033177.2	Homo sapiens HLA-B associated transcript 4 (BAT4), mRNA.	6.48818	6.28077	6.28963	6.4519	6.18362	7.91924	2.76512	8.93802e-05
730402	HS.444805	NM_003905.3	Homo sapiens amyloid beta precursor protein binding protein 1 (APPBP1), transcript variant 1, mRNA.	5.1004	5.33101	5.36758	5.20639	5.13255	6.66728	2.75278	2.98881e-06
160411	NCOA1	NM_001146.3	Homo sapiens angiopoietin 1 (ANGPT1), mRNA.	9.30918	9.36896	9.45562	9.4893	9.73143	10.9478	2.74819	4.83482e-07
2750128	SLC7A11	XM_940707.1	PREDICTED: Homo sapiens ankyrin repeat domain 30A (ANKRD30A), mRNA.	6.0454	7.05944	7.15274	6.34656	7.85894	7.80451	2.74717	8.18188e-07
7320370	STAT4	NM_181780.2	Homo sapiens B and T lymphocyte associated (BTLA), mRNA.	5.29057	5.4163	5.2102	5.37905	5.11044	6.83654	2.7463	0.000259482
2650193	SDC4	NM_003945.3	Homo sapiens ATPase, H+ transporting, lysosomal 9kDa, V0 subunit e1 (ATP6V0E1), mRNA.	8.9394	8.58491	8.77922	8.59837	8.63467	10.0555	2.74556	3.3322e-05
3850500	FXYD1	NM_145013.1	Homo sapiens chromosome 11 open reading frame 45 (C11orf45), mRNA.	5.27031	5.78044	5.71893	5.58744	5.95996	7.04074	2.73834	0.000483072
3990433	CENTA2	NM_080429.2	Homo sapiens aquaporin 10 (AQP10), mRNA.	6.08177	6.09455	6.47901	6.35449	6.0437	7.80615	2.73523	3.20815e-06
6350373	HS.577287	NM_153042.2	Homo sapiens amine oxidase (flavin containing) domain 1 (AOF1), mRNA.	4.78349	4.6102	4.5669	4.68491	4.71955	6.13281	2.72811	1.42475e-06
5130706	HS.554203	NM_145298.4	Homo sapiens apolipoprotein B mRNA editing enzyme, catalytic polypeptide-like 3F (APOBEC3F), transcript variant 1, mRNA.	4.64743	4.91398	4.65939	4.87847	4.76761	6.32278	2.72132	2.73041e-06
510360	HS.437036	NM_001202.2	Homo sapiens bone morphogenetic protein 4 (BMP4), transcript variant 1, mRNA.	5.00706	5.01428	4.98631	4.81569	5.11159	6.25906	2.71954	0.000167923
7400008	GUP1	NM_020319.1	Homo sapiens ankyrin repeat and MYND domain containing 2 (ANKMY2), mRNA.	4.61401	4.59442	4.55263	4.57017	4.49314	6.01099	2.71475	6.08e-07
1660019	SNCAIP	NM_021226.2	Homo sapiens Rho GTPase activating protein 22 (ARHGAP22), mRNA.	6.26038	6.90557	7.48746	6.83245	7.8806	8.27327	2.71475	4.38656e-06
4180427	CIB4	NM_015205.1	Homo sapiens ATPase, Class VI, type 11A (ATP11A), transcript variant 1, mRNA.	4.49374	4.49112	4.55054	4.45941	4.48413	5.89946	2.7133	2.4012e-05
2900050	HS.339809	NM_152638.2	Homo sapiens chromosome 12 open reading frame 12 (C12orf12), mRNA.	4.92302	5.1087	5.49915	5.1134	5.16457	6.55133	2.70932	0.000528955
5670440	TNFRSF9	NM_006621.3	Homo sapiens S-adenosylhomocysteine hydrolase-like 1 (AHCYL1), mRNA.	6.2501	6.68431	6.45413	6.66449	7.15907	8.10121	2.70706	4.60549e-08
1430484	C21ORF81	NM_016564.2	Homo sapiens BM88 antigen (BM88), mRNA.	8.72659	8.22043	8.43587	8.15538	8.34305	9.59087	2.70474	0.000162127
2140463	SLC37A1	NM_001284.2	Homo sapiens adaptor-related protein complex 3, sigma 1 subunit (AP3S1), mRNA.	6.10465	6.00151	5.90035	5.90514	5.94573	7.33809	2.69998	1.6922e-06
4890537	KIAA0409	NM_198867.1	Homo sapiens alkB, alkylation repair homolog 6 (E. coli) (ALKBH6), transcript variant 1, mRNA.	7.47626	7.22454	7.40948	7.43778	7.50271	8.86555	2.69031	1.59113e-07
1990358	METTL1	NM_020235.2	Homo sapiens bobby sox homolog (Drosophila) (BBX), mRNA.	7.12949	6.95581	7.38348	7.12035	7.73217	8.53526	2.66643	9.96089e-05
7000575	FLJ23152	NM_025092.1	Homo sapiens ATH1, acid trehalase-like 1 (yeast) (ATHL1), mRNA.	5.49913	5.34063	5.69884	5.67823	6.55996	7.09	2.66063	2.17229e-05
5090079	C1QTNF1	NM_016201.2	Homo sapiens angiomotin like 2 (AMOTL2), mRNA.	6.23357	6.24312	6.45764	6.4032	7.50062	7.81155	2.65434	3.40308e-07
2470092	SLCO3A1	NM_004309.3	Homo sapiens Rho GDP dissociation inhibitor (GDI) alpha (ARHGDIA), mRNA.	8.12597	8.36426	8.04618	8.23489	8.18245	9.64051	2.64932	4.90702e-06
6450521	MYO15A	NM_001624.1	Homo sapiens absent in melanoma 1 (AIM1), mRNA.	4.50026	4.57876	4.43417	4.46621	4.48491	5.87098	2.64774	5.46083e-08
5090551	HS.552826	NM_145868.1	Homo sapiens annexin A11 (ANXA11), transcript variant b, mRNA.	6.50503	6.29838	6.42515	6.403	6.26724	7.80017	2.63384	1.27251e-06
2940373	TACC1	NM_001008535.1	Homo sapiens A kinase (PRKA) anchor protein 14 (AKAP14), transcript variant 3, mRNA.	11.1299	11.0282	11.2012	11.0766	12.1109	12.4729	2.63214	7.11052e-08
4880433	IDH2	NM_198798.1	Homo sapiens ankyrin repeat domain 5 (ANKRD5), transcript variant 2, mRNA.	9.39687	9.5447	9.55601	9.523	10.0916	10.9134	2.62154	1.03665e-06
4230739	SORCS2	NM_016238.1	Homo sapiens anaphase promoting complex subunit 7 (ANAPC7), mRNA.	4.50014	4.44942	4.51457	4.534	4.70837	5.92344	2.61975	4.67114e-07
5080066	BRWD1	NM_198555.3	Homo sapiens ankyrin repeat domain 36 (ANKRD36), mRNA.	7.0723	7.16385	7.45398	7.20315	7.24655	8.59235	2.61934	8.94704e-07
6620504	HS.99785	NM_032204.3	Homo sapiens activating signal cointegrator 1 complex subunit 2 (ASCC2), mRNA.	4.82634	4.56028	4.61225	4.63126	4.85889	6.02022	2.6189	1.46797e-05
6760167	MARCH3	NM_025144.2	Homo sapiens alpha-kinase 1 (ALPK1), mRNA.	7.20736	7.12056	7.41988	7.00788	7.02101	8.39567	2.61677	1.78443e-07
2650398	TBC1D3	NM_004691.3	Homo sapiens ATPase, H+ transporting, lysosomal 38kDa, V0 subunit d isoform 1 (ATP6V0D1), mRNA.	4.84946	4.75022	4.7084	4.6823	4.592	6.06647	2.61021	3.27515e-05
110092	NUDT14	NM_005503.2	Homo sapiens amyloid beta (A4) precursor protein-binding, family A, member 2 (X11-like) (APBA2), mRNA.	8.11796	8.10968	8.1216	8.1543	8.15436	9.53781	2.60903	1.87855e-06
5420201	VMD2	NM_017693.2	Homo sapiens basic, immunoglobulin-like variable motif containing (BIVM), mRNA.	5.509	6.94249	6.62773	6.01933	7.21089	7.39996	2.60382	0.000147376
2000021	TTC7A	NM_020981.2	Homo sapiens UDP-Gal:betaGlcNAc beta 1,3-galactosyltransferase, polypeptide 1 (B3GALT1), mRNA.	5.57086	5.59241	5.63721	5.49458	5.15191	6.87424	2.60207	5.27667e-05
6250672	UNG2	NM_004322.2	Homo sapiens BCL2-antagonist of cell death (BAD), transcript variant 1, mRNA.	8.34942	8.58193	8.80272	8.59205	8.609	9.96933	2.59778	7.15656e-05
7150253	PPM1M	NM_000022.2	Homo sapiens adenosine deaminase (ADA), mRNA.	9.01402	9.36154	9.41063	9.36832	9.70577	10.7445	2.59583	1.55655e-09
6180592	HS.143408	NM_012067.2	Homo sapiens aldo-keto reductase family 7, member A3 (aflatoxin aldehyde reductase) (AKR7A3), mRNA.	8.25651	8.48277	8.35833	8.19918	8.72498	9.57476	2.59471	8.20298e-08
5570114	GADD45G	NM_178563.1	Homo sapiens ATP/GTP binding protein-like 3 (AGBL3), mRNA.	4.78857	4.57628	4.50265	4.5696	4.5648	5.94468	2.59382	2.77835e-08
4760097	LOC401720	NM_198098.1	Homo sapiens aquaporin 1 (Colton blood group) (AQP1), mRNA.	5.72819	5.41717	5.01524	5.68538	5.23697	7.05957	2.59222	3.17733e-06
6020139	KLK7	NM_133262.2	Homo sapiens ATPase, H+ transporting, lysosomal 13kDa, V1 subunit G3 (ATP6V1G3), transcript variant 1, mRNA.	5.66976	5.34942	5.71678	5.68693	5.95986	7.0577	2.58609	3.59919e-05
1010307	ASAH3L	NM_052855.2	Homo sapiens ankyrin repeat domain 40 (ANKRD40), mRNA.	4.73944	4.70677	4.75499	4.70813	5.0242	6.0774	2.5834	9.1938e-07
4250315	ITGA9	NM_016632.1	Homo sapiens ADP-ribosylation factor-like 17 pseudogene 1 (ARL17P1), mRNA.	4.57593	4.63358	4.57449	4.47891	4.58808	5.84806	2.58318	6.09251e-06
4780709	ACOT4	NM_000671.3	Homo sapiens alcohol dehydrogenase 5 (class III), chi polypeptide (ADH5), mRNA.	8.35591	8.5464	8.43142	8.43201	8.66858	9.79989	2.5809	8.42129e-09
3840204	LASS1	NM_181720.2	Homo sapiens Rho GTPase activating protein 30 (ARHGAP30), transcript variant 2, mRNA.	4.90318	4.65063	4.76372	4.92911	4.8393	6.29648	2.57999	4.63972e-06
4390450	SGK	NM_001001342.1	Homo sapiens biogenesis of lysosome-related organelles complex-1, subunit 2 (BLOC1S2), transcript variant 2, mRNA.	8.27832	8.41972	9.34189	8.48053	10.1503	9.84727	2.57887	0.00015795
580598	ANKZF1	NM_001017526.1	Homo sapiens Rho GTPase activating protein 8 (ARHGAP8), transcript variant 1, mRNA.	6.99179	7.25637	7.33917	7.31527	7.07014	8.6819	2.57867	4.80762e-06
6200364	LOC643479	NM_018179.3	Homo sapiens activating transcription factor 7 interacting protein (ATF7IP), mRNA.	4.5475	4.61669	4.66603	4.6053	4.68155	5.96834	2.57227	2.04109e-05
5550367	LTF	NM_001042478.1	Homo sapiens adherens junction associated protein 1 (AJAP1), transcript variant 2, mRNA.	4.59155	4.45624	4.59674	4.53074	4.64798	5.89339	2.57158	6.16123e-08
5960767	CRKL	NM_000036.1	Homo sapiens adenosine monophosphate deaminase 1 (isoform M) (AMPD1), mRNA.	12.2132	12.3013	12.4139	12.2223	12.4378	13.5841	2.57007	3.48332e-07
5670601	LOC653382	NM_057176.2	Homo sapiens Bartter syndrome, infantile, with sensorineural deafness (Barttin) (BSND), mRNA.	5.02	5.1451	4.97884	5.23605	5.17405	6.59723	2.56895	0.000234647
5670129	NALP7	NM_006317.3	Homo sapiens brain abundant, membrane attached signal protein 1 (BASP1), mRNA.	4.78865	4.65404	4.68235	4.47151	4.60287	5.83268	2.56893	8.83981e-05
2760706	C16ORF48	NM_018688.3	Homo sapiens bridging integrator 3 (BIN3), mRNA.	9.74671	9.76607	9.85597	9.96806	9.81461	11.3264	2.56391	0.000143174
7510634	GPRC5C	NM_133456.1	Homo sapiens shroom family member 1 (SHROOM1), mRNA.	8.46289	8.78642	8.55118	8.66759	8.71556	10.0256	2.56329	3.16934e-06
3940132	ITGB4	NM_023933.1	Homo sapiens chromosome 16 open reading frame 24 (C16orf24), mRNA.	5.06914	5.08029	4.86432	5.17278	4.95289	6.52977	2.5615	0.000944421
7040072	HS.510367	NM_145178.2	Homo sapiens atonal homolog 7 (Drosophila) (ATOH7), mRNA.	4.69629	4.80097	4.90547	4.91593	5.05556	6.27259	2.56092	2.2407e-05
5360167	DUX4	NR_003366.1	Homo sapiens ankyrin repeat domain 20B (ANKRD20B) on chromosome 2.	4.62669	4.61546	4.75101	4.63062	5.47271	5.98636	2.55928	7.33378e-07
5890170	NANOG	NM_152526.3	Homo sapiens amyotrophic lateral sclerosis 2 (juvenile) chromosome region, candidate 19 (ALS2CR19), transcript variant b, mRNA.	4.55608	4.5669	4.51542	4.55166	4.78939	5.90539	2.55573	2.28729e-07
6840047	TLE3	NM_032901.2	Homo sapiens chromosome 12 open reading frame 62 (C12orf62), mRNA.	6.75257	6.86959	6.99087	6.98442	7.60236	8.33544	2.55092	0.000605468
3940671	LOC645963	NM_032995.1	Homo sapiens Rho guanine nucleotide exchange factor (GEF) 4 (ARHGEF4), transcript variant 2, mRNA.	4.78216	4.83416	4.76792	4.75506	4.72629	6.09941	2.53916	5.45589e-06
3130682	RPL23AP7	NM_001001486.1	Homo sapiens ATPase, Ca++ transporting, type 2C, member 1 (ATP2C1), transcript variant 4, mRNA.	8.53908	8.66134	8.65735	8.44786	8.81594	9.7913	2.53755	2.81058e-05
5290437	TCERG1L	XM_931068.1	PREDICTED: Homo sapiens chromosome 13 open reading frame 25 (C13orf25), mRNA.	5.07419	4.99346	4.89779	5.12592	5.3555	6.46923	2.53732	0.000625607
6420086	LOC648303	NM_021570.2	Homo sapiens BarH-like homeobox 1 (BARX1), mRNA.	7.04589	6.43845	6.69318	6.65037	7.01645	7.99133	2.5332	8.761e-05
7100164	LOC643940	NM_018465.1	Homo sapiens chromosome 9 open reading frame 46 (C9orf46), mRNA.	11.169	11.0422	11.0894	10.8995	11.8694	12.2394	2.53139	0.00733576
6020008	TMEM16G	NM_002973.2	Homo sapiens ataxin 2 (ATXN2), mRNA.	6.23281	6.17405	6.11072	6.30769	6.41121	7.64716	2.53059	4.17461e-05
6770242	MARCKSL1	NM_003488.2	Homo sapiens A kinase (PRKA) anchor protein 1 (AKAP1), nuclear gene encoding mitochondrial protein, transcript variant 1, mRNA.	10.9375	10.7135	10.2093	11.0061	10.9322	12.3428	2.52567	6.92053e-08
5860463	NEK6	NM_000042.1	Homo sapiens apolipoprotein H (beta-2-glycoprotein I) (APOH), mRNA.	7.72353	7.70162	8.01311	7.73125	8.32088	9.0665	2.5232	2.84276e-06
2450528	SLC39A12	NM_020977.2	Homo sapiens ankyrin 2, neuronal (ANK2), transcript variant 2, mRNA.	4.63754	4.68077	4.76706	4.64519	4.58485	5.97975	2.52199	5.48792e-07
2680390	FLJ35767	NM_004765.2	Homo sapiens B-cell CLL/lymphoma 7C (BCL7C), mRNA.	5.69679	6.10396	6.63452	5.8863	6.46693	7.22034	2.52107	0.000117384
7050600	RARA	NM_001632.2	Homo sapiens alkaline phosphatase, placental (Regan isozyme) (ALPP), mRNA.	9.2318	9.01824	8.95489	9.36609	9.92357	10.6997	2.52037	2.00254e-07
2260242	TWIST2	NM_021640.2	Homo sapiens chromosome 12 open reading frame 10 (C12orf10), mRNA.	6.47749	6.70539	6.43941	6.41441	6.98099	7.74697	2.5185	0.000525111
7160056	KA21	NM_003782.3	Homo sapiens UDP-Gal:betaGlcNAc beta 1,3-galactosyltransferase, polypeptide 4 (B3GALT4), mRNA.	7.10326	7.3215	7.38028	6.96969	7.47681	8.30202	2.51809	5.2941e-05
630707	SLC6A3	NM_015313.1	Homo sapiens Rho guanine nucleotide exchange factor (GEF) 12 (ARHGEF12), mRNA.	4.5727	4.60092	4.51277	4.77057	4.52161	6.10035	2.51366	5.17692e-06
6450041	RBM24	NM_014915.1	Homo sapiens ankyrin repeat domain 26 (ANKRD26), mRNA.	6.90163	7.19572	7.04249	7.14325	7.91739	8.47067	2.50955	8.08433e-07
1300195	LOC339766	NM_024095.3	Homo sapiens ankyrin repeat and SOCS box-containing 8 (ASB8), mRNA.	4.67047	4.59295	4.63999	4.46212	4.68538	5.78854	2.50778	1.42118e-05
3930296	EIF1AX	NM_001876.2	Homo sapiens carnitine palmitoyltransferase 1A (liver) (CPT1A), nuclear gene encoding mitochondrial protein, transcript variant 1, mRNA.	8.42271	7.94904	8.06941	8.1525	8.37665	9.47713	2.50467	0.0459195
6560324	HS.575601	NM_001029882.1	Homo sapiens AT hook, DNA binding motif, containing 1 (AHDC1), mRNA.	4.62863	4.71615	4.54908	4.52778	4.68065	5.84941	2.49948	4.61247e-08
2350754	FBXO34	NM_019087.1	Homo sapiens ADP-ribosylation factor-like 15 (ARL15), mRNA.	8.90002	8.78713	8.75022	8.82799	8.84158	10.1487	2.49796	6.0263e-06
6590068	RASGRF1	NM_030978.1	Homo sapiens actin related protein 2/3 complex, subunit 5-like (ARPC5L), mRNA.	6.34481	5.9744	6.61786	6.33976	7.79198	7.66048	2.49791	9.08592e-06
1850138	SLC35F1	NM_016631.3	Homo sapiens chromosome 21 open reading frame 66 (C21orf66), transcript variant 1, mRNA.	5.61017	5.68496	5.8431	5.33496	6.29943	6.65298	2.49324	0.00323109
2120181	COL27A1	NM_023935.1	Homo sapiens chromosome 20 open reading frame 116 (C20orf116), mRNA.	5.88515	5.4111	5.68669	5.93971	5.86441	7.25498	2.48848	0.00254288
4610598	TMEM164	NM_181698.1	Homo sapiens cyclin Y (CCNY), transcript variant 2, mRNA.	4.89664	4.96979	5.30633	4.92687	5.12975	6.24178	2.48786	0.000440733
6860075	MGC50722	NM_024830.3	Homo sapiens acyltransferase like 2 (AYTL2), mRNA.	4.9904	4.96964	4.88414	5.0534	4.93153	6.3679	2.48716	4.92188e-05
2100196	ISG15	NM_004913.1	Homo sapiens chromosome 16 open reading frame 7 (C16orf7), mRNA.	8.63111	8.58831	8.95261	8.75449	8.7718	10.0686	2.48654	0.001072
7320139	SOX8	NM_015840.2	Homo sapiens adenosine deaminase, RNA-specific (ADAR), transcript variant 2, mRNA.	7.41516	7.46013	7.35389	7.64868	7.33185	8.96237	2.48576	4.19715e-09
4860711	FLJ37970	NM_022898.1	Homo sapiens B-cell CLL/lymphoma 11B (zinc finger protein) (BCL11B), transcript variant 2, mRNA.	4.955	4.99298	5.04092	5.05186	5.15323	6.3645	2.48396	0.000112235
6560301	LNK	NM_021822.1	Homo sapiens apolipoprotein B mRNA editing enzyme, catalytic polypeptide-like 3G (APOBEC3G), mRNA.	8.98276	8.89462	8.97259	8.95733	9.09217	10.2682	2.48083	2.73041e-06
6900278	FYCO1	NM_173664.3	Homo sapiens ADP-ribosylation factor-like 10 (ARL10), mRNA.	9.15991	9.2006	9.3404	9.10878	9.63907	10.4179	2.47788	5.90763e-06
2070630	MYL7	NM_203454.1	Homo sapiens apolipoprotein B mRNA editing enzyme, catalytic polypeptide-like 4 (putative) (APOBEC4), mRNA.	4.53289	4.65707	4.58491	4.69245	4.63483	5.99762	2.47112	2.74259e-06
6840228	EVPL	NM_152462.1	Homo sapiens acyl-malonyl condensing enzyme 1 (AMAC1), mRNA.	4.50087	4.52442	4.61906	4.75904	4.49928	6.06336	2.46966	2.59343e-07
450392	FATE1	NM_024320.2	Homo sapiens ATPase family, AAA domain containing 4 (ATAD4), mRNA.	4.65625	4.61054	4.61019	4.64883	4.53707	5.95203	2.46776	1.89457e-05
7550332	LOC653541	NM_014960.2	Homo sapiens arylsulfatase G (ARSG), mRNA.	4.64044	4.57664	4.84103	4.5208	5.09436	5.82312	2.46625	1.0831e-05
1780647	ADCK2	NM_020350.3	Homo sapiens angiotensin II receptor-associated protein (AGTRAP), mRNA.	8.68999	8.87037	8.8248	8.78653	9.1669	10.0858	2.46102	3.88146e-08
4900612	DNAH1	NM_005172.1	Homo sapiens atonal homolog 1 (Drosophila) (ATOH1), mRNA.	5.44819	5.77664	5.88239	5.76555	5.60355	7.06414	2.45988	2.23834e-05
2490309	SH3TC1	NM_001002861.1	Homo sapiens Rho guanine nucleotide exchange factor (GEF) 5 (ARHGEF5), transcript variant 2, mRNA.	4.98912	5.19395	4.9741	5.0727	4.93055	6.37022	2.45805	5.49519e-06
5130242	FLJ26056	NM_032900.4	Homo sapiens Rho GTPase activating protein 19 (ARHGAP19), mRNA.	4.67765	4.57817	4.68314	4.65822	4.62326	5.95363	2.45447	4.27614e-06
5420356	FAM18B2	NM_001761.1	Homo sapiens cyclin F (CCNF), mRNA.	7.61635	7.95088	7.63663	7.65681	7.97295	8.95132	2.45294	0.0144541
6400403	RGS20	NM_000706.3	Homo sapiens arginine vasopressin receptor 1A (AVPR1A), mRNA.	4.98432	4.81986	4.95472	4.92595	5.23572	6.21987	2.45194	4.7108e-05
3780019	HIGD1A	XM_371798.4	PREDICTED: Homo sapiens chromosome 6 open reading frame 52 (C6orf52), mRNA.	11.3073	11.3077	11.3693	11.0912	12.0821	12.3838	2.44971	0.00530732
4050491	TCEA3	NM_000056.2	Homo sapiens branched chain keto acid dehydrogenase E1, beta polypeptide (maple syrup urine disease) (BCKDHB), nuclear gene encoding mitochondrial protein, transcript variant 2, mRNA.	5.19789	5.16741	5.29874	5.70517	6.33057	6.99743	2.44911	0.00011083
5050537	OPLAH	NM_212555.1	Homo sapiens chromosome 11 open reading frame 38 (C11orf38), mRNA.	8.42388	8.65624	8.50513	8.74706	8.58679	10.0388	2.44824	0.000476464
6280168	SERPINA3	NM_145306.1	Homo sapiens chromosome 10 open reading frame 35 (C10orf35), mRNA.	6.02382	6.31956	6.75771	6.24145	7.67131	7.53268	2.44736	0.000363718
3390348	KIAA1772	NM_024685.2	Homo sapiens chromosome 12 open reading frame 58 (C12orf58), mRNA.	4.64728	4.75063	5.15753	4.63665	5.10626	5.9246	2.4418	0.000585733
3390010	PUSL1	NM_001179.2	Homo sapiens ADP-ribosyltransferase 3 (ART3), mRNA.	5.50695	5.82858	6.14406	5.80216	5.96169	7.08606	2.43496	1.15251e-05
5820121	UNC13B	NM_007100.2	Homo sapiens ATP synthase, H+ transporting, mitochondrial F0 complex, subunit E (ATP5I), nuclear gene encoding mitochondrial protein, mRNA.	6.09017	5.97606	6.26541	6.09318	6.03493	7.37596	2.43308	3.0353e-05
5860356	PTPRM	NM_032208.1	Homo sapiens anthrax toxin receptor 1 (ANTXR1), transcript variant 1, mRNA.	7.97066	8.1549	8.12439	8.11577	8.12251	9.39852	2.43303	1.22395e-06
1780619	EHD1	NM_006356.2	Homo sapiens ATP synthase, H+ transporting, mitochondrial F0 complex, subunit d (ATP5H), nuclear gene encoding mitochondrial protein, transcript variant 1, mRNA.	9.83706	9.66148	9.69432	9.74127	10.0828	11.0233	2.43186	3.02923e-05
2230561	LOC649154	NM_020199.1	Homo sapiens chromosome 5 open reading frame 15 (C5orf15), mRNA.	6.32977	6.44514	6.48482	5.97724	5.93121	7.25597	2.42626	0.00435163
2640731	HTR3A	NM_022488.3	Homo sapiens ATG3 autophagy related 3 homolog (S. cerevisiae) (ATG3), mRNA.	5.1743	5.48217	5.26578	5.33909	6.18982	6.61662	2.42425	2.11148e-05
2470086	LOC497190	NM_001024372.1	Homo sapiens brain and acute leukemia, cytoplasmic (BAALC), transcript variant 2, mRNA.	4.86708	4.81153	4.86818	4.9585	4.91774	6.23601	2.42421	6.80501e-05
4860315	TESK1	NM_031313.1	Homo sapiens alkaline phosphatase, placental-like 2 (ALPPL2), mRNA.	8.4974	8.66619	8.67527	8.79057	8.78499	10.0661	2.42096	2.0051e-07
990288	FHL2	NM_001122.2	Homo sapiens adipose differentiation-related protein (ADFP), mRNA.	12.6205	12.7769	13.0681	12.3346	13.3975	13.6095	2.41994	6.87012e-09
3190608	SLC6A9	NM_020453.2	Homo sapiens ATPase, Class V, type 10D (ATP10D), mRNA.	6.65335	7.11517	6.81683	6.94497	7.82625	8.21627	2.41379	2.38586e-05
5340059	LRRC58	NM_018685.2	Homo sapiens anillin, actin binding protein (ANLN), mRNA.	7.46339	7.5084	7.80701	7.2292	7.85898	8.49809	2.40976	1.13197e-06
4290706	EYA2	NM_198505.2	Homo sapiens ATPase type 13A5 (ATP13A5), mRNA.	7.15955	7.47476	7.12009	6.9436	7.69319	8.21166	2.40839	2.59139e-05
7160373	FUT4	NM_182962.1	Homo sapiens baculoviral IAP repeat-containing 3 (BIRC3), transcript variant 2, mRNA.	7.89358	7.9028	8.09124	7.67746	8.08139	8.94495	2.40743	0.000144118
3520056	ETNK1	XM_375359.2	PREDICTED: Homo sapiens brain expressed, associated with Nedd4 (BEAN), mRNA.	8.31817	8.24109	8.05326	8.17435	8.28915	9.44177	2.40731	0.000124919
3140427	UNQ2541	NM_031905.2	Homo sapiens armadillo repeat containing 10 (ARMC10), mRNA.	4.54184	4.55106	4.65068	4.45534	4.80129	5.7216	2.40536	6.9888e-06
430398	HS.570328	NM_031911.3	Homo sapiens C1q and tumor necrosis factor related protein 7 (C1QTNF7), mRNA.	6.32667	6.51166	6.79889	6.05053	6.78348	7.3155	2.40323	0.00244363
4280519	LOC653682	NM_017935.2	Homo sapiens B-cell scaffold protein with ankyrin repeats 1 (BANK1), mRNA.	4.64998	4.69815	4.79393	4.65616	4.57329	5.92098	2.40296	8.36615e-05
1430093	THOC3	NM_032785.1	Homo sapiens ATP/GTP binding protein-like 4 (AGBL4), mRNA.	11.8482	11.96	12.0884	11.9288	12.1887	13.1888	2.39497	2.77835e-08
1710278	CDC34	NM_024889.3	Homo sapiens chromosome 10 open reading frame 81 (C10orf81), mRNA.	8.59404	8.5857	8.4676	8.58951	8.68599	9.84761	2.39181	0.000409634
6400044	EPDR1	NM_001659.1	Homo sapiens ADP-ribosylation factor 3 (ARF3), mRNA.	9.48582	9.81459	9.92723	9.55168	10.9747	10.809	2.39047	3.53715e-06
2510326	LOC646332	NM_018310.2	Homo sapiens BRF2, subunit of RNA polymerase III transcription initiation factor, BRF1-like (BRF2), mRNA.	6.12423	6.40962	6.32801	6.3804	7.10253	7.63724	2.38972	0.000217502
2190338	CPNE2	NM_182482.1	Homo sapiens B melanoma antigen family, member 2 (BAGE2), mRNA.	5.05322	5.36479	5.48329	5.47662	5.10523	6.73274	2.38853	7.53268e-05
3840048	C9ORF50	NM_152618.2	Homo sapiens Bardet-Biedl syndrome 12 (BBS12), mRNA.	4.68888	4.84896	4.69743	4.93854	4.66035	6.19425	2.38785	9.7118e-05
6330008	PDLIM3	NM_004045.3	Homo sapiens ATX1 antioxidant protein 1 homolog (yeast) (ATOX1), mRNA.	8.72987	8.75864	8.78869	8.68756	8.95223	9.94317	2.38768	2.30074e-05
1260497	RAFTLIN	NM_006803.2	Homo sapiens adaptor-related protein complex 3, mu 2 subunit (AP3M2), mRNA.	8.89295	8.85955	9.1628	8.99669	8.84456	10.2516	2.38656	1.68098e-06
1190463	PNPLA2	NM_004894.1	Homo sapiens chromosome 14 open reading frame 2 (C14orf2), mRNA.	6.53859	6.90198	6.62748	6.77418	6.57368	8.02837	2.38532	0.000764078
2640576	MCFD2	NM_015684.2	Homo sapiens ATP synthase, H+ transporting, mitochondrial F0 complex, subunit s (factor B) (ATP5S), nuclear gene encoding mitochondrial protein, transcript variant 3, mRNA.	9.11539	9.1876	8.9961	9.0236	8.9743	10.2768	2.38365	3.13013e-05
730471	FLJ14816	NM_032049.1	Homo sapiens angiotensin II receptor, type 1 (AGTR1), transcript variant 5, mRNA.	4.51886	4.58751	4.47426	4.53225	4.70173	5.78529	2.38344	3.8191e-08
610154	CLDND2	NM_182648.1	Homo sapiens bromodomain adjacent to zinc finger domain, 1A (BAZ1A), transcript variant 2, mRNA.	9.99898	10.2184	10.4669	9.81636	10.3195	11.0692	2.38312	9.29004e-05
4150576	LOC645739	NM_013314.2	Homo sapiens B-cell linker (BLNK), mRNA.	8.83273	8.93839	8.85953	8.75642	9.1254	10.0088	2.38229	0.000156049
540671	LILRB2	NM_153261.3	Homo sapiens chromosome 16 open reading frame 69 (C16orf69), mRNA.	4.57141	4.7248	4.60649	4.55844	5.01269	5.81031	2.3815	0.001072
4810681	LOC649999	NM_174958.1	Homo sapiens ATPase, Ca++ transporting, ubiquitous (ATP2A3), transcript variant 7, mRNA.	4.77233	4.95225	4.67338	4.73895	4.86907	5.98911	2.37868	2.73449e-05
380079	SPATA7	NM_003491.2	Homo sapiens ARD1 homolog A, N-acetyltransferase (S. cerevisiae) (ARD1A), mRNA.	8.78614	9.05376	9.19012	8.97192	8.90929	10.222	2.37851	3.45842e-06
5420176	LOC440816	NM_199357.1	Homo sapiens Rho GTPase activating protein 11A (ARHGAP11A), transcript variant 2, mRNA.	8.12081	8.02492	7.66983	8.05841	7.83859	9.30757	2.37704	4.00471e-06
4900731	HLA-DMB	NM_018139.1	Homo sapiens chromosome 14 open reading frame 104 (C14orf104), mRNA.	5.40762	5.85556	6.1733	5.53941	6.08655	6.78832	2.37661	0.000655062
2900142	TDRKH	NM_021185.3	Homo sapiens chromosome 19 open reading frame 15 (C19orf15), mRNA.	5.64083	5.71295	5.50197	5.35547	5.35062	6.60226	2.37312	0.00133979
1470129	LOC653555	NM_017622.1	Homo sapiens chromosome 17 open reading frame 59 (C17orf59), mRNA.	5.18299	5.1672	4.94283	4.89355	5.25183	6.13948	2.37173	0.00116186
6840255	GRM4	NM_005719.2	Homo sapiens actin related protein 2/3 complex, subunit 3, 21kDa (ARPC3), mRNA.	4.69424	4.84512	4.71884	4.52002	4.8395	5.76372	2.36805	8.64e-06
6510524	PSCD4	NM_133468.2	Homo sapiens BMP binding endothelial regulator (BMPER), mRNA.	4.98791	4.70746	4.87059	4.68533	5.01178	5.92515	2.36169	0.00017128
5090195	CDH15	NM_032135.2	Homo sapiens chromosome 14 open reading frame 155 (C14orf155), mRNA.	6.48036	6.98545	6.84274	6.8329	7.28538	8.07241	2.36119	0.000737302
1030241	ADK	NM_003568.1	Homo sapiens annexin A9 (ANXA9), mRNA.	10.4133	10.5722	10.6283	10.3468	11.3086	11.5839	2.3572	1.38179e-06
2900725	CYP27B1	NM_133463.1	Homo sapiens archaemetzincin-1 (AMZ1), mRNA.	7.07135	7.28241	7.26237	7.34107	7.82039	8.5766	2.35468	4.09726e-07
1410403	LRRN5	NM_000479.2	Homo sapiens anti-Mullerian hormone (AMH), mRNA.	7.83943	8.24697	8.27378	8.20401	8.58671	9.43911	2.35399	2.91537e-07
5290142	HOXD11	NM_016529.3	Homo sapiens ATPase, aminophospholipid transporter-like, Class I, type 8A, member 2 (ATP8A2), mRNA.	7.57177	7.58577	7.43137	7.73447	8.79648	8.96918	2.35334	3.66128e-05
4120671	SSBP3	NM_001001663.1	Homo sapiens hypothetical LOC255349 (bA9F11.1), mRNA.	6.8374	6.70086	6.84002	6.81512	6.68117	8.04411	2.34403	6.76753e-05
7210327	AADACL1	NM_006763.2	Homo sapiens BTG family, member 2 (BTG2), mRNA.	5.94149	5.79458	6.03058	5.43201	6.28293	6.65969	2.34191	0.000254812
4670671	ACP6	NM_004304.3	Homo sapiens anaplastic lymphoma kinase (Ki-1) (ALK), mRNA.	7.68912	7.81983	7.92494	7.76542	7.9858	8.99236	2.34069	1.49107e-07
2030670	LLGL2	NM_001002251.1	Homo sapiens ADP-ribosylation-like factor 6 interacting protein 4 (ARL6IP4), transcript variant 3, mRNA.	4.73941	4.68615	4.58998	4.55901	4.69151	5.78419	2.33784	6.66821e-06
620010	N4BP3	NM_007047.3	Homo sapiens butyrophilin, subfamily 3, member A2 (BTN3A2), mRNA.	4.60256	4.56428	4.6179	4.62573	4.74637	5.85014	2.33659	0.000266294
430050	BAMBI	NM_033064.2	Homo sapiens ataxia, cerebellar, Cayman type (caytaxin) (ATCAY), mRNA.	9.19461	9.03364	9.38916	9.04691	9.30408	10.269	2.33284	1.95525e-05
1980112	C9ORF90	NM_006872.2	Homo sapiens TFIIA-alpha/beta-like factor (ALF), transcript variant 1, mRNA.	9.69608	9.66866	9.68316	9.74842	10.0483	10.9697	2.33149	1.1603e-07
3290088	C11ORF9	NM_004775.2	Homo sapiens UDP-Gal:betaGlcNAc beta 1,4- galactosyltransferase, polypeptide 6 (B4GALT6), mRNA.	5.38975	5.25186	5.22714	5.62405	5.07962	6.84311	2.32795	6.70801e-05
2900239	C20ORF160	NM_144996.2	Homo sapiens ADP-ribosylation factor-like 13B (ARL13B), transcript variant 2, mRNA.	7.13953	7.1909	7.27991	6.98723	7.32639	8.20167	2.32051	5.97146e-06
510520	ARHGAP22	NM_004329.2	Homo sapiens bone morphogenetic protein receptor, type IA (BMPR1A), mRNA.	5.11115	5.04835	5.20237	5.18836	5.43439	6.40239	2.31984	0.000172349
730576	SPRY4	NM_020180.2	Homo sapiens bruno-like 4, RNA binding protein (Drosophila) (BRUNOL4), mRNA. XM_943573	6.02812	5.94259	5.86813	6.07228	5.37301	7.28356	2.31543	0.000226006
1430431	TEKT1	NM_004849.1	Homo sapiens ATG5 autophagy related 5 homolog (S. cerevisiae) (ATG5), mRNA.	4.68859	4.82993	5.12614	4.71162	4.72912	5.92272	2.31514	2.15042e-05
3420661	CKMT1A	NM_003224.2	Homo sapiens ADP-ribosylation factor related protein 1 (ARFRP1), mRNA.	4.87874	5.0814	4.985	4.91379	5.66227	6.12321	2.31244	3.85683e-06
2060095	SNRK	NM_004889.2	Homo sapiens ATP synthase, H+ transporting, mitochondrial F0 complex, subunit F2 (ATP5J2), nuclear gene encoding mitochondrial protein, transcript variant 1, mRNA.	8.68618	8.64145	8.79247	8.65019	8.90474	9.85851	2.31068	3.08476e-05
6420736	DNAJC12	NM_032359.2	Homo sapiens chromosome 3 open reading frame 26 (C3orf26), mRNA.	7.16314	7.39399	7.29273	7.14698	8.08693	8.35424	2.30899	0.00383829
7160504	GPC1	NM_014256.2	Homo sapiens UDP-GlcNAc:betaGal beta-1,3-N-acetylglucosaminyltransferase 3 (B3GNT3), mRNA.	8.26107	8.05132	7.95445	8.32233	8.76221	9.52905	2.30812	5.97184e-05
160735	LOC653082	NM_018429.1	Homo sapiens B double prime 1, subunit of RNA polymerase III transcription initiation factor IIIB (BDP1), mRNA.	4.8198	4.83898	4.89813	4.75818	4.66808	5.96486	2.30805	0.000124919
6110731	ITPK1	NM_145050.2	Homo sapiens coiled-coil domain containing 26 (CCDC26), mRNA.	7.09666	6.8256	6.98437	6.72124	6.90946	7.92583	2.30472	0.011955
6650131	NOTUM	NM_013263.2	Homo sapiens bromodomain containing 7 (BRD7), mRNA.	5.60645	5.83596	5.45952	5.635	5.59477	6.8377	2.30169	0.000211049
3780647	KIAA0125	NM_001145.2	Homo sapiens angiogenin, ribonuclease, RNase A family, 5 (ANG), mRNA.	4.58203	4.50891	4.46823	4.51347	4.57958	5.71442	2.29891	4.744e-07
2900427	P2RX5	NM_018277.1	Homo sapiens chromosome 21 open reading frame 77 (C21orf77), mRNA.	4.98979	4.84609	5.11729	4.85054	5.38757	6.05112	2.29831	0.00325633
2750017	PKP3	NM_184041.1	Homo sapiens aldolase A, fructose-bisphosphate (ALDOA), transcript variant 2, mRNA.	4.62856	4.69453	4.76433	4.51525	4.51702	5.71254	2.29307	1.12769e-07
1850097	CA8	XM_379664.2	PREDICTED: Homo sapiens chromosome 9 open reading frame 110 (C9orf110), mRNA.	5.33405	5.4587	5.76928	5.29316	5.57988	6.48989	2.29219	0.00674301
3420228	PPP1R13B	NM_144699.2	Homo sapiens ATPase, Na+/K+ transporting, alpha 4 polypeptide (ATP1A4), transcript variant 1, mRNA.	7.93168	8.03371	8.3107	8.26169	8.68579	9.45785	2.2913	2.68174e-05
830615	ZDHHC19	NM_001693.2	Homo sapiens ATPase, H+ transporting, lysosomal 56/58kDa, V1 subunit B, isoform 2 (ATP6V1B2), mRNA.	4.53257	4.67094	4.6395	4.68532	4.63042	5.87878	2.287	3.38508e-05
5090440	CARF	NM_173507.1	Homo sapiens chromosome 1 open reading frame 127 (C1orf127), mRNA.	6.98504	6.91258	6.92868	6.889	6.93618	8.08185	2.28604	0.00154454
6860326	C6ORF122	NM_020682.2	Homo sapiens arsenic (+3 oxidation state) methyltransferase (AS3MT), mRNA.	5.12938	4.72337	4.78315	4.60461	4.6032	5.79614	2.28396	1.26647e-05
6040181	OSBPL3	NM_139314.1	Homo sapiens angiopoietin-like 4 (ANGPTL4), transcript variant 1, mRNA.	7.56069	7.3777	7.59306	7.54037	8.55095	8.73131	2.28301	5.14072e-07
670041	AKAP12	NM_006768.2	Homo sapiens BRCA1 associated protein (BRAP), mRNA.	6.99543	6.88922	6.81056	6.82561	6.85716	8.01461	2.27994	0.000206402
6960136	LOC285216	NM_012073.3	Homo sapiens chaperonin containing TCP1, subunit 5 (epsilon) (CCT5), mRNA.	5.68478	6.37948	6.14714	6.07641	6.86202	7.26402	2.27775	0.0154345
3450136	RNF144	NM_021146.2	Homo sapiens angiopoietin-like 7 (ANGPTL7), mRNA.	8.63301	8.79444	8.81199	8.69736	9.03587	9.88206	2.27316	5.44292e-07
2190452	PIM3	NM_181704.1	Homo sapiens B melanoma antigen family, member 4 (BAGE4), mRNA.	7.03451	7.19392	7.33902	7.12736	7.99134	8.31107	2.2716	7.82373e-05
5310154	GRIP2	NM_014154.2	Homo sapiens armadillo repeat containing 8 (ARMC8), transcript variant 1, mRNA.	4.59462	4.51084	4.67834	4.6624	4.78281	5.8438	2.26796	7.36136e-06
6650348	LAPTM4B	NM_006856.1	Homo sapiens activating transcription factor 7 (ATF7), mRNA.	11.8782	11.9464	11.9407	11.8973	13.1896	13.0778	2.26657	2.03327e-05
4390382	KIAA0182	NM_139158.1	Homo sapiens amyotrophic lateral sclerosis 2 (juvenile) chromosome region, candidate 7 (ALS2CR7), mRNA.	8.98665	9.0275	9.00839	9.09219	9.74514	10.271	2.26384	2.40084e-07
5690762	FAM18B	NM_016052.2	Homo sapiens CGI-115 protein (CGI-115), mRNA.	9.03329	9.11778	8.98306	8.78974	9.23409	9.96672	2.26103	0.0266417
5220133	LOC147645	NM_004333.2	Homo sapiens v-raf murine sarcoma viral oncogene homolog B1 (BRAF), mRNA.	5.31518	5.08551	5.45842	5.18793	5.48975	6.36485	2.26094	0.000206137
1990672	PLA2G4C	NM_000477.3	Homo sapiens albumin (ALB), mRNA.	6.70893	6.74142	6.94057	7.06502	7.02498	8.24175	2.26064	8.68435e-08
3800463	SLC29A3	NM_152426.2	Homo sapiens apolipoprotein B mRNA editing enzyme, catalytic polypeptide-like 3D (putative) (APOBEC3D), mRNA.	6.79218	6.56288	6.81112	6.71013	7.28892	7.88461	2.25711	2.70403e-06
5420564	NFIL3	NM_178832.2	Homo sapiens chromosome 10 open reading frame 83 (C10orf83), mRNA.	8.14699	8.35569	8.41104	8.36446	8.69874	9.53893	2.2571	0.000418965
6400463	INMT	NM_003778.3	Homo sapiens UDP-Gal:betaGlcNAc beta 1,4- galactosyltransferase, polypeptide 4 (B4GALT4), transcript variant 2, mRNA.	4.79725	4.69249	4.55262	4.75368	4.72974	5.92796	2.2568	6.63909e-05
4290168	MYLK2	NM_024850.1	Homo sapiens butyrophilin-like 8 (BTNL8), transcript variant 1, mRNA.	6.39912	5.82067	5.71696	6.37988	7.37093	7.54977	2.24994	0.000268587
1110373	C15ORF48	NM_017679.2	Homo sapiens breast carcinoma amplified sequence 3 (BCAS3), mRNA.	7.14075	7.03082	8.18782	6.56105	7.63975	7.72748	2.24456	0.000103864
7380221	DNAPTP6	NM_012404.2	Homo sapiens acidic (leucine-rich) nuclear phosphoprotein 32 family, member D (ANP32D), mRNA.	9.68314	9.77277	9.74379	9.80975	11.1806	10.9754	2.24341	1.19282e-06
7160440	ARID4A	NM_080653.3	Homo sapiens ATPase, H+ transporting, lysosomal 31kDa, V1 subunit E2 (ATP6V1E2), mRNA.	7.01329	7.05532	6.83699	7.07042	6.86172	8.2353	2.24214	3.44816e-05
5960538	RCSD1	NM_001717.2	Homo sapiens basonuclin 1 (BNC1), mRNA.	7.11626	7.44675	7.30346	7.09709	7.31951	8.26037	2.23967	0.000177003
4780050	UGDH	NM_199191.1	Homo sapiens brain and reproductive organ-expressed (TNFRSF1A modulator) (BRE), transcript variant 3, mRNA.	9.39806	9.31955	9.1591	9.31646	9.47207	10.4768	2.23504	0.000213193
840678	ENPP2	NM_016587.2	Homo sapiens chromobox homolog 3 (HP1 gamma homolog, Drosophila) (CBX3), transcript variant 2, mRNA.	6.80428	6.40725	6.69341	6.42913	8.85759	7.58863	2.2338	0.0112241
6940064	HOXD10	NM_018136.2	Homo sapiens asp (abnormal spindle)-like, microcephaly associated (Drosophila) (ASPM), mRNA.	7.41171	7.22024	7.20202	7.21377	8.29093	8.37286	2.23316	1.69115e-05
6330709	FLJ40244	NM_000485.2	Homo sapiens adenine phosphoribosyltransferase (APRT), transcript variant 1, mRNA.	4.82651	5.10627	4.96484	4.89793	4.99782	6.05605	2.23167	3.03532e-06
2810382	RALA	NM_015493.4	Homo sapiens ankyrin repeat domain 25 (ANKRD25), mRNA.	10.6826	10.6967	11.1284	10.8315	11.1497	11.9877	2.22868	8.03991e-07
3520246	CXCL14	NM_020181.1	Homo sapiens chromosome 14 open reading frame 162 (C14orf162), mRNA.	8.73581	8.11498	8.68267	8.89775	8.56665	10.0536	2.22819	0.000738763
460504	CCBP2	NM_000713.1	Homo sapiens biliverdin reductase B (flavin reductase (NADPH)) (BLVRB), mRNA.	5.492	5.16166	5.74395	5.62087	6.4325	6.77428	2.22439	0.000160486
5080692	LOC649853	NM_000054.2	Homo sapiens arginine vasopressin receptor 2 (nephrogenic diabetes insipidus) (AVPR2), mRNA.	8.88483	9.05067	8.91412	9.0936	9.23326	10.2469	2.22428	4.77973e-05
5860215	ABHD5	NM_020251.2	Homo sapiens arrestin, beta 1 (ARRB1), transcript variant 2, mRNA.	7.0031	7.16045	6.95362	6.70566	7.27309	7.8571	2.22134	9.49587e-06
2320343	CXORF6	NM_022063.1	Homo sapiens chromosome 10 open reading frame 84 (C10orf84), mRNA.	6.73295	6.69591	6.78834	6.73127	6.60993	7.88199	2.22024	0.000424496
6290400	CD247	NM_031446.3	Homo sapiens chromosome 18 open reading frame 21 (C18orf21), mRNA.	4.99159	5.40668	5.42124	5.11111	5.93723	6.2588	2.21559	0.00126275
4050437	PTS	XM_370582.4	PREDICTED: Homo sapiens chromosome 10 open reading frame 122, transcript variant 1 (C10orf122), mRNA.	8.87602	8.87625	8.91973	8.79087	8.91343	9.93341	2.20769	0.000327733
4260192	FUNDC1	NM_032436.1	Homo sapiens chromosome 13 open reading frame 8 (C13orf8), mRNA.	8.43295	8.39381	8.2829	8.14686	8.35743	9.28712	2.20422	0.000637226
990128	MBNL2	NM_032338.2	Homo sapiens chromosome 12 open reading frame 31 (C12orf31), mRNA.	8.59583	8.92631	8.94943	8.74734	9.23144	9.8868	2.20299	0.000540293
4150201	BCL2	NM_001010913.2	Homo sapiens chromosome 1 open reading frame 140 (C1orf140), mRNA.	6.30332	6.35167	6.3153	6.05854	6.0844	7.19775	2.20261	0.00159392
6840674	ZNF185	NM_005765.2	Homo sapiens ATPase, H+ transporting, lysosomal accessory protein 2 (ATP6AP2), mRNA.	8.73809	8.69777	8.5148	8.76069	9.24419	9.89235	2.19111	3.19881e-05
7160435	EBF3	NM_001080156.1	Homo sapiens Rho GTPase activating protein 9 (ARHGAP9), transcript variant 3, mRNA.	5.29436	5.62409	5.48522	5.55376	6.0785	6.68506	2.19057	4.84399e-06
2810280	SLC6A6	NM_001033046.1	Homo sapiens chromosome 17 open reading frame 62 (C17orf62), mRNA.	5.29629	5.59018	5.12269	5.13442	5.74913	6.26244	2.18558	0.00116908
7320546	LAMP3	NM_024087.1	Homo sapiens ankyrin repeat and SOCS box-containing 9 (ASB9), transcript variant 2, mRNA.	6.9384	7.49062	7.27249	7.01435	7.63532	8.13833	2.17947	1.44679e-05
3120037	LOC90355	NM_182484.1	Homo sapiens B melanoma antigen family, member 5 (BAGE5), mRNA.	6.13644	6.44084	6.81287	6.50704	6.95837	7.63051	2.1787	7.82733e-05
3780041	TIAF1	NM_004815.2	Homo sapiens Rho GTPase activating protein 29 (ARHGAP29), mRNA.	8.68686	8.70352	8.82801	8.76827	8.57458	9.89115	2.17782	4.61546e-06
6020286	FST	NM_139163.1	Homo sapiens amyotrophic lateral sclerosis 2 (juvenile) chromosome region, candidate 12 (ALS2CR12), mRNA.	11.7979	11.8591	11.8488	11.7942	11.6872	12.9143	2.17372	2.14079e-07
5910164	LARP2	NM_003766.2	Homo sapiens beclin 1 (coiled-coil, myosin-like BCL2 interacting protein) (BECN1), mRNA.	9.00849	9.16816	9.34754	8.7008	9.28086	9.82069	2.17329	0.000124941
6400369	MAP3K14	NM_198920.1	Homo sapiens chromosome 6 open reading frame 157 (C6orf157), mRNA.	5.91262	5.77655	5.6723	5.47438	5.91264	6.59392	2.17278	0.00493953
5860386	DOK5	NM_173572.1	Homo sapiens chromosome 10 open reading frame 93 (C10orf93), mRNA.	7.16481	7.56273	7.20932	7.1434	7.3652	8.26258	2.17223	0.000445941
4040025	ABCC9	NM_022903.2	Homo sapiens coiled-coil domain containing 71 (CCDC71), mRNA.	4.97583	5.18764	5.08182	5.059	5.60779	6.17796	2.1719	0.013133
1770563	LOC653203	NM_000041.2	Homo sapiens apolipoprotein E (APOE), mRNA.	4.49579	4.57379	4.58095	4.70871	4.63603	5.82714	2.1711	2.82777e-06
3290347	HEG1	NM_005171.2	Homo sapiens activating transcription factor 1 (ATF1), mRNA.	7.46173	7.46924	7.46758	7.32555	7.77242	8.43963	2.16457	1.96727e-05
580465	VASH1	NM_001025616.1	Homo sapiens Rho GTPase activating protein 24 (ARHGAP24), transcript variant 1, mRNA.	7.79239	7.85285	7.95681	8.10729	9.32028	9.22074	2.16362	4.40534e-06
4390300	TOB1	NM_152506.1	Homo sapiens chromosome 21 open reading frame 129 (C21orf129), mRNA.	8.61752	8.55571	8.34917	8.574	8.64369	9.68733	2.16345	0.00308144
1260020	TP53I3	NM_001003954.1	Homo sapiens annexin A13 (ANXA13), transcript variant 2, mRNA.	9.42776	9.40673	9.28158	9.68118	9.05416	10.7935	2.16198	1.27688e-06
6860097	OTOS	NM_001017363.1	Homo sapiens AT rich interactive domain 3C (BRIGHT-like) (ARID3C), mRNA.	4.58975	4.75956	4.86333	4.84075	4.628	5.95167	2.15984	5.76829e-06
4860437	ZMYND19	NM_001012421.1	Homo sapiens ankyrin repeat domain 20 family, member A2 (ANKRD20A2), mRNA.	9.41785	9.52863	9.44563	9.54943	9.91911	10.6603	2.1597	7.20489e-07
1710402	HS.263832	NM_001009894.2	Homo sapiens chromosome 12 open reading frame 29 (C12orf29), mRNA.	5.14397	5.27394	5.1771	5.35167	5.46355	6.46219	2.15924	0.000539599
2320707	RABL4	NM_001701.2	Homo sapiens bile acid Coenzyme A: amino acid N-acyltransferase (glycine N-choloyltransferase) (BAAT), mRNA.	8.62269	8.83027	8.88291	8.8259	8.77117	9.93461	2.15652	6.83185e-05
7650681	LOC653591	NM_130387.4	Homo sapiens ankyrin repeat and SOCS box-containing 14 (ASB14), mRNA.	4.66269	4.66451	4.5971	4.57964	4.62487	5.6869	2.15437	1.33212e-05
6900196	KCNB1	NM_152533.1	Homo sapiens chromosome 3 open reading frame 22 (C3orf22), mRNA.	5.31053	5.01368	5.35146	4.96175	4.75356	6.06899	2.15433	0.00381619
6040722	HAP1	NM_001655.3	Homo sapiens archain 1 (ARCN1), mRNA.	4.86206	4.81022	4.72411	4.86967	4.64551	5.97676	2.15411	3.45204e-06
4120086	LAMC1	XM_927593.1	PREDICTED: Homo sapiens ATPase, Class V, type 10B (ATP10B), mRNA.	11.9187	11.9589	12.0326	12.0201	12.0738	13.1257	2.15195	2.37443e-05
4060519	ADORA1	NM_144708.2	Homo sapiens ankyrin and armadillo repeat containing (ANKAR), mRNA.	8.00059	7.82066	7.90413	8.05117	8.6569	9.15614	2.15094	5.57582e-07
6940500	BDKRB1	NM_018228.1	Homo sapiens chromosome 14 open reading frame 115 (C14orf115), mRNA.	5.25077	5.05889	5.56488	4.91418	6.09969	6.01747	2.14845	0.000678352
5050681	TESC	NM_018372.3	Homo sapiens chromosome 1 open reading frame 103 (C1orf103), transcript variant 1, mRNA.	5.38695	5.36467	5.49119	5.25289	5.41807	6.3561	2.14832	0.0014714
1400070	TBC1D9	NM_030933.1	Homo sapiens chromosome 1 open reading frame 14 (C1orf14), mRNA.	7.47073	7.36371	7.39326	7.13749	7.41097	8.23731	2.14328	0.00158998
1190634	GAA	NM_015933.2	Homo sapiens coiled-coil domain containing 72 (CCDC72), mRNA.	8.20174	8.26563	8.26101	8.37234	8.33636	9.47194	2.14296	0.0131348
6660132	DCXR	NM_080863.4	Homo sapiens ankyrin repeat and SOCS box-containing 16 (ASB16), mRNA.	10.1586	10.29	10.624	10.2061	10.3253	11.3055	2.14253	1.37485e-05
4010743	HS.582338	NM_194250.1	Homo sapiens zinc finger protein 804A (ZNF804A), mRNA.	4.90217	5.47665	5.37154	4.78297	5.96193	5.88011	2.1393	0.00346603
1980750	APOL3	NM_145060.1	Homo sapiens chromosome 18 open reading frame 24 (C18orf24), mRNA.	4.86957	4.83864	5.1262	4.59266	4.99877	5.68918	2.13838	0.00126966
6480451	MAPK15	NM_080605.2	Homo sapiens UDP-Gal:betaGal beta 1,3-galactosyltransferase polypeptide 6 (B3GALT6), mRNA.	4.57326	4.85431	4.86092	4.84553	4.7376	5.93917	2.13411	5.47152e-05
2570347	B3GN-T6	XM_932839.1	PREDICTED: Homo sapiens chromosome 1 open reading frame 67, transcript variant 2 (C1orf67), mRNA.	4.4841	4.46448	4.93439	4.52415	4.69397	5.61768	2.13395	0.00209053
2570164	HS.436151	NM_001012419.1	Homo sapiens ankyrin repeat domain 20 family, member A3 (ANKRD20A3), mRNA.	4.6788	4.88008	4.73721	4.60404	4.9778	5.69726	2.1335	7.20489e-07
3710022	SAA4	NM_198471.1	Homo sapiens ankyrin repeat domain 47 (ANKRD47), mRNA.	4.48383	4.54568	4.77774	4.41711	4.57092	5.50896	2.13147	1.0306e-06
730639	C17ORF51	NM_001081675.1	Homo sapiens hypothetical protein LOC340359 (C8ORFK36), mRNA.	5.7543	5.61511	6.00528	5.50883	6.06013	6.59972	2.13006	0.00653284
5220041	HSZFP36	NM_032193.2	Homo sapiens AYP1 protein (AYP1), mRNA.	7.09135	7.07924	7.34705	6.83514	6.9304	7.92564	2.12948	4.84416e-05
2650138	MGC10911	NM_032339.3	Homo sapiens chromosome 17 open reading frame 37 (C17orf37), mRNA.	8.36163	8.29766	8.52827	8.62066	8.5577	9.71004	2.12782	0.0010927
7330739	NDRG4	NM_005589.2	Homo sapiens aldehyde dehydrogenase 6 family, member A1 (ALDH6A1), nuclear gene encoding mitochondrial protein, mRNA.	8.83773	9.04116	8.96929	9.1728	8.97909	10.2617	2.12714	1.0865e-07
1690612	FLJ32252	NM_024585.2	Homo sapiens armadillo repeat containing 7 (ARMC7), mRNA.	4.57389	4.46904	4.64705	4.64058	4.60258	5.72882	2.12614	7.3612e-06
3440754	IL32	NM_018174.4	Homo sapiens microtubule-associated protein 1S (MAP1S), mRNA.	8.79117	8.57057	8.59236	8.82495	8.66079	9.9112	2.12322	0.000206019
110270	MCM3AP	NM_058172.3	Homo sapiens anthrax toxin receptor 2 (ANTXR2), mRNA.	9.44017	9.39831	9.51037	9.54685	9.74538	10.6313	2.12057	1.23665e-06
1190626	ZMYND11	NM_014739.1	Homo sapiens BCL2-associated transcription factor 1 (BCLAF1), mRNA.	9.39622	9.15828	9.02752	9.07734	9.17162	10.1584	2.11564	0.000117981
6400402	C20ORF55	NM_001497.2	Homo sapiens UDP-Gal:betaGlcNAc beta 1,4- galactosyltransferase, polypeptide 1 (B4GALT1), mRNA.	7.92913	7.78986	7.9969	7.89996	7.63824	8.9807	2.11512	6.44064e-05
2570068	C6ORF57	NM_001037637.1	Homo sapiens basic transcription factor 3 (BTF3), transcript variant 1, mRNA.	7.04105	7.56883	7.62788	7.01565	7.52233	8.0954	2.11367	0.000251849
1510095	DAB2IP	NM_020356.2	Homo sapiens chromosome 20 open reading frame 32 (C20orf32), mRNA.	5.35168	4.87906	5.19664	5.04121	4.92842	6.12023	2.1126	0.00277093
110433	ASS	NM_173075.2	Homo sapiens amyloid beta (A4) precursor protein-binding, family B, member 2 (Fe65-like) (APBB2), mRNA.	11.1075	11.3461	11.1788	11.3047	11.4053	12.3836	2.11241	1.96141e-06
7150706	AQP12A	NM_182766.2	Homo sapiens chromosome 1 open reading frame 125 (C1orf125), transcript variant 2, mRNA.	5.01066	4.90111	4.84717	4.57297	5.16229	5.65122	2.11147	0.00154211
4040341	CD300LG	XM_926593.1	PREDICTED: Homo sapiens chromosome 9 open reading frame 62 (C9orf62), mRNA.	5.35987	5.86546	5.41236	5.58532	5.26981	6.66309	2.11077	0.00747614
670463	AK3	NM_001163.2	Homo sapiens amyloid beta (A4) precursor protein-binding, family A, member 1 (X11) (APBA1), mRNA.	10.1575	10.1863	10.2054	10.039	10.1277	11.1161	2.10977	1.85854e-06
1780279	FLJ39501	NM_001666.2	Homo sapiens Rho GTPase activating protein 4 (ARHGAP4), mRNA.	4.71519	4.75787	4.69159	4.66108	4.77753	5.73751	2.10882	4.66882e-06
6660170	LOC652495	NM_017855.2	Homo sapiens APin protein (APIN), mRNA.	4.6769	4.51311	4.56814	4.53291	4.543	5.60745	2.10606	2.34632e-06
4610348	SGOL1	NM_152265.1	Homo sapiens basic transcription factor 3-like 4 (BTF3L4), mRNA.	8.31676	8.35166	8.30042	8.16195	8.66542	9.2352	2.10417	0.000251931
1580544	PIGH	NM_173541.1	Homo sapiens chromosome 10 open reading frame 91 (C10orf91), mRNA.	8.20748	8.27759	8.30586	8.05294	8.39865	9.12609	2.10402	0.000442503
60470	STX11	NM_001025592.1	Homo sapiens chromosome 1 open reading frame 147 (C1orf147), mRNA.	5.44785	5.43046	5.42118	5.51746	5.8658	6.59026	2.1035	0.00161995
4230369	NGFB	NM_015608.2	Homo sapiens chromosome 10 open reading frame 137 (C10orf137), mRNA.	5.92035	6.17115	6.12776	5.78828	6.69905	6.85893	2.10038	0.000344038
5890026	LOC158318	NM_016487.2	Homo sapiens chromosome 6 open reading frame 203 (C6orf203), mRNA.	7.44661	7.79019	7.62923	7.33217	8.43424	8.40255	2.09999	0.00515638
1070097	TPCN1	NM_001690.2	Homo sapiens ATPase, H+ transporting, lysosomal 70kDa, V1 subunit A (ATP6V1A), mRNA.	5.09114	4.90455	5.16669	5.43282	5.74363	6.50293	2.09959	3.34974e-05
1070435	GAS7	NM_207307.1	Homo sapiens chromosome 3 open reading frame 25 (C3orf25), mRNA.	5.61984	5.58117	5.4086	5.71949	5.79045	6.78958	2.09957	0.00382829
3930286	SUCLA2	NM_152587.3	Homo sapiens chromosome 11 open reading frame 65 (C11orf65), mRNA.	8.4011	8.42859	8.4432	8.37986	8.35851	9.44574	2.09345	0.000509514
7100114	CRSP8	NM_004231.2	Homo sapiens ATPase, H+ transporting, lysosomal 14kDa, V1 subunit F (ATP6V1F), mRNA.	8.81238	8.74231	8.87369	8.72783	8.98302	9.79285	2.0922	3.507e-05
3060722	DAXX	NM_004330.1	Homo sapiens BCL2/adenovirus E1B 19kDa interacting protein 2 (BNIP2), mRNA.	7.38419	7.37175	7.36975	7.44806	7.62406	8.51287	2.0919	0.000180964
150450	NUDT12	NM_024631.1	Homo sapiens chromosome 11 open reading frame 61 (C11orf61), mRNA.	4.75841	4.93161	4.54699	4.82047	5.18828	5.88453	2.0908	0.000506765
3780681	MBP	NM_014984.1	Homo sapiens 5-azacytidine induced 1 (AZI1), transcript variant 1, mRNA.	4.61292	4.92124	4.83027	4.79019	4.8933	5.85329	2.08943	5.02195e-05
4830376	ASCL1	NM_022461.2	Homo sapiens 5-azacytidine induced 2 (AZI2), mRNA.	6.88699	6.83064	6.68932	7.01707	7.14085	8.0798	2.08888	5.02749e-05
1440564	RUNX3	NM_152285.2	Homo sapiens arrestin domain containing 1 (ARRDC1), mRNA.	6.20578	5.95714	6.08478	6.17125	6.4471	7.23364	2.08838	9.9151e-06
4010156	LOC649598	NM_152446.2	Homo sapiens chromosome 14 open reading frame 145 (C14orf145), mRNA.	4.85706	4.92133	4.9899	4.81252	4.97211	5.87226	2.08455	0.000728971
1090112	C21ORF57	NM_001688.3	Homo sapiens ATP synthase, H+ transporting, mitochondrial F0 complex, subunit b, isoform 1 (ATP5F1), nuclear gene encoding mitochondrial protein, transcript variant 1, mRNA.	9.40952	9.24785	9.22696	9.31398	9.57329	10.373	2.08349	3.01853e-05
3990544	LOC652598	NM_017915.1	Homo sapiens chromosome 12 open reading frame 48 (C12orf48), mRNA.	5.56683	5.93538	6.08165	5.85164	6.12917	6.91053	2.08333	0.000571177
4040450	VCPIP1	NM_014670.2	Homo sapiens basic leucine zipper and W2 domains 1 (BZW1), mRNA. XM_943165	7.97674	7.91604	7.93684	7.63804	7.58273	8.69646	2.08264	0.000287062
6060376	TP53TG3	XM_945975.1	PREDICTED: Homo sapiens chromosome 17 open reading frame 60, transcript variant 4 (C17orf60), mRNA.	10.3181	10.4325	10.1543	10.0939	9.96168	11.1473	2.07548	0.00116433
3930128	HS.130245	NM_057164.2	Homo sapiens collagen, type VI, alpha 3 (COL6A3), transcript variant 2, mRNA.	5.26181	5.47045	5.1101	5.36163	5.44851	6.41439	2.0745	0.0409452
7050349	DDA1	NM_003670.1	Homo sapiens basic helix-loop-helix domain containing, class B, 2 (BHLHB2), mRNA.	9.36871	9.35404	9.42285	9.43522	9.62206	10.4879	2.07444	0.000131387
1780411	PEMT	NM_001011719.1	Homo sapiens arylsulfatase family, member H (ARSH), mRNA.	10.1769	10.3527	10.3564	10.2842	10.5603	11.3357	2.07267	1.09758e-05
2070356	RP1L1	NM_012105.3	Homo sapiens beta-site APP-cleaving enzyme 2 (BACE2), transcript variant a, mRNA.	4.67915	4.57899	4.62995	4.83442	4.69425	5.88192	2.06694	7.07948e-05
2190541	GATS	NM_173728.2	Homo sapiens Rho guanine nucleotide exchange factor (GEF) 15 (ARHGEF15), mRNA.	8.37712	8.41959	8.54086	8.55905	8.61829	9.60586	2.06596	5.17692e-06
6960379	SFRP1	NM_024598.2	Homo sapiens chromosome 16 open reading frame 57 (C16orf57), mRNA.	10.5241	10.5529	10.5889	10.3784	11.3717	11.4232	2.06311	0.00106427
5340427	TLR6	NM_006539.2	Homo sapiens calcium channel, voltage-dependent, gamma subunit 3 (CACNG3), mRNA.	6.05664	6.29119	6.42271	6.08802	6.45223	7.13253	2.06266	0.00876097
3180543	DGKE	NM_003571.2	Homo sapiens beaded filament structural protein 2, phakinin (BFSP2), mRNA.	4.6866	4.75911	5.00761	4.57697	5.09206	5.6183	2.05812	0.000128823
3780193	FCRLM1	NM_021813.1	Homo sapiens BTB and CNC homology 1, basic leucine zipper transcription factor 2 (BACH2), mRNA.	6.0492	5.88094	5.6861	5.90691	6.04422	6.94741	2.05694	7.15262e-05
3780181	FLOT1	NM_001197.3	Homo sapiens BCL2-interacting killer (apoptosis-inducing) (BIK), mRNA.	9.73288	10.0689	9.70985	9.56737	9.84581	10.6078	2.05678	0.000141763
460358	CA2	NM_015609.1	Homo sapiens chromosome 1 open reading frame 144 (C1orf144), mRNA.	8.95548	8.86817	9.17694	8.71487	9.65953	9.75407	2.05508	0.00160941
6450543	CST3	NM_022786.1	Homo sapiens ARV1 homolog (S. cerevisiae) (ARV1), mRNA.	11.8867	11.9169	11.7755	11.8721	11.7209	12.9109	2.05461	1.2148e-05
3710215	GBL	NM_032885.4	Homo sapiens ATG4 autophagy related 4 homolog D (S. cerevisiae) (ATG4D), mRNA.	8.28837	8.33	8.20758	8.33515	8.39335	9.37313	2.05336	2.145e-05
3990291	LOC646674	NM_017887.1	Homo sapiens chromosome 1 open reading frame 123 (C1orf123), mRNA.	5.35199	5.33414	5.45086	5.12494	5.31426	6.15972	2.0488	0.00153405
2850180	NUDT16L1	NM_206919.1	Homo sapiens ADP-ribosylation factor-like 9 (ARL9), mRNA.	7.82674	7.87012	7.65376	8.12123	7.81425	9.15569	2.04835	6.94208e-06
1990577	GCLM	NM_144591.1	Homo sapiens chromosome 10 open reading frame 32 (C10orf32), mRNA.	8.36198	9.01375	8.69628	8.31313	9.24194	9.34746	2.04816	0.000363113
1030170	LOC146325	NM_152565.1	Homo sapiens ATPase, H+ transporting, lysosomal 38kDa, V0 subunit d2 (ATP6V0D2), mRNA.	4.51193	4.5431	4.41699	4.60144	4.6932	5.63557	2.04787	3.2829e-05
4560470	C10ORF90	NM_006886.2	Homo sapiens ATP synthase, H+ transporting, mitochondrial F1 complex, epsilon subunit (ATP5E), nuclear gene encoding mitochondrial protein, mRNA.	4.80808	4.51954	4.49131	4.56105	4.93817	5.59486	2.04741	2.98131e-05
4280725	RNF14	NM_183359.1	Homo sapiens bromodomain containing 8 (BRD8), transcript variant 3, mRNA.	7.77562	7.96613	7.99928	7.88675	7.85468	8.91945	2.04585	0.000211493
3930551	THEDC1	NM_199339.2	Homo sapiens chromosome 17 open reading frame 83 (C17orf83), mRNA.	5.58597	5.45412	5.77554	5.58024	6.00451	6.61161	2.04396	0.00123698
770669	CSRP3	NM_001008704.1	Homo sapiens chromosome 6 open reading frame 1 (C6orf1), transcript variant 3, mRNA.	5.9282	5.21603	5.22438	5.27469	6.35065	6.30299	2.03961	0.00447699
7320291	IQCK	NM_001002036.2	Homo sapiens astacin-like metallo-endopeptidase (M12 family) (ASTL), mRNA.	7.24813	7.50747	7.44589	7.3886	7.43566	8.4165	2.03906	1.75914e-05
7050180	SLC22A5	NM_016546.1	Homo sapiens complement component 1, r subcomponent-like (C1RL), mRNA.	6.8781	6.98412	6.90899	6.7019	8.11762	7.72858	2.03733	0.0024688
7380767	CHST4	NM_004725.2	Homo sapiens BUB3 budding uninhibited by benzimidazoles 3 homolog (yeast) (BUB3), transcript variant 1, mRNA.	5.06089	4.95342	5.34805	5.36693	6.32694	6.39312	2.03664	0.000275555
2490288	ARRB1	NM_022761.2	Homo sapiens chromosome 11 open reading frame 1 (C11orf1), mRNA.	5.67576	5.78669	5.83897	5.68111	5.84669	6.70556	2.03419	0.000449289
1110095	CLTB	NM_177999.1	Homo sapiens ankyrin repeat and SOCS box-containing 6 (ASB6), transcript variant 2, mRNA.	10.8501	10.723	10.8475	10.8266	11.1575	11.8509	2.03402	1.40031e-05
6220451	SLC25A4	NM_032131.3	Homo sapiens armadillo repeat containing 2 (ARMC2), mRNA.	9.89579	9.88128	10.1924	9.92225	10.0645	10.9453	2.03221	7.10569e-06
1230048	ABCB1	NM_001001323.1	Homo sapiens ATPase, Ca++ transporting, plasma membrane 1 (ATP2B1), transcript variant 1, mRNA.	7.78638	7.74894	8.07032	7.68949	8.18844	8.70995	2.02857	2.74566e-05
5870474	RHOBTB3	NM_017860.3	Homo sapiens chromosome 1 open reading frame 56 (C1orf56), mRNA.	10.6354	10.2411	10.6219	10.1859	11.9616	11.2047	2.02626	0.002019
630465	SCHIP1	NM_015193.3	Homo sapiens activity-regulated cytoskeleton-associated protein (ARC), mRNA.	8.68132	8.61213	8.40838	8.58365	9.62184	9.60048	2.02347	3.43851e-06
7510091	TSNARE1	NM_152318.1	Homo sapiens chromosome 12 open reading frame 45 (C12orf45), mRNA.	4.5547	4.7056	4.72912	4.68885	4.76376	5.70412	2.02128	0.000568168
7610053	FLJ20035	NM_033428.1	Homo sapiens chromosome 9 open reading frame 123 (C9orf123), mRNA.	6.18162	6.25348	6.21211	6.34056	6.15514	7.35553	2.02087	0.00680618
6200148	PCP4	NM_000079.1	Homo sapiens cholinergic receptor, nicotinic, alpha polypeptide 1 (muscle) (CHRNA1), mRNA.	6.86007	6.68314	5.49838	6.35273	7.8441	7.36733	2.02034	0.0290037
4260632	PDZD4	NM_053051.1	Homo sapiens centrobin, centrosomal BRCA2 interacting protein (CNTROB), transcript variant 1, mRNA.	5.26202	5.63015	5.57644	5.37296	5.65107	6.38725	2.01991	0.0393344
3370240	LCN12	NM_013242.2	Homo sapiens chromosome 16 open reading frame 80 (C16orf80), mRNA.	4.76593	4.93745	4.66085	4.94521	4.80265	5.95858	2.01862	0.00107469
4570379	MPST	NM_203436.1	Homo sapiens achaete-scute complex homolog 4 (Drosophila) (ASCL4), mRNA.	9.21692	9.29078	9.21789	9.24533	9.96939	10.2573	2.01665	1.4895e-05
4540484	FGD6	NM_052865.2	Homo sapiens chromosome 20 open reading frame 72 (C20orf72), mRNA.	6.25805	6.20662	6.13106	5.73288	5.55486	6.74423	2.0158	0.00293988
7380152	SLC35E3	NM_031482.3	Homo sapiens ATG10 autophagy related 10 homolog (S. cerevisiae) (ATG10), mRNA.	7.99339	8.0632	8.18763	7.99518	8.16297	9.00326	2.01124	2.09026e-05
6270615	GSDML	NM_033030.3	Homo sapiens bol, boule-like (Drosophila) (BOLL), transcript variant 2, mRNA.	8.85394	8.92739	9.20025	8.95919	9.10073	9.96627	2.00983	0.000188229
3440543	HS.38132	NM_020152.2	Homo sapiens chromosome 21 open reading frame 7 (C21orf7), mRNA.	5.6817	6.20151	6.25173	5.71239	6.46437	6.71694	2.00631	0.00325353
1470215	MAP3K8	NM_015476.2	Homo sapiens chromosome 18 open reading frame 10 (C18orf10), mRNA.	6.03034	6.26376	6.29501	6.10562	5.84331	7.11001	2.00609	0.00123981
2970072	CAND2	NM_032587.2	Homo sapiens caspase recruitment domain family, member 6 (CARD6), mRNA.	5.8282	5.84271	5.85341	5.6962	5.84143	6.69966	2.0048	0.00992078
4150519	LOC58489	NM_018120.3	Homo sapiens armadillo repeat containing 1 (ARMC1), mRNA.	9.43277	9.6663	9.81076	9.50645	10.0764	10.5097	2.00456	6.97671e-06
380102	TMEM51	NM_001184.2	Homo sapiens ataxia telangiectasia and Rad3 related (ATR), mRNA.	8.35107	8.16148	8.4796	8.19946	8.10962	9.20215	2.00372	3.92599e-05
6770608	BNIP3	NM_199282.1	Homo sapiens Rho GTPase activating protein 27 (ARHGAP27), mRNA.	7.42763	7.83058	7.67035	7.49732	8.3029	8.49919	2.0026	4.58067e-06
6580008	C15ORF27	NM_004323.3	Homo sapiens BCL2-associated athanogene (BAG1), mRNA.	4.84967	4.69277	4.83869	4.81609	4.87492	5.81715	2.00148	7.15656e-05
5310368	SPINK4	NM_003666.2	Homo sapiens basic leucine zipper nuclear factor 1 (JEM-1) (BLZF1), mRNA.	4.88406	4.67168	4.78735	4.53699	4.8395	5.53786	2.0012	0.000162127
510162	ELK1	NM_023924.2	Homo sapiens bromodomain containing 9 (BRD9), transcript variant 1, mRNA.	9.68849	9.6186	9.46856	9.71707	9.30155	8.71706	0.499998	0.000211588
4490142	NRBP2	NM_025080.2	Homo sapiens asparaginase like 1 (ASRGL1), mRNA.	10.315	10.2383	9.95224	10.3333	9.9481	9.33127	0.499281	1.71509e-05
3460167	NAP1L1	NM_152319.2	Homo sapiens chromosome 12 open reading frame 54 (C12orf54), mRNA.	10.4689	10.3197	10.0621	10.2715	10.059	9.26926	0.499215	0.000582588
2600397	RPESP	NM_021949.2	Homo sapiens ATPase, Ca++ transporting, plasma membrane 3 (ATP2B3), transcript variant 1, mRNA.	6.16638	6.31371	6.02027	6.25725	6.05778	5.25445	0.49903	2.80212e-05
4150017	PAQR7	NM_001005505.1	Homo sapiens calcium channel, voltage-dependent, alpha 2/delta subunit 2 (CACNA2D2), transcript variant 1, mRNA.	7.42068	7.40225	7.40265	7.46405	7.29648	6.45968	0.498489	0.00855819
6330554	SPANXD	NM_199350.1	Homo sapiens chromosome 9 open reading frame 50 (C9orf50), mRNA.	7.52533	7.7094	8.14749	7.64713	7.07425	6.64218	0.498288	0.00736777
430437	C16ORF34	NM_001729.1	Homo sapiens betacellulin (BTC), mRNA.	8.17892	7.77819	7.97927	8.00731	7.95399	7.002	0.498163	0.000248256
6250435	ARHGEF3	NM_001080523.1	Homo sapiens arrestin domain containing 5 (ARRDC5), mRNA.	9.81288	9.62586	9.52811	9.37333	8.59713	8.36729	0.497909	1.01562e-05
5090615	MFAP2	NM_022745.2	Homo sapiens ATP synthase mitochondrial F1 complex assembly factor 1 (ATPAF1), mRNA.	10.3505	10.3081	10.3302	10.5465	9.87299	9.5392	0.497474	3.77654e-05
110424	GLI3	NM_032040.1	Homo sapiens coiled-coil domain containing 8 (CCDC8), mRNA.	8.09479	7.42317	7.71242	7.49691	7.10441	6.48935	0.497386	0.0131977
3870500	FOXD1	NM_017664.2	Homo sapiens ankyrin repeat domain 10 (ANKRD10), mRNA.	9.41699	9.03966	8.88745	9.55524	9.43954	8.54751	0.49733	6.08589e-07
6980544	LOC653705	NM_001005747.1	Homo sapiens calcium channel, voltage-dependent, beta 4 subunit (CACNB4), transcript variant 1, mRNA.	6.26463	6.53249	6.14639	6.50775	6.1761	5.49887	0.496931	0.00861821
630521	CX3CL1	NM_025224.2	Homo sapiens zinc finger and BTB domain containing 46 (ZBTB46), mRNA.	7.66182	7.2336	7.02998	7.58183	5.79753	6.5727	0.496846	0.000243574
5890347	C20ORF42	NM_025138.3	Homo sapiens chromosome 13 open reading frame 23 (C13orf23), transcript variant 1, mRNA.	6.78674	6.84342	6.71214	6.42887	7.06214	5.41856	0.496438	0.00062046
5910600	FAM57A	NM_004328.3	Homo sapiens BCS1-like (yeast) (BCS1L), mRNA.	9.10112	9.08529	9.0894	9.09423	8.89733	8.08387	0.496422	0.000121014
5220086	HS.27048	NM_005504.4	Homo sapiens branched chain aminotransferase 1, cytosolic (BCAT1), mRNA.	10.0192	9.85764	9.65423	9.96516	9.41542	8.95403	0.496157	0.000105291
1430711	KLF12	NM_152420.1	Homo sapiens chromosome 9 open reading frame 41 (C9orf41), mRNA.	7.05868	7.0505	6.60905	6.96197	6.66333	5.9502	0.495938	0.00729821
110592	SUSD2	NM_025113.1	Homo sapiens chromosome 13 open reading frame 18 (C13orf18), mRNA.	6.42783	6.42232	6.38646	6.45373	6.12177	5.43911	0.494958	0.000620424
3710196	DDR1	NM_017839.3	Homo sapiens acyltransferase like 1 (AYTL1), mRNA.	8.69092	8.40059	8.31434	8.76326	8.17291	7.74757	0.494593	4.90938e-05
1660154	CORO2B	NM_001024675.1	Homo sapiens chromosome 20 open reading frame 134 (C20orf134), mRNA.	5.51001	5.12617	5.51965	5.61106	4.67942	4.59536	0.494588	0.0025877
1430601	KIAA0196	NM_013279.1	Homo sapiens chromosome 11 open reading frame 9 (C11orf9), mRNA.	11.0518	10.8413	10.8134	11.1299	10.6066	10.1138	0.49448	0.000525111
3360402	CAD	NM_001010907.1	Homo sapiens chromosome 9 open reading frame 153 (C9orf153), mRNA.	8.21314	8.17284	8.41073	8.07159	8.14087	7.05506	0.494303	0.00699372
4920300	MAP3K12	NM_018366.2	Homo sapiens cappuccino homolog (mouse) (CNO), mRNA.	6.33592	6.37009	5.89156	6.42192	5.99015	5.40446	0.493987	0.0376666
50470	ACY1L2	NM_006994.3	Homo sapiens butyrophilin, subfamily 3, member A3 (BTN3A3), transcript variant 1, mRNA.	7.42216	7.52729	7.07933	7.19354	6.83916	6.17524	0.493697	0.000266294
1050291	C10ORF136	NM_032806.4	Homo sapiens chromosome 3 open reading frame 39 (C3orf39), mRNA.	5.89309	6.03804	6.71732	5.76048	5.19085	4.742	0.493636	0.00397318
6760037	SYTL2	NM_000704.2	Homo sapiens ATPase, H+/K+ exchanging, alpha polypeptide (ATP4A), mRNA.	10.0801	9.91285	9.99998	10.0175	9.22087	8.99803	0.493285	2.81058e-05
7040270	FLJ25476	NM_015172.2	Homo sapiens BAT2 domain containing 1 (BAT2D1), mRNA.	7.7662	7.93086	7.81312	7.99198	7.5841	6.97243	0.49327	8.90719e-05
4900674	BST2	NM_199004.1	Homo sapiens arrestin, beta 2 (ARRB2), transcript variant 2, mRNA.	7.12742	7.06812	6.82119	6.9796	6.62176	5.95977	0.493173	9.77574e-06
1400253	RAD50	NM_005174.2	Homo sapiens ATP synthase, H+ transporting, mitochondrial F1 complex, gamma polypeptide 1 (ATP5C1), nuclear gene encoding mitochondrial protein, transcript variant 2, mRNA.	7.22595	7.24327	7.04725	7.32806	7.0156	6.30651	0.492587	2.94745e-05
510484	RAB40B	NM_001002256.1	Homo sapiens ATP synthase, H+ transporting, mitochondrial F0 complex, subunit c (subunit 9) isoform 3 (ATP5G3), nuclear gene encoding mitochondrial protein, transcript variant 1, mRNA.	8.49486	8.48099	8.52414	8.46692	8.13168	7.44419	0.492183	3.02865e-05
130368	PRKAR1A	NM_020130.2	Homo sapiens chromosome 8 open reading frame 4 (C8orf4), mRNA.	11.3521	11.2683	11.0636	11.499	10.8528	10.4761	0.492128	0.00618705
1050592	FLJ90579	NM_153010.3	Homo sapiens chromosome 18 open reading frame 16 (C18orf16), mRNA.	6.38902	6.62305	5.92852	6.26844	5.79969	5.2433	0.491361	0.00124133
6900209	ADAM19	NM_003972.2	Homo sapiens BTAF1 RNA polymerase II, B-TFIID transcription factor-associated, 170kDa (Mot1 homolog, S. cerevisiae) (BTAF1), mRNA.	10.4495	10.0218	10.4713	10.2937	9.86052	9.2678	0.491113	0.000238556
830661	DCBLD2	NM_001695.3	Homo sapiens ATPase, H+ transporting, lysosomal 42kDa, V1 subunit C1 (ATP6V1C1), transcript variant 1, mRNA.	11.0151	10.9166	10.8984	10.9491	10.4876	9.923	0.491018	3.42323e-05
650689	CLIPR-59	NM_152641.2	Homo sapiens AT rich interactive domain 2 (ARID, RFX-like) (ARID2), mRNA.	11.5562	11.4778	11.1887	11.7238	11.2657	10.6977	0.491011	5.55797e-06
940670	TRAM2	NM_015600.2	Homo sapiens chromosome 20 open reading frame 22 (C20orf22), mRNA.	8.53956	8.60547	8.26096	8.67448	7.81763	7.6479	0.490872	0.00271702
3360390	ABCG4	NM_016627.4	Homo sapiens archaemetzincins-2 (AMZ2), transcript variant 1, mRNA.	7.57886	7.85203	8.12159	7.96713	7.64963	6.94019	0.490749	4.12209e-07
4560093	LOC643296	NM_152379.2	Homo sapiens chromosome 1 open reading frame 131 (C1orf131), mRNA.	10.1548	10.1497	9.83594	9.92169	9.40853	8.89378	0.490422	0.00154811
2000327	GRB14	NM_007048.3	Homo sapiens butyrophilin, subfamily 3, member A1 (BTN3A1), transcript variant 1, mRNA.	7.35908	7.42815	7.16078	7.27469	7.43968	6.2455	0.489985	0.000266232
1710010	HS.571814	NM_198077.1	Homo sapiens chromosome 1 open reading frame 52 (C1orf52), mRNA.	5.84148	5.82236	5.71844	6.04416	5.9206	5.01481	0.489932	0.00199516
4280484	HS.486010	NM_004337.1	Homo sapiens oxidative stress induced growth inhibitor family member 2 (OSGIN2), mRNA.	6.38517	5.98286	6.0967	6.26076	5.26563	5.23062	0.489664	0.00602048
5550600	CIC	NM_144587.2	Homo sapiens BTB (POZ) domain containing 16 (BTBD16), mRNA.	7.91768	7.50127	7.41371	7.74361	7.345	6.71264	0.489379	0.000434372
7050066	ODZ3	NM_017833.2	Homo sapiens chromosome 21 open reading frame 55 (C21orf55), mRNA.	10.9559	10.4637	10.3189	10.7426	10.0737	9.71141	0.489318	0.00318787
430209	NLN	NM_005893.1	Homo sapiens calicin (CCIN), mRNA.	7.15906	7.3784	7.07844	7.40787	7.55509	6.37608	0.489101	0.0133148
1110039	CEP68	NM_015224.1	Homo sapiens chromosome 3 open reading frame 63 (C3orf63), mRNA.	6.70508	6.4171	6.76544	6.62571	6.46675	5.59347	0.488951	0.00407424
3890255	TOP2B	XM_942426.1	PREDICTED: Homo sapiens chromosome 17 open reading frame 41, transcript variant 2 (C17orf41), mRNA.	10.8613	10.9	10.7685	11.0189	10.7072	9.98549	0.488559	0.00110642
4570670	RRAS	NM_003734.2	Homo sapiens amine oxidase, copper containing 3 (vascular adhesion protein 1) (AOC3), mRNA.	11.0407	11.1561	11.072	11.1988	10.8793	10.1641	0.48811	1.41215e-06
6350504	PCDHB3	NM_020925.1	Homo sapiens cache domain containing 1 (CACHD1), mRNA.	6.49466	6.62516	6.24987	6.70645	6.37452	5.67163	0.488075	0.00832292
7050433	RDH10	NM_018054.4	Homo sapiens Rho GTPase activating protein 17 (ARHGAP17), transcript variant 2, mRNA.	8.87638	9.0898	9.06666	8.79319	8.53979	7.75751	0.487787	4.18765e-06
4180088	ABL1	NM_000051.3	Homo sapiens ataxia telangiectasia mutated (ATM), transcript variant 1, mRNA.	11.1286	11.1366	10.9827	11.3225	10.8066	10.2864	0.487662	2.19394e-05
3460070	SPP1	NM_015125.2	Homo sapiens capicua homolog (Drosophila) (CIC), mRNA.	8.56562	8.77873	9.26295	8.08758	8.90381	7.04977	0.487066	0.0302458
70139	PRKX	NM_021184.3	Homo sapiens chromosome 6 open reading frame 47 (C6orf47), mRNA.	7.19413	7.28839	7.03274	7.31954	7.02937	6.2817	0.487057	0.00525556
6560458	GALNTL1	NM_003917.2	Homo sapiens adaptor-related protein complex 1, gamma 2 subunit (AP1G2), transcript variant 1, mRNA.	11.669	11.7678	11.4385	11.9013	11.3978	10.8612	0.486304	1.43649e-06
7330142	TGFB1I1	NM_153022.1	Homo sapiens chromosome 12 open reading frame 59 (C12orf59), mRNA.	6.21293	6.03334	5.49679	6.2129	5.62229	5.17281	0.486298	0.000592392
4850612	UNG	NM_032250.1	Homo sapiens ankyrin repeat domain 20 family, member A1 (ANKRD20A1), mRNA.	9.9413	9.78013	9.68208	9.95868	10.1039	8.91628	0.485519	7.16837e-07
6520646	IQGAP1	NM_152569.1	Homo sapiens chromosome 9 open reading frame 66 (C9orf66), mRNA.	8.71889	8.51192	8.66164	8.91798	8.20558	7.87529	0.485423	0.00757241
1470685	ITGB3	NM_199002.1	Homo sapiens Rho guanine nucleotide exchange factor (GEF) 1 (ARHGEF1), transcript variant 1, mRNA.	5.82652	5.84628	6.45693	5.61879	4.61983	4.57566	0.485274	4.98611e-06
5560576	NEDD4	NM_001718.2	Homo sapiens bone morphogenetic protein 6 (BMP6), mRNA.	7.4801	7.42361	7.48832	7.7798	7.27165	6.73537	0.484836	0.000170061
6040736	GPR124	NM_203403.1	Homo sapiens chromosome 9 open reading frame 150 (C9orf150), mRNA.	7.01051	7.06777	7.12134	7.21466	6.66551	6.16838	0.484215	0.00695146
3360646	MVP	NM_025047.1	Homo sapiens ADP-ribosylation factor-like 14 (ARL14), mRNA.	10.2411	10.3589	10.4872	10.4036	10.0305	9.35733	0.484207	5.98017e-06
7100382	SPSB1	NM_004047.2	Homo sapiens ATPase, H+ transporting, lysosomal 21kDa, V0 subunit c'' (ATP6V0B), mRNA.	8.65098	8.20974	8.47848	8.72444	8.49565	7.67806	0.484184	3.24661e-05
2680670	HS.415576	NM_013252.2	Homo sapiens C-type lectin domain family 5, member A (CLEC5A), mRNA.	7.60137	7.59527	7.6651	7.12848	6.23647	6.0803	0.483576	0.0336052
1240653	LOC400942	NM_001013643.1	Homo sapiens chromosome 1 open reading frame 137 (C1orf137), mRNA.	9.15318	9.26863	9.18577	8.90833	9.35456	7.85947	0.483348	0.00156744
5050047	KIAA1967	NM_001739.1	Homo sapiens carbonic anhydrase VA, mitochondrial (CA5A), nuclear gene encoding mitochondrial protein, mRNA.	8.62916	8.45968	8.34512	8.78313	8.33047	7.73218	0.48265	0.00805008
6980092	PHF23	NM_153025.1	Homo sapiens chromosome 16 open reading frame 55 (C16orf55), mRNA.	7.94438	7.67814	7.66362	8.0109	7.52182	6.95988	0.482627	0.00106307
2260646	PKP2	NM_014952.2	Homo sapiens bromo adjacent homology domain containing 1 (BAHD1), mRNA.	8.01188	8.09794	7.63932	8.01025	8.06323	6.95901	0.482555	7.82733e-05
2030309	SERPING1	NM_015997.2	Homo sapiens chromosome 1 open reading frame 66 (C1orf66), mRNA.	7.36814	7.38037	7.17979	7.32109	6.97454	6.26884	0.482217	0.00208001
6660348	DCUN1D4	NM_000490.3	Homo sapiens arginine vasopressin (neurophysin II, antidiuretic hormone, diabetes insipidus, neurohypophyseal) (AVP), mRNA.	9.15071	8.7602	8.69785	8.89841	8.57991	7.84521	0.481899	4.7033e-05
2190538	PEO1	NM_001254.3	Homo sapiens CDC6 cell division cycle 6 homolog (S. cerevisiae) (CDC6), mRNA.	6.42631	6.41612	6.57155	6.57229	6.82652	5.51847	0.481693	0.0195964
5420243	PCQAP	NM_198721.1	Homo sapiens collagen, type XXV, alpha 1 (COL25A1), transcript variant 1, mRNA.	6.92518	6.91975	7.13914	7.39268	6.75473	6.33883	0.481681	0.0403525
5550026	RBM15B	NM_203281.1	Homo sapiens BMX non-receptor tyrosine kinase (BMX), mRNA.	6.89948	6.72903	6.67486	6.85215	6.65655	5.79735	0.481363	0.000175845
1450161	MGC23985	NM_020193.3	Homo sapiens chromosome 11 open reading frame 30 (C11orf30), mRNA.	12.3479	12.0763	12.0006	12.3748	11.6322	11.3185	0.480872	0.000465667
7320731	MAP3K4	NM_001024960.1	Homo sapiens actin related protein 2/3 complex, subunit 4, 20kDa (ARPC4), transcript variant 3, mRNA.	10.1625	10.112	10.4087	10.1863	10.0021	9.12847	0.48037	9.06596e-06
4850630	CNN1	NM_080821.1	Homo sapiens chromosome 20 open reading frame 108 (C20orf108), mRNA.	6.30757	6.06111	5.57969	6.37337	5.92672	5.31522	0.480248	0.0025337
5700070	ALPL	NM_001011545.1	Homo sapiens BTB and CNC homology 1, basic leucine zipper transcription factor 1 (BACH1), transcript variant 3, mRNA.	8.85401	8.5067	8.03018	8.80679	8.54946	7.74863	0.480243	7.09567e-05
4880753	HS.452702	NM_080833.1	Homo sapiens chromosome 20 open reading frame 151 (C20orf151), mRNA.	6.11875	5.83757	5.84523	5.83304	5.39855	4.7747	0.480184	0.00262065
1440020	MVD	NM_007293.2	Homo sapiens complement component 4A (Rodgers blood group) (C4A), mRNA.	8.93899	8.65855	8.23335	8.89523	8.52783	7.83643	0.48003	0.00410058
4730170	PKN3	NM_001726.2	Homo sapiens bromodomain, testis-specific (BRDT), transcript variant 2, mRNA.	7.53327	7.61336	7.29489	7.62679	7.34667	6.56649	0.479532	0.000213193
4390221	SMPDL3B	NM_014299.1	Homo sapiens bromodomain containing 4 (BRD4), transcript variant short, mRNA.	7.95147	8.23291	7.70988	8.09175	7.8263	7.03129	0.47948	0.000209252
3370377	FLJ12684	NM_001001787.1	Homo sapiens ATPase, Na+/K+ transporting, beta 1 polypeptide (ATP1B1), transcript variant 2, mRNA.	6.5434	6.49474	6.51436	6.47335	6.3545	5.41206	0.479205	2.68174e-05
3130128	GPRASP2	NM_052966.1	Homo sapiens chromosome 1 open reading frame 24 (C1orf24), transcript variant 2, mRNA.	8.33544	8.38297	8.33149	8.34853	8.0811	7.28687	0.479078	0.0019189
6370739	MACF1	NM_001010979.1	Homo sapiens chromosome 1 open reading frame 189 (C1orf189), mRNA.	9.56282	9.42494	9.3603	9.62024	9.36072	8.55853	0.479065	0.00181577
4250167	SOX13	NM_006380.2	Homo sapiens amyloid beta precursor protein (cytoplasmic tail) binding protein 2 (APPBP2), mRNA.	7.45877	7.46991	7.57236	7.62728	7.3501	6.56467	0.478763	2.99321e-06
2140563	UBE4B	NM_032709.1	Homo sapiens chromosome 10 open reading frame 33 (C10orf33), mRNA.	8.49336	8.3204	7.97047	8.4317	8.29229	7.36847	0.478562	0.000363482
4480537	HS.13291	NM_022895.1	Homo sapiens chromosome 12 open reading frame 43 (C12orf43), mRNA.	5.98781	5.96121	5.87686	6.17272	5.63396	5.10919	0.478458	0.000563906
5270519	HAK	NM_014435.2	Homo sapiens N-acylsphingosine amidohydrolase (acid ceramidase)-like (ASAHL), mRNA.	9.64573	9.71908	9.39819	9.72524	9.42214	8.66154	0.478405	1.29384e-05
3140750	RBM38	NM_005752.2	Homo sapiens C-type lectin domain family 3, member A (CLEC3A), mRNA.	8.00761	7.90933	7.89646	7.87944	7.95882	6.814	0.477828	0.0331237
940129	WDR21A	NM_198493.1	Homo sapiens ankyrin repeat domain 45 (ANKRD45), mRNA.	8.77663	8.89278	8.54588	9.03783	8.98391	7.97153	0.477544	9.47849e-07
6200685	PARVG	NM_007255.1	Homo sapiens xylosylprotein beta 1,4-galactosyltransferase, polypeptide 7 (galactosyltransferase I) (B4GALT7), mRNA.	8.29091	8.42314	8.21809	8.27107	7.65091	7.20456	0.477471	6.71025e-05
7550112	CITED2	NM_001299.4	Homo sapiens calponin 1, basic, smooth muscle (CNN1), mRNA.	9.61417	9.83459	9.3968	9.58454	9.388	8.51681	0.47707	0.0373022
2850291	GARNL4	XM_936868.1	PREDICTED: Homo sapiens chromosome 10 open reading frame 136 (C10orf136), mRNA.	7.75844	7.64788	7.33015	7.95582	7.1495	6.8872	0.476775	0.00033982
4670544	ACSS2	NM_004840.2	Homo sapiens Rac/Cdc42 guanine nucleotide exchange factor (GEF) 6 (ARHGEF6), mRNA.	11.762	11.7491	11.3926	11.8522	11.6002	10.7832	0.476662	5.49519e-06
3370360	LOC651380	NM_018335.2	Homo sapiens chromosome 14 open reading frame 131 (C14orf131), mRNA.	5.8258	5.96877	5.74556	6.07418	5.16947	5.00433	0.476368	0.000703105
6450541	PXN	XM_113763.7	PREDICTED: Homo sapiens chromosome 14 open reading frame 125 (C14orf125), mRNA.	6.32271	6.22765	6.15316	6.30967	5.56593	5.23917	0.476155	0.000692356
3520743	PHLDA3	NM_174890.1	Homo sapiens AN1, ubiquitin-like, homolog (Xenopus laevis) (ANUBL1), mRNA.	8.35423	8.67831	8.63623	8.66816	8.62352	7.59734	0.476048	1.24445e-06
6580484	MOV10	NM_020642.3	Homo sapiens chromosome 11 open reading frame 17 (C11orf17), transcript variant 2, mRNA.	8.53223	8.23646	8.3576	8.53385	8.22184	7.46237	0.47583	0.000459286
5080612	LOC440895	NM_021732.1	Homo sapiens arginine vasopressin-induced 1 (AVPI1), mRNA.	5.87667	5.3433	5.51604	5.85673	4.77616	4.78459	0.475614	4.70426e-05
2900669	RAB30	NM_022118.3	Homo sapiens RNA binding motif protein 26 (RBM26), mRNA.	5.92707	5.95192	5.95155	6.12422	5.55645	5.05163	0.475466	0.000616725
6520725	TNFRSF14	XR_001434.1	PREDICTED: Homo sapiens AYP1 pseudogene 1 (AYP1p1), misc RNA.	8.96757	9.20309	9.08432	9.45829	8.91052	8.38556	0.475419	4.86827e-05
2120324	GNB3	XM_937782.1	PREDICTED: Homo sapiens ATPase, Ca++ transporting, cardiac muscle, fast twitch 1 (ATP2A1), mRNA.	6.64369	6.44951	6.57499	6.53166	6.23348	5.45655	0.474633	2.69202e-05
4570576	HS.558212	NM_174921.1	Homo sapiens chromosome 4 open reading frame 34 (C4orf34), mRNA.	6.25928	6.38474	6.29862	6.58153	6.20609	5.50582	0.474437	0.0042596
770411	PHF15	NM_020195.1	Homo sapiens chromosome 14 open reading frame 124 (C14orf124), mRNA.	7.49821	7.18525	7.14288	7.40131	6.89202	6.32467	0.474133	0.000690991
6290161	SLC16A9	NM_000465.1	Homo sapiens BRCA1 associated RING domain 1 (BARD1), mRNA.	6.63547	6.99939	7.11788	6.54809	6.69192	5.47144	0.474128	8.49324e-05
6370228	HS.554507	NM_152448.1	Homo sapiens chromosome 15 open reading frame 43 (C15orf43), mRNA.	7.79972	7.31224	7.35017	7.53481	6.78796	6.45484	0.473038	0.000938289
6590402	HS.425023	NM_018154.2	Homo sapiens ASF1 anti-silencing function 1 homolog B (S. cerevisiae) (ASF1B), mRNA.	6.55017	6.58094	6.60697	6.62259	5.99203	5.54262	0.473038	1.52919e-05
6040653	TRIM6	NM_001670.1	Homo sapiens armadillo repeat gene deletes in velocardiofacial syndrome (ARVCF), mRNA.	9.57678	9.48511	9.68686	9.34963	9.6795	8.26895	0.472808	1.21641e-05
4070053	BCAR3	NM_001013646.2	Homo sapiens chromosome 20 open reading frame 107 (C20orf107), mRNA.	8.03367	8.01907	8.18334	7.96981	7.31183	6.88801	0.472438	0.00253142
6620768	MVK	NM_018842.3	Homo sapiens BAI1-associated protein 2-like 1 (BAIAP2L1), mRNA.	7.21474	7.28174	6.81816	7.25648	6.97038	6.17308	0.471915	8.14612e-05
3450600	DYNC1H1	NM_175898.2	Homo sapiens chromosome 15 open reading frame 37 (C15orf37), mRNA.	10.1198	10.0858	10.0797	10.0999	9.86572	9.01298	0.470776	0.000916664
6130273	FAM76B	NM_023938.4	Homo sapiens chromosome 1 open reading frame 116 (C1orf116), mRNA.	6.04332	5.68347	5.66939	6.25393	5.60766	5.16609	0.470464	0.00151497
6560291	MLSTD1	NM_178828.3	Homo sapiens chromosome 9 open reading frame 79 (C9orf79), mRNA.	6.50378	6.47339	5.85291	6.26976	6.268	5.17789	0.469152	0.00768569
1430411	LOC649734	NM_139317.1	Homo sapiens baculoviral IAP repeat-containing 7 (livin) (BIRC7), transcript variant 1, mRNA.	6.97419	7.0766	7.03203	7.17415	6.76788	6.0816	0.468931	0.000146072
4230184	SLC19A1	NM_173529.3	Homo sapiens chromosome 18 open reading frame 54 (C18orf54), mRNA.	5.63491	5.585	5.88784	6.02938	6.02766	4.93572	0.468571	0.00129047
7000619	VAV1	NM_000064.1	Homo sapiens complement component 3 (C3), mRNA.	5.28357	5.51167	5.50858	5.83784	5.48416	4.74278	0.468117	0.00374222
2350605	PNMA6A	NM_080667.3	Homo sapiens coiled-coil domain containing 104 (CCDC104), mRNA.	5.95311	5.34652	5.40737	5.89681	5.40827	4.80155	0.468053	0.0114804
4760747	TPST1	NM_001147.1	Homo sapiens angiopoietin 2 (ANGPT2), mRNA.	10.4664	10.3339	10.2139	10.3239	9.66557	9.22682	0.467463	4.91918e-07
6100433	SOX18	NM_025045.3	Homo sapiens BAI1-associated protein 2-like 2 (BAIAP2L2), mRNA.	8.49198	8.40213	7.98888	8.61894	7.85584	7.52171	0.467414	8.15457e-05
3180070	OLFML3	NM_016293.2	Homo sapiens bridging integrator 2 (BIN2), mRNA.	9.31653	9.14408	8.90736	9.41569	9.11826	8.31842	0.467399	0.000142507
4220440	IQGAP2	NM_016472.3	Homo sapiens chromosome 14 open reading frame 129 (C14orf129), mRNA.	6.23616	6.01408	5.70558	5.92135	4.88128	4.8237	0.467277	0.000703105
1300678	GRIN2C	NM_032966.1	Homo sapiens Burkitt lymphoma receptor 1, GTP binding protein (chemokine (C-X-C motif) receptor 5) (BLR1), transcript variant 2, mRNA.	6.27312	6.58927	6.58777	6.48986	6.35497	5.39147	0.467038	0.000158056
50129	FHOD1	NM_198472.1	Homo sapiens chromosome 10 open reading frame 125 (C10orf125), mRNA.	8.72787	8.79122	8.74526	8.79147	8.73776	7.6917	0.466593	0.000331987
5900435	TAOK1	NM_032012.1	Homo sapiens chromosome 9 open reading frame 5 (C9orf5), mRNA.	6.41859	5.62112	5.65045	6.08278	5.19398	4.98235	0.466379	0.00734783
5960204	LOC388526	NM_003704.3	Homo sapiens chromosome 4 open reading frame 8 (C4orf8), mRNA.	7.74792	7.85749	7.0205	7.70129	7.23375	6.60082	0.466362	0.00430076
4920047	C1QL4	XM_944937.1	PREDICTED: Homo sapiens chromosome 14 open reading frame 72 (C14orf72), mRNA.	7.43521	7.62639	7.47307	7.35904	7.11997	6.25804	0.466193	0.000833061
130524	EDIL3	NM_080628.1	Homo sapiens chromosome 20 open reading frame 118 (C20orf118), mRNA.	7.34899	7.36594	6.71655	7.36579	6.97395	6.26425	0.466017	0.00254846
1300010	LOC653764	NM_173573.1	Homo sapiens chromosome 11 open reading frame 35 (C11orf35), mRNA.	6.4047	6.33389	6.28362	6.67926	6.35886	5.57754	0.46596	0.000470876
3520431	TNRC9	NM_080676.4	Homo sapiens chromosome 20 open reading frame 133 (C20orf133), transcript variant 3, mRNA.	5.36302	5.55503	5.16681	5.8132	5.15471	4.71074	0.465722	0.00258622
780133	SH3D19	NM_182481.1	Homo sapiens B melanoma antigen family, member 3 (BAGE3), mRNA.	7.59867	7.56368	7.18674	7.6811	7.15087	6.57539	0.464673	7.63166e-05
3830129	FLJ12505	NM_024046.2	Homo sapiens CaM kinase-like vesicle-associated (CAMKV), mRNA.	6.44827	5.95333	5.80276	6.09871	5.20423	4.99212	0.464391	0.00950707
3130239	ART5	NM_024834.1	Homo sapiens chromosome 10 open reading frame 119 (C10orf119), mRNA.	5.0214	5.20895	4.88552	5.63074	4.76611	4.52309	0.464049	0.000320662
360221	RABGAP1L	NM_024688.1	Homo sapiens chromosome 10 open reading frame 68 (C10orf68), mRNA.	6.46044	6.43522	6.18244	6.36137	6.12121	5.25288	0.463779	0.000391516
5810564	LOC134147	NM_001647.2	Homo sapiens apolipoprotein D (APOD), mRNA.	8.48546	8.64082	8.66951	8.36009	8.68129	7.25127	0.463674	2.82761e-06
4850341	LOC649722	NM_016526.3	Homo sapiens blocked early in transport 1 homolog (S. cerevisiae)-like (BET1L), mRNA.	6.87334	6.88338	6.84543	6.81494	6.78569	5.70515	0.46336	0.000125114
2970730	MYADM	NM_152388.1	Homo sapiens amyotrophic lateral sclerosis 2 (juvenile) chromosome region, candidate 4 (ALS2CR4), mRNA.	10.5798	10.5199	10.176	10.8003	9.95878	9.6889	0.462854	2.32577e-07
4610056	FLRT2	NM_015652.2	Homo sapiens chromosome 10 open reading frame 12 (C10orf12), mRNA.	6.96839	7.00137	6.47387	6.69598	6.29632	5.58429	0.462752	0.000325217
6960687	DUSP2	NM_025214.1	Homo sapiens coiled-coil domain containing 68 (CCDC68), mRNA.	6.28535	5.80828	5.75212	6.28467	6.03958	5.17272	0.46267	0.0129696
4480240	LOC643660	NM_001715.2	Homo sapiens B lymphoid tyrosine kinase (BLK), mRNA.	5.72313	5.89126	5.31699	5.87362	5.05669	4.76149	0.46261	0.000150719
5720598	MYO1B	NM_001256.2	Homo sapiens cell division cycle 27 homolog (S. cerevisiae) (CDC27), mRNA.	8.70182	8.47602	8.2683	8.30959	7.80938	7.19661	0.462339	0.0189554
3140288	MAN2A2	NM_000717.2	Homo sapiens carbonic anhydrase IV (CA4), mRNA.	6.02261	6.02569	5.99657	6.13379	5.60057	5.0208	0.462335	0.00803424
4570707	TRAK1	NM_173700.1	Homo sapiens BCL6 co-repressor-like 2 (BCORL2), mRNA.	8.69316	8.76803	8.63565	8.7096	8.31441	7.59658	0.462328	0.000121014
3120685	HS.569162	NM_152864.2	Homo sapiens chromosome 20 open reading frame 58 (C20orf58), mRNA.	7.90104	8.0572	7.76714	7.5008	7.21805	6.38741	0.462206	0.00287923
6330270	GPC4	NM_001010912.1	Homo sapiens chromosome 10 open reading frame 120 (C10orf120), mRNA.	10.2869	10.0454	10.0224	10.3052	9.4015	9.19139	0.462069	0.000326097
2140291	MMAB	NM_001177.3	Homo sapiens ADP-ribosylation factor-like 1 (ARL1), mRNA.	7.72334	7.65192	7.41112	7.59909	7.50529	6.48457	0.461844	5.89555e-06
6100382	RTKN	NM_006492.2	Homo sapiens aristaless-like homeobox 3 (ALX3), mRNA.	10.26	10.3104	10.1168	10.4113	10.0792	9.29616	0.461639	2.43843e-07
70767	BAIAP2	NM_152408.1	Homo sapiens chromosome 5 open reading frame 37 (C5orf37), mRNA.	9.29835	9.32574	9.08226	9.47647	9.00995	8.36103	0.461553	0.004431
3120367	SQLE	NM_001150.1	Homo sapiens alanyl (membrane) aminopeptidase (aminopeptidase N, aminopeptidase M, microsomal aminopeptidase, CD13, p150) (ANPEP), mRNA.	12.1655	12.0058	11.6744	12.1262	11.91	11.0105	0.461453	1.22395e-06
6510053	APEX1	NM_016076.2	Homo sapiens chromosome 1 open reading frame 121 (C1orf121), mRNA.	11.6211	11.8004	11.462	11.6989	11.848	10.5832	0.46145	0.0015293
1010309	SLC4A2	NM_017822.2	Homo sapiens chromosome 12 open reading frame 41 (C12orf41), mRNA.	6.30934	6.30036	5.94703	6.60758	6.38719	5.49132	0.461287	0.000557003
3710044	PLAT	NM_001077523.1	Homo sapiens adaptor-related protein complex 3, delta 1 subunit (AP3D1), transcript variant 1, mRNA.	10.1072	9.95549	9.41059	10.0088	9.60975	8.89254	0.461276	1.67812e-06
5090309	MLSTD2	NM_001692.2	Homo sapiens ATPase, H+ transporting, lysosomal 56/58kDa, V1 subunit B, isoform 1 (Renal tubular acidosis with deafness) (ATP6V1B1), mRNA.	7.58325	7.15254	7.40458	7.67913	7.45337	6.5627	0.461233	3.35218e-05
5290678	FLJ20021	NM_177455.2	Homo sapiens basic helix-loop-helix domain containing, class B, 8 (BHLHB8), mRNA.	9.95723	9.92893	9.97604	9.8687	9.51735	8.75206	0.461164	0.000133718
3940615	PUS7	NM_001012714.1	Homo sapiens chromosome 10 open reading frame 108 (C10orf108), mRNA.	7.90165	7.94599	7.97202	8.0371	8.15638	6.91957	0.460882	0.000300754
6900114	SEMA3A	NM_001004303.2	Homo sapiens chromosome 1 open reading frame 168 (C1orf168), mRNA.	7.98264	7.49676	7.41611	7.71607	7.36009	6.59762	0.460588	0.00171521
2470093	TJP2	NM_001127.2	Homo sapiens adaptor-related protein complex 1, beta 1 subunit (AP1B1), transcript variant 1, mRNA.	7.8277	7.89466	7.87553	8.00777	7.10605	6.88815	0.460214	1.43649e-06
3440243	RHOJ	NM_001004127.1	Homo sapiens asparagine-linked glycosylation 11 homolog (S. cerevisiae, alpha-1,2-mannosyltransferase) (ALG11), mRNA.	5.50097	5.29692	4.8897	5.77911	4.80793	4.65841	0.459871	1.20047e-07
4230292	CD109	NM_001039380.1	Homo sapiens chromosome 10 open reading frame 25 (C10orf25), mRNA.	7.12398	7.15326	6.89683	7.40644	7.03343	6.2853	0.459731	0.000347089
610521	TSPYL4	NM_024828.2	Homo sapiens chromosome 9 open reading frame 82 (C9orf82), mRNA.	8.06167	8.16771	7.88637	8.00156	7.48578	6.87956	0.459458	0.00768612
6900601	HS.157344	XM_378661.2	PREDICTED: Homo sapiens chromosome 17 open reading frame 51 (C17orf51), mRNA.	6.7012	6.09137	6.88904	6.58916	5.75009	5.46708	0.459431	0.00113855
5260091	HMGA2	NM_001233.3	Homo sapiens caveolin 2 (CAV2), transcript variant 1, mRNA.	6.00765	5.65184	5.74953	6.11794	5.20135	4.99541	0.459289	0.0107557
3800095	DEPDC6	NM_015864.2	Homo sapiens chromosome 6 open reading frame 32 (C6orf32), mRNA.	6.48411	6.68014	6.26794	6.45676	7.18661	5.33365	0.459102	0.00525308
3890138	MTMR11	NM_006698.2	Homo sapiens bladder cancer associated protein (BLCAP), mRNA.	10.3365	10.6118	10.5096	10.7647	10.2777	9.6395	0.458437	0.000149123
6100630	MUM1	NM_003567.2	Homo sapiens breast cancer anti-estrogen resistance 3 (BCAR3), mRNA.	8.95083	8.97677	8.75194	9.30052	9.02577	8.17526	0.458419	0.000102516
2650112	SLC16A2	NM_015338.3	Homo sapiens additional sex combs like 1 (Drosophila) (ASXL1), mRNA.	7.9981	7.90541	7.85989	8.0037	7.42995	6.8784	0.458407	1.78854e-05
6100768	CYFIP2	NM_007347.3	Homo sapiens adaptor-related protein complex 4, epsilon 1 subunit (AP4E1), mRNA.	11.0305	11.1024	11.2823	11.142	10.998	10.0165	0.45835	1.84159e-06
5960471	BCL9L	NM_033271.1	Homo sapiens BTB (POZ) domain containing 6 (BTBD6), mRNA.	8.39696	8.27718	8.22988	8.50205	8.42802	7.37626	0.458251	0.000246055
1230646	THUMPD2	NM_009590.2	Homo sapiens amine oxidase, copper containing 2 (retina-specific) (AOC2), transcript variant 2, mRNA.	8.59889	8.45156	8.04356	8.62863	8.09714	7.50199	0.457981	1.40279e-06
4120386	PCOLCE	NM_020215.2	Homo sapiens chromosome 14 open reading frame 132 (C14orf132), mRNA.	6.84809	6.96184	6.59636	7.10492	6.81485	5.97742	0.457707	0.000703793
7650017	SERPINH1	NM_018188.2	Homo sapiens ATPase family, AAA domain containing 3A (ATAD3A), mRNA.	11.9627	12.061	11.8931	12.2271	12.0063	11.0992	0.457597	1.89457e-05
2480167	CCIN	NM_130463.2	Homo sapiens ATPase, H+ transporting, lysosomal 13kDa, V1 subunit G2 (ATP6V1G2), transcript variant 1, mRNA.	6.02134	5.5832	5.70165	5.85595	5.42544	4.72768	0.457463	3.55575e-05
620458	SMARCC1	NM_017614.3	Homo sapiens betaine-homocysteine methyltransferase 2 (BHMT2), mRNA.	10.929	10.7605	10.6582	10.8133	10.5571	9.68246	0.456634	0.000137933
510288	MFSD1	NM_012342.2	Homo sapiens BMP and activin membrane-bound inhibitor homolog (Xenopus laevis) (BAMBI), mRNA.	9.18756	9.00739	8.69762	9.1118	8.59622	7.9798	0.456282	8.24065e-05
7320039	VEGFC	NM_006407.3	Homo sapiens ADP-ribosylation-like factor 6 interacting protein 5 (ARL6IP5), mRNA.	7.71923	7.50647	7.68843	7.66928	7.19432	6.53691	0.456166	6.66821e-06
5720392	RAB15	NM_024037.1	Homo sapiens chromosome 1 open reading frame 135 (C1orf135), mRNA.	7.37363	7.19306	7.09363	7.4533	7.13566	6.31988	0.455834	0.00155614
4070241	GYG2	NM_006095.1	Homo sapiens ATPase, aminophospholipid transporter (APLT), Class I, type 8A, member 1 (ATP8A1), mRNA.	8.8002	8.72294	8.61174	8.85961	8.20335	7.7234	0.454955	3.66005e-05
6270463	TLX2	NM_014417.2	Homo sapiens BCL2 binding component 3 (BBC3), mRNA.	5.91359	5.93898	5.01629	6.28389	5.72478	5.14632	0.454524	9.51679e-05
1170056	C2ORF24	NM_001686.3	Homo sapiens ATP synthase, H+ transporting, mitochondrial F1 complex, beta polypeptide (ATP5B), nuclear gene encoding mitochondrial protein, mRNA.	6.92296	6.87781	6.85401	6.86542	6.48913	5.72519	0.453687	2.8641e-05
5570270	GYS1	NM_005717.2	Homo sapiens actin related protein 2/3 complex, subunit 5, 16kDa (ARPC5), mRNA.	6.12244	6.02094	6.05167	6.19604	5.90017	5.05535	0.453541	9.06905e-06
4480091	ASB9	NM_024052.4	Homo sapiens chromosome 17 open reading frame 39 (C17orf39), mRNA.	5.78466	5.52904	5.70637	5.8564	5.5015	4.71547	0.453467	0.00110037
240333	ETS1	NM_001013840.1	Homo sapiens chromosome 10 open reading frame 61 (C10orf61), transcript variant 1, mRNA.	9.7739	9.59267	9.41619	9.93284	8.88615	8.79169	0.453397	0.000384051
150551	FMNL3	NM_004043.1	Homo sapiens acetylserotonin O-methyltransferase (ASMT), mRNA.	6.85872	6.55657	6.45085	6.73295	6.16319	5.59041	0.45296	1.58177e-05
1440438	SAMD1	NM_016475.2	Homo sapiens chromosome 14 open reading frame 100 (C14orf100), mRNA.	6.54342	6.48998	6.39909	6.43156	6.01869	5.28721	0.452394	0.000638743
4150278	DUSP14	NM_001637.1	Homo sapiens acyloxyacyl hydrolase (neutrophil) (AOAH), mRNA.	9.14138	9.26301	9.10752	9.22156	8.9198	8.07716	0.45238	1.38892e-06
1980328	CACNB3	NM_012190.2	Homo sapiens aldehyde dehydrogenase 1 family, member L1 (ALDH1L1), mRNA.	10.4991	10.5712	10.4396	10.6868	10.3575	9.53847	0.451138	9.37068e-08
4900168	TSPAN5	NM_203395.1	Homo sapiens iodotyrosine deiodinase (IYD), mRNA.	9.83059	9.19946	9.21668	9.30322	8.61386	8.15441	0.450999	0.00550608
5490215	PRX	NM_001214.2	Homo sapiens chromosome 16 open reading frame 3 (C16orf3), mRNA.	5.75984	5.81474	5.34576	6.05455	5.91581	4.90569	0.450982	0.000961525
670278	NES	NM_013450.1	Homo sapiens bromodomain adjacent to zinc finger domain, 2B (BAZ2B), mRNA.	8.20473	7.71493	7.66011	8.22705	7.82163	7.07817	0.450977	9.47421e-05
6330315	FLJ39639	NM_001001975.1	Homo sapiens ATP synthase, H+ transporting, mitochondrial F1 complex, delta subunit (ATP5D), nuclear gene encoding mitochondrial protein, transcript variant 2, mRNA.	5.81049	6.07853	6.06252	6.09881	6.36436	4.94965	0.450887	2.96279e-05
6960142	COL1A1	NM_004673.3	Homo sapiens angiopoietin-like 1 (ANGPTL1), mRNA.	12.3943	12.0818	11.7337	12.4439	11.7843	11.2943	0.45075	5.13485e-07
3420605	ESM1	NM_018719.2	Homo sapiens cell division cycle associated 7-like (CDCA7L), mRNA.	6.43627	6.40013	6.5896	6.20123	6.08075	5.051	0.450553	0.0199068
5290215	CLASP1	NM_014042.1	Homo sapiens chromosome 11 open reading frame 51 (C11orf51), mRNA.	10.372	10.1766	9.99593	10.4766	9.89634	9.32601	0.450436	0.000491382
6550243	FAM62A	NM_024708.2	Homo sapiens ankyrin repeat and SOCS box-containing 7 (ASB7), transcript variant 1, mRNA.	10.1448	10.1657	9.88334	10.2234	9.93464	9.0718	0.450131	1.40043e-05
830719	AGPAT5	NM_019107.3	Homo sapiens chromosome 19 open reading frame 10 (C19orf10), mRNA.	7.18581	7.37014	7.39608	7.57603	7.18606	6.42326	0.449761	0.00132272
460639	WIT-1	NM_080608.3	Homo sapiens chromosome 20 open reading frame 165 (C20orf165), mRNA.	6.15757	6.50194	6.55643	6.45038	6.67748	5.29555	0.449119	0.00264042
1400176	LOC642412	NM_014481.2	Homo sapiens APEX nuclease (apurinic/apyrimidinic endonuclease) 2 (APEX2), nuclear gene encoding mitochondrial protein, mRNA.	7.47531	7.08444	6.8574	7.46841	6.56788	6.3108	0.448254	2.16168e-06
7570059	DVL2	NM_174897.1	Homo sapiens bactericidal/permeability-increasing protein-like 3 (BPIL3), mRNA.	7.83016	7.83723	8.00972	8.12713	7.91058	6.96927	0.448175	0.000192799
6580270	KRT18	NM_001649.2	Homo sapiens apical protein-like (Xenopus laevis) (APXL), mRNA.	12.0178	11.7087	11.4835	12.0705	11.4633	10.9124	0.448078	3.08744e-06
1780224	MGC42367	NM_033520.1	Homo sapiens chromosome 19 open reading frame 33 (C19orf33), mRNA.	6.21614	5.85426	5.68227	5.78822	4.88203	4.62954	0.447923	0.00139875
5690341	HS.24119	NM_022162.1	Homo sapiens nucleotide-binding oligomerization domain containing 2 (NOD2), mRNA.	7.98081	7.70264	7.47988	8.16754	7.22792	7.00565	0.446926	0.00989709
6420630	SCARA3	NM_020374.2	Homo sapiens chromosome 12 open reading frame 4 (C12orf4), mRNA.	7.93927	7.57495	7.88912	8.00753	7.42256	6.8456	0.446916	0.000554001
6220671	PLAUR	NM_032043.1	Homo sapiens BRCA1 interacting protein C-terminal helicase 1 (BRIP1), mRNA.	9.61916	9.56861	9.66847	9.61361	8.69969	8.45148	0.446855	0.000218421
1410142	PGM5P2	XM_936694.1	PREDICTED: Homo sapiens BMP2 inducible kinase-like (BMP2KL), mRNA.	6.47802	6.52048	6.41137	6.66815	6.46006	5.5045	0.446382	0.000165575
3360022	TNKS1BP1	NM_181531.1	Homo sapiens butyrophilin, subfamily 2, member A2 (BTN2A2), transcript variant 2, mRNA.	7.16343	7.1703	7.05561	7.37462	6.83627	6.21058	0.44626	0.000264676
6180026	SRCRB4D	NM_207419.1	Homo sapiens C1q and tumor necrosis factor related protein 8 (C1QTNF8), mRNA.	7.03862	7.11251	6.6886	7.27238	6.34809	6.10706	0.445864	0.00244954
3420300	EEF2K	NM_020547.1	Homo sapiens anti-Mullerian hormone receptor, type II (AMHR2), mRNA.	9.2447	9.12547	9.10287	9.19968	8.93117	8.03411	0.445789	2.9934e-07
4490044	LRFN4	NM_020247.3	Homo sapiens chaperone, ABC1 activity of bc1 complex like (S. pombe) (CABC1), mRNA.	6.25433	5.9725	5.86408	5.99438	6.09885	4.82687	0.445189	0.00820149
4890292	ZNF218	NM_001024594.1	Homo sapiens chromosome 1 open reading frame 53 (C1orf53), mRNA.	8.33285	8.27663	8.26439	8.39135	7.79564	7.22345	0.445066	0.00199516
3360167	CORO7	NM_012109.1	Homo sapiens chromosome 19 open reading frame 4 (C19orf4), mRNA.	6.44949	6.26614	6.30077	6.39677	5.97677	5.2272	0.444554	0.00140597
2650110	WDR48	NM_014862.3	Homo sapiens aryl-hydrocarbon receptor nuclear translocator 2 (ARNT2), mRNA.	8.63266	8.40621	8.41384	8.71885	8.46664	7.54898	0.444464	8.17453e-06
6520215	ANXA1	NM_033028.2	Homo sapiens Bardet-Biedl syndrome 4 (BBS4), mRNA.	12.1657	12.2573	12.0564	12.154	11.9018	10.9839	0.444377	9.84121e-05
840068	C3AR1	NM_153367.1	Homo sapiens chromosome 10 open reading frame 56 (C10orf56), mRNA.	6.06615	5.66203	5.5486	5.96483	4.89201	4.7944	0.444291	0.000379103
4560450	E2F7	NM_000623.2	Homo sapiens bradykinin receptor B2 (BDKRB2), mRNA.	8.77445	8.59899	8.60693	8.69793	8.1075	7.52626	0.443908	0.000124357
3990224	TNFRSF25	NM_152474.2	Homo sapiens chromosome 19 open reading frame 18 (C19orf18), mRNA.	7.27944	7.24839	7.32245	7.60666	7.04985	6.43446	0.443743	0.00133979
4390687	POMT1	NM_030817.1	Homo sapiens apolipoprotein L domain containing 1 (APOLD1), mRNA.	7.43494	7.51483	7.12143	7.55147	7.49818	6.37917	0.443712	2.95751e-06
7150634	APOD	NM_016470.6	Homo sapiens chromosome 20 open reading frame 111 (C20orf111), mRNA.	6.88267	6.31681	5.63681	6.21397	5.1037	5.04087	0.44347	0.00254248
2000630	SORBS2	NM_001081002.1	Homo sapiens chromosome 14 open reading frame 166B (C14orf166B), mRNA.	6.38656	6.02443	6.0898	6.23165	4.99492	5.05753	0.443154	0.000747507
1170041	AP1M2	NM_031210.3	Homo sapiens chromosome 14 open reading frame 156 (C14orf156), mRNA.	8.02159	8.12916	7.44661	7.93253	7.71889	6.75723	0.442791	0.000738763
1990601	DZIP1L	NM_032125.1	Homo sapiens chromosome 1 open reading frame 160 (C1orf160), mRNA.	6.20462	5.77321	6.12231	6.31738	5.59218	5.14043	0.442285	0.00166618
3460743	COL11A1	NM_003779.2	Homo sapiens UDP-Gal:betaGlcNAc beta 1,4- galactosyltransferase, polypeptide 3 (B4GALT3), mRNA.	10.0303	9.61338	9.38527	9.64506	8.83947	8.46717	0.441996	6.56124e-05
6380427	GIPC1	NM_001159.3	Homo sapiens aldehyde oxidase 1 (AOX1), mRNA.	9.84785	9.65103	9.69075	9.86263	9.30617	8.68419	0.441827	1.42621e-06
4290053	ADCK4	NM_003933.3	Homo sapiens BAI1-associated protein 3 (BAIAP3), mRNA.	8.54495	8.51142	8.50914	8.54878	8.10603	7.3702	0.441784	8.16109e-05
7650767	IGSF9	NM_031416.1	Homo sapiens chromosome 18 open reading frame 2 (C18orf2), mRNA.	5.75845	5.73655	5.25301	5.89451	5.88363	4.71416	0.441243	0.00126056
2690187	AFAP	NM_007301.2	Homo sapiens breast cancer 1, early onset (BRCA1), transcript variant BRCA1-delta15-17, mRNA.	8.4383	8.71799	8.95369	8.79644	7.95839	7.61503	0.44092	0.000206402
780270	TIMP2	NM_024742.1	Homo sapiens armadillo repeat containing 5 (ARMC5), mRNA.	12.1379	11.9364	11.9272	12.196	11.4169	11.0142	0.440799	7.2758e-06
6770603	NOG	NM_001077594.1	Homo sapiens chromosome 14 open reading frame 73 (C14orf73), mRNA.	7.08454	6.4423	6.86295	6.92155	5.3788	5.73922	0.44064	0.000835926
1410170	GOPC	NM_006085.3	Homo sapiens 3'(2'), 5'-bisphosphate nucleotidase 1 (BPNT1), mRNA.	7.0743	6.9169	6.95161	7.10841	6.73901	5.92595	0.4406	0.000193179
840356	NUAK2	NM_020371.2	Homo sapiens apoptosis, caspase activation inhibitor (AVEN), mRNA.	6.20632	6.05528	6.09665	6.18057	5.1566	4.99684	0.44021	4.60396e-05
4890674	SH3BP4	NM_003657.1	Homo sapiens breast carcinoma amplified sequence 1 (BCAS1), mRNA.	9.49859	9.52362	9.49107	9.59902	9.11716	8.41422	0.439884	0.000103209
2490577	PLEKHA4	NM_001080494.1	Homo sapiens chromosome 1 open reading frame 34 (C1orf34), mRNA.	7.1042	7.13015	6.57603	7.16854	6.85451	5.98249	0.439505	0.00193377
7610685	L3MBTL	NM_001024958.1	Homo sapiens breast cancer metastasis suppressor 1 (BRMS1), transcript variant 3, mRNA.	6.96084	7.07807	7.02049	7.19298	6.95612	6.00543	0.439047	0.00021848
6980445	HS.453381	NM_012295.2	Homo sapiens calcineurin binding protein 1 (CABIN1), mRNA.	9.26927	8.66807	8.52863	8.06067	7.22355	6.87272	0.438925	0.00821323
7160253	LAMA4	NM_152414.3	Homo sapiens basic helix-loop-helix domain containing, class B, 5 (BHLHB5), mRNA.	6.48783	6.5886	6.40262	5.82707	5.04535	4.63742	0.438409	0.000132818
5130594	WDR81	NM_033418.1	Homo sapiens chromosome 1 open reading frame 156 (C1orf156), mRNA.	5.79963	5.4285	4.92907	5.84647	5.70593	4.6567	0.438372	0.00164414
940435	TRIM8	NM_003899.2	Homo sapiens Rho guanine nucleotide exchange factor (GEF) 7 (ARHGEF7), transcript variant 1, mRNA.	9.18314	9.01099	9.0405	9.19282	8.79356	7.99978	0.437381	5.49519e-06
7100403	RFK	NM_018453.2	Homo sapiens chromosome 14 open reading frame 11 (C14orf11), mRNA.	6.22395	6.22787	6.21271	6.28951	5.95911	5.09364	0.436521	0.000671096
6960377	COMTD1	NM_000055.1	Homo sapiens butyrylcholinesterase (BCHE), mRNA.	9.28258	9.33267	8.94233	9.37372	8.64988	8.17733	0.436365	0.000110464
2630753	PFKFB2	NM_017680.3	Homo sapiens asporin (ASPN), mRNA.	6.6913	6.63502	6.70045	6.92723	6.43686	5.73053	0.436271	1.69545e-05
2070575	ALCAM	NM_172365.1	Homo sapiens chromosome 14 open reading frame 50 (C14orf50), mRNA.	9.58187	9.64806	9.24974	9.57694	9.03868	8.37986	0.436156	0.000823256
610270	ELL2	NM_173501.1	Homo sapiens chromosome 16 open reading frame 52 (C16orf52), mRNA.	7.63437	7.86973	7.63453	7.80675	6.50634	6.60771	0.435567	0.00103179
3360112	TMEM2	NM_017900.1	Homo sapiens aurora kinase A interacting protein 1 (AURKAIP1), mRNA.	10.2023	10.2031	10.3318	10.4014	9.58012	9.2022	0.435526	4.5028e-05
4280678	SEPP1	NM_032042.3	Homo sapiens chromosome 5 open reading frame 21 (C5orf21), mRNA.	7.91101	8.03095	8.7912	7.90851	9.4638	6.70901	0.435426	0.00435473
2490017	ZC3H12A	NM_004050.2	Homo sapiens BCL2-like 2 (BCL2L2), mRNA.	6.67318	6.60061	6.64632	6.82166	5.82904	5.62204	0.435391	0.00011557
3840156	TMCC2	NM_199459.2	Homo sapiens chromosome 10 open reading frame 71 (C10orf71), mRNA.	5.65305	5.79018	5.76685	6.04573	4.84322	4.84484	0.435005	0.000391516
4050593	MRC2	NM_001012707.1	Homo sapiens chromosome 21 open reading frame 114 (C21orf114), mRNA.	5.97923	6.00408	5.81048	6.23096	5.78624	5.02952	0.434841	0.00303078
360296	CRMP1	NM_003458.1	Homo sapiens bassoon (presynaptic cytomatrix protein) (BSN), mRNA.	7.88479	7.73696	7.53453	8.03084	7.20826	6.82888	0.434685	0.000234395
1070215	CAV1	XM_937376.1	PREDICTED: Homo sapiens anthrax toxin receptor-like (ANTXRL), mRNA.	10.0146	10.1274	10.0182	10.0497	10.7726	8.84532	0.433964	1.24355e-06
360192	INSIG1	NM_004874.2	Homo sapiens BCL2-associated athanogene 4 (BAG4), mRNA.	10.2159	10.2403	9.82355	10.1524	9.86626	8.94778	0.433899	7.29072e-05
510192	CXXC4	NM_138288.2	Homo sapiens chromosome 14 open reading frame 147 (C14orf147), mRNA.	7.07543	6.69056	6.98942	6.8377	6.49484	5.63305	0.433874	0.000731622
2450114	HS.193557	NM_001623.3	Homo sapiens allograft inflammatory factor 1 (AIF1), transcript variant 3, mRNA.	9.93555	9.79819	9.67044	9.90064	9.18491	8.69446	0.433417	5.36795e-08
2060202	HAPLN1	NM_001029954.1	Homo sapiens arginine-rich, mutated in early stage tumors-like 1 (ARMETL1), mRNA.	12.083	12.0531	11.5649	11.9484	11.0873	10.7418	0.433287	7.94475e-06
3870706	FURIN	NM_015201.3	Homo sapiens block of proliferation 1 (BOP1), mRNA.	7.97725	7.67827	7.74286	7.9859	7.46486	6.77916	0.433246	0.000188909
1500309	HS.549989	NM_000721.2	Homo sapiens calcium channel, voltage-dependent, R type, alpha 1E subunit (CACNA1E), mRNA.	8.01937	7.52049	8.23064	7.75127	6.90847	6.54291	0.43276	0.00840135
2140047	FBXO17	NM_014786.2	Homo sapiens Rho guanine nucleotide exchange factor (GEF) 17 (ARHGEF17), mRNA.	9.27947	9.31671	9.20135	9.1476	9.19222	7.93841	0.432514	5.25186e-06
2750681	FLJ16165	XR_000522.1	PREDICTED: Homo sapiens chromosome 1 open reading frame 132 (C1orf132), misc RNA.	6.26691	6.01615	6.30004	6.40372	6.54121	5.19252	0.431907	0.00154871
2600072	BOK	NM_023076.2	Homo sapiens chromosome 16 open reading frame 28 (C16orf28), mRNA.	8.02667	7.80392	7.65564	8.28691	7.88152	7.07541	0.431819	0.000953781
1980730	F2RL2	XR_001010.1	PREDICTED: Homo sapiens chromosome 21 open reading frame 74 (C21orf74), misc RNA.	6.72885	6.87694	6.62489	6.4667	6.19773	5.25403	0.431469	0.00325633
1050068	F2RL1	NM_023077.1	Homo sapiens chromosome 1 open reading frame 163 (C1orf163), mRNA.	9.66409	9.58463	9.21093	9.51401	9.12994	8.30086	0.431326	0.00169228
20609	SLC29A2	NM_012106.3	Homo sapiens ADP-ribosylation factor-like 2 binding protein (ARL2BP), mRNA.	7.84548	7.78287	7.60537	8.02818	7.89666	6.81397	0.431009	6.11447e-06
7400368	RUNX1	NM_173694.3	Homo sapiens ATPase, Class VI, type 11C (ATP11C), transcript variant 1, mRNA.	9.96484	9.66049	9.7404	9.99146	9.3022	8.77719	0.430992	2.45733e-05
510468	NFE2	NM_004316.2	Homo sapiens achaete-scute complex homolog 1 (Drosophila) (ASCL1), mRNA.	8.26015	8.64327	8.47514	8.51574	8.33046	7.3	0.430553	1.47997e-05
770561	C20ORF108	NM_181643.2	Homo sapiens chromosome 1 open reading frame 88 (C1orf88), mRNA.	7.39761	7.28647	7.33461	7.30289	7.18231	6.08697	0.430501	0.00218889
6620291	CBLN3	NM_004678.1	Homo sapiens basic charge, Y-linked, 2 (BPY2), mRNA.	6.1106	6.17614	5.63482	6.18298	6.0855	4.9665	0.430332	0.000196129
3420356	HS.4892	NM_015318.2	Homo sapiens rho/rac guanine nucleotide exchange factor (GEF) 18 (ARHGEF18), mRNA.	8.0325	7.93818	7.77421	7.48487	6.88476	6.26643	0.429749	5.25186e-06
1050253	ACOT11	NM_015908.4	Homo sapiens ARS2 protein (ARS2), transcript variant 1, mRNA.	6.03727	6.31734	5.73347	6.22523	6.06602	5.00632	0.429609	1.03917e-05
4810348	C1ORF188	NM_020979.1	Homo sapiens adaptor protein with pleckstrin homology and src homology 2 domains (APS), mRNA.	6.90736	6.89087	6.68727	7.06524	6.60638	5.84624	0.429582	3.04324e-06
1940674	FLNA	NM_024027.3	Homo sapiens collectin sub-family member 11 (COLEC11), transcript variant 1, mRNA.	6.16657	6.26166	6.41283	6.64604	5.36057	5.42638	0.429383	0.0412391
6370711	MEIS3	NM_152592.2	Homo sapiens chromosome 14 open reading frame 49 (C14orf49), mRNA.	7.65136	7.40568	7.29158	7.75152	6.80324	6.53133	0.429226	0.000820335
2370500	HS.569175	NM_016126.1	Homo sapiens chromosome 1 open reading frame 41 (C1orf41), mRNA.	6.2241	5.73138	6.14126	5.99194	4.85083	4.77031	0.428799	0.00195801
3930592	CAP2	NM_004317.2	Homo sapiens arsA arsenite transporter, ATP-binding, homolog 1 (bacterial) (ASNA1), mRNA.	9.63519	9.64707	9.5985	9.74734	9.42844	8.52566	0.428781	1.60511e-05
3870102	HNMT	NM_018325.1	Homo sapiens chromosome 9 open reading frame 72 (C9orf72), transcript variant 1, mRNA.	9.491	9.38618	9.1308	9.25027	8.77448	8.02655	0.428176	0.00764365
4050025	HS.379253	NM_024738.1	Homo sapiens chromosome 12 open reading frame 49 (C12orf49), mRNA.	6.61368	6.28226	6.21665	6.83961	6.07605	5.6143	0.427707	0.000575093
50402	ENO2	NM_018125.3	Homo sapiens Rho guanine nucleotide exchange factor (GEF) 10-like (ARHGEF10L), transcript variant 1, mRNA.	9.31486	9.19632	9.55833	9.33212	9.24884	8.1062	0.427524	5.05199e-06
5910431	COL4A1	NM_181869.1	Homo sapiens apoptotic peptidase activating factor 1 (APAF1), transcript variant 5, mRNA.	11.1126	10.8139	10.9242	11.0938	10.3973	9.86567	0.426883	1.85389e-06
2340364	MAP4	NM_001012970.1	Homo sapiens chromosome 1 open reading frame 100 (C1orf100), mRNA.	6.7922	6.62127	6.7968	6.89385	6.41922	5.66309	0.426091	0.00143915
1070709	PLEKHH3	NM_001650.4	Homo sapiens aquaporin 4 (AQP4), transcript variant a, mRNA.	7.51923	7.12345	7.47287	7.4795	7.38213	6.24808	0.425899	3.31735e-06
2480241	ATP6V1C1	NM_182577.1	Homo sapiens chromosome 19 open reading frame 19 (C19orf19), mRNA.	6.33717	6.3128	6.24083	6.45145	6.30275	5.21858	0.425471	0.00134372
1090768	OXCT1	NM_006577.3	Homo sapiens UDP-GlcNAc:betaGal beta-1,3-N-acetylglucosaminyltransferase 1 (B3GNT1), transcript variant 1, mRNA.	8.4575	8.50229	8.244	8.7645	8.35296	7.53125	0.425358	5.86102e-05
5900025	FGF11	NM_153256.2	Homo sapiens chromosome 10 open reading frame 47 (C10orf47), mRNA.	6.34217	6.01227	6.0024	6.54263	6.04641	5.30871	0.425163	0.000371549
3370563	LOC645330	NM_017637.4	Homo sapiens basonuclin 2 (BNC2), mRNA.	6.22463	6.31643	5.96608	6.19191	5.75604	4.95671	0.424784	0.000178026
6380438	MCM3APAS	NM_018164.1	Homo sapiens chromosome 12 open reading frame 11 (C12orf11), mRNA.	7.07617	6.92556	6.75711	6.59171	6.70198	5.35579	0.424573	0.000528631
5050019	HS.416139	NM_001201.1	Homo sapiens bone morphogenetic protein 3 (osteogenic) (BMP3), mRNA.	6.5876	6.12028	6.14425	6.68643	5.30877	5.44516	0.423002	0.00016759
6250092	DTX3	NM_014388.5	Homo sapiens chromosome 1 open reading frame 107 (C1orf107), mRNA.	6.4345	6.44432	6.63841	6.93853	6.66046	5.69681	0.42287	0.00147204
10608	BTBD3	NM_014034.1	Homo sapiens ASF1 anti-silencing function 1 homolog A (S. cerevisiae) (ASF1A), mRNA.	8.58518	8.4788	8.29044	8.59572	7.89367	7.35381	0.422813	1.52919e-05
6840164	GPNMB	NM_000332.2	Homo sapiens ataxin 1 (ATXN1), mRNA.	10.1792	10.2601	9.85102	10.1656	9.66709	8.92352	0.422767	4.06991e-05
430224	CHD4	NM_001282.2	Homo sapiens adaptor-related protein complex 2, beta 1 subunit (AP2B1), transcript variant 2, mRNA.	12.7736	12.728	12.736	12.9558	12.4818	11.7131	0.422584	1.56211e-06
3370327	MOSC1	NM_006340.1	Homo sapiens BAI1-associated protein 2 (BAIAP2), transcript variant 3, mRNA.	6.10843	6.26208	6.27528	6.04301	5.8856	4.80014	0.422532	7.94319e-05
2000471	BMP5	NM_020824.2	Homo sapiens Rho GTPase activating protein 21 (ARHGAP21), mRNA.	10.6842	10.7129	10.6204	10.4719	10.0651	9.22814	0.422266	4.38584e-06
4540301	SCN2B	NM_018036.4	Homo sapiens chromosome 14 open reading frame 103 (C14orf103), mRNA.	5.77761	5.5124	5.49405	5.94188	5.11309	4.69768	0.42214	0.00065181
4850370	WNT5B	NM_001001791.1	Homo sapiens chromosome 10 open reading frame 55 (C10orf55), mRNA.	7.28828	7.01237	6.65692	7.19912	6.33312	5.95313	0.421619	0.000379103
4560020	CXCL12	NM_080686.1	Homo sapiens HLA-B associated transcript 2 (BAT2), transcript variant 1, mRNA.	5.94657	6.22548	6.64081	6.03954	5.55215	4.79148	0.421014	8.90719e-05
5960440	VDR	NM_004332.1	Homo sapiens biphenyl hydrolase-like (serine hydrolase; breast epithelial mucin-associated antigen) (BPHL), mRNA.	6.91514	6.27416	6.44439	6.87189	5.77435	5.62346	0.420907	0.000189148
5050689	PLD1	NM_145637.1	Homo sapiens apolipoprotein L, 2 (APOL2), transcript variant beta, mRNA.	7.40995	7.72772	8.1212	7.58888	7.45612	6.33847	0.420328	2.85895e-06
4250711	GPR177	NM_020437.3	Homo sapiens aspartate beta-hydroxylase domain containing 2 (ASPHD2), mRNA.	11.4269	11.3794	11.0948	11.4595	10.8913	10.2088	0.420248	1.66384e-05
1710520	HOOK2	NM_006465.1	Homo sapiens AT rich interactive domain 3B (BRIGHT- like) (ARID3B), mRNA.	7.89727	7.77074	7.78398	8.06514	7.89199	6.81358	0.419993	5.75097e-06
1240253	CTTNBP2NL	NM_004312.1	Homo sapiens arrestin 3, retinal (X-arrestin) (ARR3), mRNA.	7.00287	6.98391	6.83488	7.34582	6.74924	6.09425	0.419992	9.45299e-06
5670075	PAFAH1B1	NM_001720.3	Homo sapiens bone morphogenetic protein 8b (osteogenic protein 2) (BMP8B), mRNA.	8.22233	8.161	8.02403	8.23268	8.03058	6.9802	0.419728	0.00017128
630161	DSCR1L1	NM_007247.3	Homo sapiens AP1 gamma subunit binding protein 1 (AP1GBP1), transcript variant 1, mRNA.	9.4623	9.37051	9.49443	9.38702	8.36957	8.13378	0.419504	1.44033e-06
3420162	CLSTN3	NM_020156.1	Homo sapiens core 1 synthase, glycoprotein-N-acetylgalactosamine 3-beta-galactosyltransferase, 1 (C1GALT1), mRNA.	6.76101	6.72246	6.66426	6.91139	6.47863	5.658	0.419463	0.00142991
6420215	STRA6	NM_152296.3	Homo sapiens ATPase, Na+/K+ transporting, alpha 3 polypeptide (ATP1A3), mRNA.	6.05957	5.82173	5.71674	5.94907	5.0162	4.6956	0.41944	2.67134e-05
510576	BCOR	NM_004536.1	Homo sapiens baculoviral IAP repeat-containing 1 (BIRC1), mRNA.	8.74664	8.52868	8.44306	8.80813	8.35595	7.5533	0.419044	0.000143655
6560358	FGF1	NM_001745.2	Homo sapiens calcium modulating ligand (CAMLG), mRNA.	6.15819	5.66473	5.22194	5.98314	4.81393	4.72823	0.41902	0.00951253
1980400	LIMK1	NM_018321.3	Homo sapiens brix domain containing 2 (BXDC2), mRNA.	6.52561	6.50411	6.34776	6.38654	6.21069	5.13127	0.418914	0.000283404
6480630	ATP9A	NM_139135.1	Homo sapiens AT rich interactive domain 1A (SWI- like) (ARID1A), transcript variant 2, mRNA.	11.8621	11.9752	11.9457	12.0578	11.5762	10.8011	0.418494	5.51902e-06
7400743	KIAA1618	NM_181847.2	Homo sapiens adhesion molecule with Ig-like domain 2 (AMIGO2), mRNA.	7.78479	7.80293	7.51125	7.68033	7.33502	6.42309	0.418343	3.08872e-07
770661	TENC1	NM_021160.1	Homo sapiens HLA-B associated transcript 5 (BAT5), mRNA.	5.51351	5.74302	5.33522	5.95415	4.90544	4.69643	0.418204	9.02367e-05
3290224	IRF2BP2	NM_001654.1	Homo sapiens v-raf murine sarcoma 3611 viral oncogene homolog (ARAF), mRNA.	8.80756	8.9386	9.00752	9.04708	8.94025	7.78621	0.417294	3.40612e-06
6180048	NEDD9	NM_001011668.1	Homo sapiens coiled-coil-helix-coiled-coil-helix domain containing 7 (CHCHD7), transcript variant 2, mRNA.	7.96476	7.69981	7.41833	7.77086	6.35427	6.50988	0.417259	0.0270872
510736	MMP2	NM_178426.1	Homo sapiens aryl hydrocarbon receptor nuclear translocator (ARNT), transcript variant 2, mRNA.	7.05302	6.95724	6.80987	7.17628	6.62119	5.91525	0.417245	8.149e-06
1430463	MICAL2	NM_173472.1	Homo sapiens chromosome 3 open reading frame 24 (C3orf24), mRNA.	6.55651	6.61707	6.44936	6.86355	6.52278	5.60226	0.417171	0.00382451
2680189	LAG3	NM_207428.1	Homo sapiens chromosome 11 open reading frame 55 (C11orf55), mRNA.	6.77545	6.71597	6.41175	6.82111	6.0407	5.55927	0.417009	0.000494554
6550367	PAQR6	NM_000333.2	Homo sapiens ataxin 7 (ATXN7), mRNA.	7.70091	7.7313	7.53528	7.809	7.51457	6.54684	0.416922	4.35079e-05
2680070	EFNB3	NM_013410.2	Homo sapiens adenylate kinase 3-like 1 (AK3L1), nuclear gene encoding mitochondrial protein, transcript variant 6, mRNA.	9.26806	9.33434	9.04004	9.41349	9.19535	8.15118	0.416876	6.7254e-08
3520093	LTBP3	NM_014461.2	Homo sapiens contactin 6 (CNTN6), mRNA.	9.56263	9.37538	9.05687	9.696	9.04304	8.43284	0.416631	0.0390605
4760333	HS.575858	NM_001037290.1	Homo sapiens beta-carotene dioxygenase 2 (BCDO2), transcript variant 2, mRNA.	5.77334	5.66568	6.15619	5.94608	5.33259	4.68249	0.416505	0.000109309
4210403	SLC1A3	NM_001149.2	Homo sapiens ankyrin 3, node of Ranvier (ankyrin G) (ANK3), transcript variant 2, mRNA.	8.93766	8.62636	9.05374	8.83399	8.17655	7.56983	0.416343	5.56706e-07
2060091	DAG1	NM_018076.2	Homo sapiens armadillo repeat containing 4 (ARMC4), mRNA.	10.1211	9.98426	10.0072	10.1886	9.79701	8.92437	0.416331	7.20189e-06
4480762	LOC440132	NM_001009924.1	Homo sapiens chromosome 20 open reading frame 30 (C20orf30), transcript variant 2, mRNA.	7.75738	7.52476	7.55153	7.36236	6.87318	6.0959	0.41568	0.002759
1470669	TNC	NM_145696.1	Homo sapiens BRF1 homolog, subunit of RNA polymerase III transcription initiation factor IIIB (S. cerevisiae) (BRF1), transcript variant 2, mRNA.	8.97947	8.79864	8.78235	9.01937	8.52497	7.75046	0.414973	0.000216789
3460451	SH3PXD2A	NM_001621.2	Homo sapiens aryl hydrocarbon receptor (AHR), mRNA.	9.76792	9.52855	10.0781	10.0253	8.85996	8.75576	0.414784	4.66955e-08
70243	C19ORF29	NM_005872.2	Homo sapiens breast carcinoma amplified sequence 2 (BCAS2), mRNA.	6.43567	6.17468	6.26966	6.50361	6.29277	5.23211	0.414229	0.000103616
3930343	ALOX5AP	NM_170662.3	Homo sapiens Cas-Br-M (murine) ecotropic retroviral transforming sequence b (CBLB), mRNA.	8.22225	8.13727	7.90424	7.97186	8.27782	6.70017	0.414173	0.0108318
7400017	EPHB6	NM_017609.2	Homo sapiens chromosome 10 open reading frame 92 (C10orf92), mRNA.	7.19244	7.10403	7.15277	7.49487	6.53038	6.22236	0.413939	0.000442503
7100367	HS.571502	NM_000045.2	Homo sapiens arginase, liver (ARG1), mRNA.	6.51095	6.59811	6.23184	6.4839	5.6284	5.20568	0.412303	3.87116e-06
3830743	FIBCD1	NM_031917.2	Homo sapiens angiopoietin-like 6 (ANGPTL6), mRNA.	8.15983	8.19438	8.03722	8.46297	7.73506	7.18288	0.411771	5.23815e-07
4880333	FLJ40504	NM_024683.2	Homo sapiens chromosome 17 open reading frame 42 (C17orf42), mRNA.	9.69166	9.2781	9.2636	9.72722	9.09688	8.44673	0.411655	0.00111076
630474	ZP3	NM_001683.2	Homo sapiens ATPase, Ca++ transporting, plasma membrane 2 (ATP2B2), transcript variant 2, mRNA.	9.25604	9.0729	8.87356	9.2406	8.80685	7.95724	0.410837	2.77994e-05
2810162	LAT2	NM_173177.1	Homo sapiens nuclear DNA-binding protein (C1D), transcript variant 2, mRNA.	8.1273	8.00431	7.79501	7.96952	7.51941	6.68451	0.410368	0.00142203
4050156	ERBB2	NM_006066.2	Homo sapiens aldo-keto reductase family 1, member A1 (aldehyde reductase) (AKR1A1), transcript variant 1, mRNA.	9.01116	8.99954	9.02751	9.20975	8.62077	7.92348	0.410009	7.69278e-08
7200195	TBX3	NM_001188.2	Homo sapiens BCL2-antagonist/killer 1 (BAK1), mRNA.	7.88105	7.63419	7.48131	7.93332	7.19654	6.64629	0.409795	8.21341e-05
6480014	NOPE	NM_183376.1	Homo sapiens arrestin domain containing 4 (ARRDC4), mRNA.	8.42058	8.54003	8.32642	8.50513	8.01396	7.21657	0.40936	1.01493e-05
3800017	MTUS1	NM_001009905.1	Homo sapiens UDP-GlcNAc:betaGal beta-1,3-N-acetylglucosaminyltransferase-like 1 (B3GNTL1), mRNA.	8.46592	8.44826	8.16982	8.54141	8.2499	7.25268	0.409313	6.22282e-05
2690088	SGCA	NM_014177.1	Homo sapiens chromosome 18 open reading frame 55 (C18orf55), mRNA.	6.3311	5.8975	5.925	6.42692	5.2851	5.13753	0.409125	0.00129209
2320356	VASP	NM_175075.2	Homo sapiens chromosome 8 open reading frame 42 (C8orf42), mRNA.	6.06799	5.9187	6.19344	6.28495	5.54743	4.99539	0.409075	0.00624445
6770131	OLFM4	NM_006420.1	Homo sapiens ADP-ribosylation factor guanine nucleotide-exchange factor 2 (brefeldin A-inhibited) (ARFGEF2), mRNA.	7.16608	6.72234	5.86675	6.58243	6.1241	5.2909	0.408518	3.71832e-06
4880554	SALL2	NM_152547.2	Homo sapiens butyrophilin-like 9 (BTNL9), mRNA.	7.68554	7.58144	7.54941	7.72071	7.36002	6.42794	0.408167	0.000270645
1740136	SLC38A2	NM_032982.2	Homo sapiens caspase 2, apoptosis-related cysteine peptidase (neural precursor cell expressed, developmentally down-regulated 2) (CASP2), transcript variant 1, mRNA.	10.9543	10.8891	10.8369	10.9329	10.5835	9.63792	0.407532	0.0103637
620707	SLC6A16	NM_001639.2	Homo sapiens amyloid P component, serum (APCS), mRNA.	8.53606	8.52807	8.48245	8.56119	8.32919	7.26559	0.407366	2.06248e-06
6420746	FGF9	XM_945505.1	PREDICTED: Homo sapiens ATPase, Na+/K+ transporting, beta 3 polypeptide, transcript variant 3 (ATP1B3), mRNA.	7.90409	8.01967	8.07533	7.65864	6.86449	6.36026	0.406582	2.6846e-05
540747	HS.276860	NM_153446.1	Homo sapiens beta-1,4-N-acetyl-galactosaminyl transferase 2 (B4GALNT2), mRNA.	6.29654	6.59144	6.74596	6.51103	6.88789	5.21247	0.406533	6.37161e-05
5570592	CHRD	NM_173811.2	Homo sapiens chromosome 11 open reading frame 77 (C11orf77), mRNA.	5.48764	5.52889	4.95661	6.07514	5.23313	4.7761	0.406397	0.000522298
2750603	PSCD3	NM_001024808.1	Homo sapiens B-cell CLL/lymphoma 7A (BCL7A), transcript variant 2, mRNA.	8.12133	8.36009	7.96053	8.32801	7.79383	7.02745	0.405968	0.000117255
240523	FLJ13391	NM_000478.2	Homo sapiens alkaline phosphatase, liver/bone/kidney (ALPL), mRNA.	10.2941	10.4778	10.2199	10.2807	9.74718	8.97954	0.405812	1.94256e-07
1570064	KIAA1522	NM_032827.3	Homo sapiens atonal homolog 8 (Drosophila) (ATOH8), mRNA.	9.37029	9.21339	8.85691	9.46019	8.45366	8.15904	0.4058	2.2596e-05
3780168	COL8A2	NM_001077198.1	Homo sapiens ATG9 autophagy related 9 homolog A (S. cerevisiae) (ATG9A), transcript variant 1, mRNA.	7.96501	7.47728	7.13982	7.53317	6.78045	6.23082	0.405464	2.15388e-05
1770754	DKFZP686A01247	NM_006010.2	Homo sapiens arginine-rich, mutated in early stage tumors (ARMET), mRNA.	10.0405	10.1495	10.1985	10.2169	10.0845	8.91174	0.404684	7.8742e-06
1260730	EPHB4	NM_006576.2	Homo sapiens advillin (AVIL), mRNA.	8.07912	8.19455	8.22548	8.36591	8.10935	7.06039	0.404573	4.65391e-05
5310390	TRIM65	NM_144679.1	Homo sapiens chromosome 17 open reading frame 56 (C17orf56), mRNA.	6.07642	6.23806	6.61052	6.75074	6.34136	5.44308	0.403975	0.00114964
110390	SLC25A34	NM_001697.2	Homo sapiens ATP synthase, H+ transporting, mitochondrial F1 complex, O subunit (oligomycin sensitivity conferring protein) (ATP5O), nuclear gene encoding mitochondrial protein, mRNA.	6.51956	6.57222	6.49123	6.47869	5.97111	5.17071	0.403886	3.12841e-05
1440022	PARN	NM_001651.1	Homo sapiens aquaporin 5 (AQP5), mRNA.	9.68784	9.78024	9.58935	9.70079	8.85846	8.39048	0.403234	3.31735e-06
6620148	DCHS2	NM_138813.2	Homo sapiens ATPase, Class I, type 8B, member 3 (ATP8B3), mRNA.	5.78732	5.71006	5.47347	5.91067	5.39367	4.59967	0.403043	3.68196e-05
5700747	DCBLD1	NM_032413.2	Homo sapiens chromosome 15 open reading frame 48 (C15orf48), transcript variant 2, mRNA.	8.27955	7.74624	7.86756	7.93832	7.67061	6.62727	0.403027	0.000943505
6580491	PARC	NM_016010.1	Homo sapiens chromosome 8 open reading frame 70 (C8orf70), mRNA.	6.43943	6.43852	6.47746	7.01185	6.35111	5.69942	0.402643	0.00634181
2360437	ZNF532	NM_018460.2	Homo sapiens Rho GTPase activating protein 15 (ARHGAP15), mRNA.	8.53534	8.4205	8.40391	8.52316	8.13741	7.20934	0.402255	4.16231e-06
2000735	FLJ39237	NM_001672.2	Homo sapiens agouti signaling protein, nonagouti homolog (mouse) (ASIP), mRNA.	8.09402	8.4073	8.17701	8.27591	8.18224	6.96188	0.402196	1.55935e-05
2600707	HS.573062	NM_004674.1	Homo sapiens ash2 (absent, small, or homeotic)-like (Drosophila) (ASH2L), mRNA.	6.95161	6.953	6.52803	6.77906	6.40477	5.46393	0.401888	1.55935e-05
2600070	RAB38	NM_004052.2	Homo sapiens BCL2/adenovirus E1B 19kDa interacting protein 3 (BNIP3), nuclear gene encoding mitochondrial protein, mRNA.	7.47825	7.6875	7.42434	7.04141	6.8032	5.72115	0.400462	0.000180964
3060241	ST6GALNAC5	NM_138795.2	Homo sapiens ADP-ribosylation factor-like 8A (ARL8A), mRNA.	6.30325	6.11935	5.92402	6.56024	5.88136	5.23817	0.399962	6.77129e-06
5490139	HS.552267	NM_030803.5	Homo sapiens ATG16 autophagy related 16-like 1 (S. cerevisiae) (ATG16L1), transcript variant 1, mRNA.	5.87434	6.07947	6.40245	5.96842	5.18308	4.64337	0.399136	2.09949e-05
240647	GUCY1B2	NM_033197.2	Homo sapiens chromosome 20 open reading frame 114 (C20orf114), mRNA.	6.6452	6.44539	6.5578	6.55677	6.28565	5.231	0.398938	0.00254288
5700458	LOXL1	NM_199485.1	Homo sapiens chromosome 20 open reading frame 24 (C20orf24), transcript variant 4, mRNA.	8.62798	8.37348	8.18941	8.73249	7.79473	7.40479	0.398401	0.00271932
3710605	MYO1C	NM_018405.2	Homo sapiens chromosome 17 open reading frame 79 (C17orf79), mRNA.	9.20702	8.81329	8.9021	9.0527	8.36012	7.72263	0.397748	0.0012267
4220753	CNIH3	NM_005745.6	Homo sapiens B-cell receptor-associated protein 31 (BCAP31), mRNA.	6.5623	6.06446	6.10974	6.08912	4.90463	4.7581	0.397488	0.000102131
520682	CPA4	NM_152363.2	Homo sapiens ankyrin repeat domain 41 (ANKRD41), mRNA.	11.6241	11.7512	11.3817	11.6712	11.5389	10.3399	0.397409	9.28334e-07
3360717	PIK3CD	NM_001704.1	Homo sapiens brain-specific angiogenesis inhibitor 3 (BAI3), mRNA.	7.33524	7.27853	7.27101	7.4534	7.31918	6.11871	0.396477	7.92867e-05
6770138	WDR69	NM_001727.1	Homo sapiens bombesin-like receptor 3 (BRS3), mRNA.	6.60443	6.42824	6.66763	6.04902	5.07984	4.71429	0.396465	0.000222086
4890451	GRAMD3	NR_002717.1	Homo sapiens ataxin 8 opposite strand (ATXN8OS) on chromosome 13.	7.57613	7.31617	7.28903	7.54655	6.86522	6.21043	0.396084	4.41324e-05
5810008	DLGAP4	NM_006538.3	Homo sapiens BCL2-like 11 (apoptosis facilitator) (BCL2L11), transcript variant 6, mRNA.	8.02825	7.78571	7.71387	8.15409	7.4006	6.81738	0.395925	0.000114593
1240379	ALDH1B1	NM_020192.1	Homo sapiens chromosome 7 open reading frame 36 (C7orf36), mRNA.	8.44568	8.21677	8.51458	8.36609	8.32653	7.02871	0.395739	0.00588965
3370722	ELOVL1	NM_198889.1	Homo sapiens ankyrin repeat domain 17 (ANKRD17), transcript variant 2, mRNA.	7.68314	7.36897	7.32953	7.57883	7.46197	6.24135	0.395712	6.80422e-07
4040592	FN1	NM_018217.1	Homo sapiens ER degradation enhancer, mannosidase alpha-like 2 (EDEM2), mRNA.	6.4016	5.97467	5.73242	6.39283	5.4201	5.04802	0.393707	0.00276663
3840445	KRT17	XM_940063.1	PREDICTED: Homo sapiens ankyrin repeat domain 24 (ANKRD24), mRNA.	12.7483	12.5832	12.6229	12.9038	11.8243	11.558	0.393453	7.60796e-07
1450731	KIAA1217	NM_007245.2	Homo sapiens ataxin 2-like (ATXN2L), transcript variant A, mRNA.	7.97432	7.67527	7.90128	7.77825	7.30444	6.43182	0.393264	4.2175e-05
6480593	ARHGAP20	NM_181773.2	Homo sapiens apolipoprotein B mRNA editing enzyme, catalytic polypeptide-like 3H (APOBEC3H), mRNA.	8.07206	8.03969	7.57664	8.13498	7.76218	6.78853	0.393257	8.36879e-06
2450400	RASGRP3	NM_033254.2	Homo sapiens Boc homolog (mouse) (BOC), mRNA.	5.7394	5.4645	4.97945	6.12114	4.84659	4.77353	0.392943	0.000186002
4860747	LOC654342	NM_001003962.1	Homo sapiens calpain, small subunit 1 (CAPNS1), transcript variant 2, mRNA.	7.65576	7.11892	7.08778	6.95352	6.13904	5.59191	0.389149	0.00974747
7200450	HS.552282	NM_182554.1	Homo sapiens chromosome 10 open reading frame 53 (C10orf53), mRNA.	6.91125	6.64928	6.97639	6.30122	5.42845	4.93463	0.387808	0.00037818
1410010	PDLIM1	NM_005177.2	Homo sapiens ATPase, H+ transporting, lysosomal V0 subunit a isoform 1 (ATP6V0A1), mRNA.	7.46789	7.26002	6.77799	6.97173	6.54033	5.60144	0.386812	3.2162e-05
4890592	PDE7A	NM_145872.1	Homo sapiens ankyrin repeat and SOCS box-containing 4 (ASB4), transcript variant 2, mRNA.	8.43827	8.5014	8.91045	8.67229	8.60564	7.30138	0.386646	1.39194e-05
1570307	LOC652226	NM_000710.2	Homo sapiens bradykinin receptor B1 (BDKRB1), mRNA.	8.51185	8.59141	8.90577	8.23163	8.33405	6.8566	0.385545	0.000123661
4850301	PTRF	NM_032834.2	Homo sapiens asparagine-linked glycosylation 10 homolog (yeast, alpha-1,2-glucosyltransferase) (ALG10), mRNA.	12.2178	11.9991	11.8965	12.3068	11.6433	10.9308	0.385283	1.18093e-07
6370309	K6HF	NM_031920.2	Homo sapiens ARG99 protein (ARG99), transcript variant 1, mRNA.	8.50909	8.24653	7.5859	8.23587	7.73068	6.85965	0.385227	3.94134e-06
6400364	NR4A2	NM_015379.3	Homo sapiens brain protein I3 (BRI3), mRNA.	7.21733	6.86618	6.94871	6.58532	6.41275	5.20716	0.384711	0.000217529
1570168	PRICKLE2	NM_030642.1	Homo sapiens apolipoprotein L, 5 (APOL5), mRNA.	9.00367	8.99417	9.01523	9.07685	8.1312	7.69789	0.384497	2.94199e-06
270615	ABCC3	NM_144567.3	Homo sapiens angel homolog 2 (Drosophila) (ANGEL2), mRNA.	8.63655	8.89907	8.62418	8.74694	7.41103	7.36701	0.384238	4.83073e-07
6650682	RASGEF1C	NM_054025.1	Homo sapiens beta-1,3-glucuronyltransferase 1 (glucuronosyltransferase P) (B3GAT1), transcript variant 2, mRNA.	6.118	6.01682	5.73975	6.12355	5.55928	4.74298	0.384069	5.52127e-05
7320274	FLJ10357	NM_015878.4	Homo sapiens antizyme inhibitor 1 (AZIN1), transcript variant 1, mRNA.	6.68819	6.71903	6.47523	6.9018	6.66469	5.5196	0.383633	5.04835e-05
3400709	HS.531457	NM_015161.1	Homo sapiens ADP-ribosylation factor-like 6 interacting protein 1 (ARL6IP1), mRNA.	8.76232	8.28173	8.07023	8.55405	7.72284	7.1706	0.383302	6.60662e-06
3710035	PDZK3	NM_013449.2	Homo sapiens bromodomain adjacent to zinc finger domain, 2A (BAZ2A), mRNA.	6.82751	6.77241	6.51374	6.61756	5.15385	5.23389	0.383243	9.33134e-05
4200541	FAM113B	NM_144988.2	Homo sapiens asparagine-linked glycosylation 14 homolog (S. cerevisiae) (ALG14), mRNA.	8.60336	8.77285	8.83876	8.69242	8.09258	7.30866	0.383219	1.24953e-07
450491	CASP1	NM_032199.1	Homo sapiens AT rich interactive domain 5B (MRF1-like) (ARID5B), mRNA.	7.01243	7.20609	7.16466	7.11684	6.95311	5.73285	0.383159	5.88146e-06
1070373	SNX30	NM_007041.2	Homo sapiens arginyltransferase 1 (ATE1), transcript variant 2, mRNA.	8.56889	8.66183	8.40878	8.65309	8.06795	7.26751	0.382735	1.96211e-05
2940228	HS.36053	NM_174947.2	Homo sapiens chromosome 19 open reading frame 30 (C19orf30), mRNA.	7.01954	6.60505	6.55701	7.09905	6.29257	5.71112	0.382112	0.00139847
2100373	DUSP5P	NM_006476.4	Homo sapiens ATP synthase, H+ transporting, mitochondrial F0 complex, subunit G (ATP5L), nuclear gene encoding mitochondrial protein, mRNA.	6.94901	7.07102	7.13007	7.1939	6.83807	5.80543	0.381971	3.09046e-05
5690102	C10ORF87	NM_031450.2	Homo sapiens chromosome 11 open reading frame 68 (C11orf68), mRNA.	8.29983	8.06207	8.25482	7.8653	7.12069	6.47524	0.38155	0.000149275
1690360	KREMEN2	NM_000038.3	Homo sapiens adenomatosis polyposis coli (APC), mRNA.	8.98175	9.02148	8.59245	9.2894	8.82311	7.89901	0.381462	1.97266e-06
3290646	AMOT	NM_005603.2	Homo sapiens ATPase, Class I, type 8B, member 1 (ATP8B1), mRNA.	8.01533	7.71467	7.51747	8.13646	7.54239	6.74564	0.381349	3.6727e-05
2900220	BHLHB3	NM_014391.2	Homo sapiens ankyrin repeat domain 1 (cardiac muscle) (ANKRD1), mRNA.	9.53068	9.71393	10.1432	9.42391	9.22028	8.03287	0.381289	6.08e-07
730040	LAMB3	NM_000700.1	Homo sapiens annexin A1 (ANXA1), mRNA.	9.56368	9.16863	9.26935	9.49468	9.07026	8.1036	0.381279	1.24445e-06
2470348	NFKBIZ	NM_000482.3	Homo sapiens apolipoprotein A-IV (APOA4), mRNA.	10.33	10.2011	10.6029	10.0307	8.81318	8.63424	0.379872	2.6069e-06
6590278	CBX2	NM_000697.1	Homo sapiens arachidonate 12-lipoxygenase (ALOX12), mRNA.	10.5178	10.4645	10.2856	10.704	10.3954	9.30691	0.379693	1.66453e-07
3130056	IGF1R	NM_207432.1	Homo sapiens chromosome 11 open reading frame 39 (C11orf39), mRNA.	8.68271	8.43801	8.59717	8.27431	8.5285	6.87446	0.378969	0.000482182
4220246	CCL20	NR_001568.1	Homo sapiens brain cytoplasmic RNA 1, Bc1 analog (mouse) (BCYRN1) on chromosome 2.	8.36238	8.27293	8.79269	8.08171	6.87283	6.67982	0.378434	0.000121023
1090605	NF2	NM_052840.3	Homo sapiens bruno-like 6, RNA binding protein (Drosophila) (BRUNOL6), mRNA.	6.3047	6.24337	6.1916	6.60501	5.92492	5.20216	0.378182	0.000227276
4640743	CNN3	NM_015185.1	Homo sapiens Cdc42 guanine nucleotide exchange factor (GEF) 9 (ARHGEF9), mRNA.	12.4515	12.3309	12.1251	12.5936	11.9621	11.1866	0.377103	5.49519e-06
770474	LPHN1	NM_198401.2	Homo sapiens ankyrin repeat domain 46 (ANKRD46), mRNA.	8.86371	8.68912	8.37014	8.78628	8.6524	7.37638	0.376337	1.01414e-06
7320450	UNQ689	NM_001001937.1	Homo sapiens ATP synthase, H+ transporting, mitochondrial F1 complex, alpha subunit 1, cardiac muscle (ATP5A1), nuclear gene encoding mitochondrial protein, transcript variant 1, mRNA.	10.1087	9.80149	9.34834	10.1956	8.62158	8.78492	0.37614	2.83168e-05
6380600	HS.446286	NM_007193.3	Homo sapiens annexin A10 (ANXA10), mRNA.	6.80165	6.50514	6.39652	6.1851	5.01993	4.7741	0.376053	1.26421e-06
7610128	ANKRD38	NM_145344.1	Homo sapiens apolipoprotein L, 1 (APOL1), transcript variant 3, mRNA.	7.77167	7.3364	7.13196	7.04411	6.73936	5.63206	0.375776	2.85326e-06
360343	RHOBTB1	NM_177978.1	Homo sapiens chordin (CHRD), transcript variant 2, mRNA.	5.87048	6.03414	5.90155	6.23264	5.632	4.81936	0.375456	0.0288888
6580279	HS.283151	NM_015245.1	Homo sapiens ankyrin repeat and sterile alpha motif domain containing 1A (ANKS1A), mRNA.	7.09666	7.19835	7.48105	7.51004	6.24331	6.09283	0.374438	1.08543e-06
1470154	NPLOC4	NM_012103.2	Homo sapiens ancient ubiquitous protein 1 (AUP1), transcript variant 1, mRNA.	9.8086	9.60607	9.65396	9.82922	8.9145	8.41104	0.374186	4.45764e-05
5810762	PGM5	NM_001012398.1	Homo sapiens AKT interacting protein (AKTIP), transcript variant 1, mRNA.	8.96396	8.75344	8.79806	8.86921	8.6409	7.45054	0.374057	8.5856e-08
2340709	ZMYM3	NM_032823.3	Homo sapiens chromosome 9 open reading frame 3 (C9orf3), mRNA.	8.36943	8.07979	8.39457	8.62331	8.09867	7.20405	0.373905	0.00714747
2360020	FADS1	NM_015239.1	Homo sapiens ATP/GTP binding protein 1 (AGTPBP1), mRNA.	10.8202	10.8577	10.4434	10.82	10.6444	9.39967	0.37364	3.67347e-08
2940189	LRRC4C	NM_018263.3	Homo sapiens additional sex combs like 2 (Drosophila) (ASXL2), mRNA.	8.26566	8.1588	8.06189	7.95408	7.12568	6.53273	0.373364	1.82002e-05
6420044	ALKBH8	NM_030572.1	Homo sapiens chromosome 12 open reading frame 39 (C12orf39), mRNA.	7.11151	6.66425	6.86966	6.86215	5.98647	5.44045	0.373273	0.000554001
6590445	RIN2	NM_005166.3	Homo sapiens amyloid beta (A4) precursor-like protein 1 (APLP1), transcript variant 2, mRNA.	8.65459	8.33027	8.40856	8.23637	7.42077	6.81337	0.372935	2.54048e-06
2470215	NDST1	NM_018489.1	Homo sapiens ash1 (absent, small, or homeotic)-like (Drosophila) (ASH1L), mRNA.	8.9187	8.40047	8.37197	8.85186	8.54155	7.42763	0.372619	1.55296e-05
5310634	FASN	NM_015944.2	Homo sapiens amidohydrolase domain containing 2 (AMDHD2), mRNA.	12.9037	12.7114	12.0247	12.9677	12.6532	11.5427	0.372436	2.85937e-07
4610341	TMEM45A	NM_144581.1	Homo sapiens chromosome 14 open reading frame 149 (C14orf149), mRNA.	9.52869	9.5751	9.23435	9.45438	8.53978	8.02857	0.372211	0.000733594
3170152	IL2RB	NM_182557.1	Homo sapiens B-cell CLL/lymphoma 9-like (BCL9L), mRNA.	6.56072	6.20493	6.81543	6.66064	5.74108	5.2304	0.371068	0.000117565
4670131	MYO10	NM_024809.2	Homo sapiens chromosome 12 open reading frame 38 (C12orf38), mRNA.	6.65117	6.47418	6.07209	6.49924	4.99962	5.0685	0.370939	0.000545204
2370482	GSN	XM_113971.4	PREDICTED: Homo sapiens BTB/POZ-zinc finger protein-like (APM-1), mRNA.	8.39556	8.15266	7.96454	8.69636	7.90752	7.2629	0.370242	2.56362e-06
6620201	KLHL24	NM_004776.2	Homo sapiens UDP-Gal:betaGlcNAc beta 1,4- galactosyltransferase, polypeptide 5 (B4GALT5), mRNA.	8.44206	8.23987	8.0231	8.54981	8.21433	7.11462	0.369799	6.66337e-05
6060487	HS.579715	NM_032487.2	Homo sapiens actin related protein M1 (ARPM1), mRNA.	6.11462	5.68748	5.54987	6.09194	4.95554	4.65331	0.368916	9.08592e-06
2100253	JAKMIP2	NM_012069.2	Homo sapiens ATPase, (Na+)/K+ transporting, beta 4 polypeptide (ATP1B4), mRNA.	6.50848	6.26985	5.83024	6.36977	5.70295	4.92795	0.368103	2.69075e-05
2640747	LOC646638	XM_940546.1	PREDICTED: Homo sapiens chromosome 15 open reading frame 44 (C15orf44), mRNA.	6.05505	5.81302	5.42776	6.33031	5.08924	4.8869	0.367699	0.000941456
4850450	DBC1	NM_145230.1	Homo sapiens ATPase, H+ transporting V0 subunit E2-like (rat) (ATP6V0E2L), mRNA.	7.50645	7.25318	7.06484	7.34532	5.66364	5.89774	0.366638	3.33382e-05
2450762	IKBKE	XM_372331.3	PREDICTED: Homo sapiens chromosome 10 open reading frame 121 (C10orf121), mRNA.	6.07933	5.83037	5.87675	6.23288	5.63704	4.78506	0.366577	0.000326097
5090626	FAP	NM_014942.2	Homo sapiens ankyrin repeat domain 6 (ANKRD6), mRNA.	8.79931	8.9144	8.71282	8.86308	7.96335	7.41224	0.365807	1.05596e-06
4480035	LRRC17	NM_004656.2	Homo sapiens BRCA1 associated protein-1 (ubiquitin carboxy-terminal hydrolase) (BAP1), mRNA.	6.47591	6.08198	5.82353	6.60126	6.05447	5.14584	0.364649	8.42709e-05
4560288	ERBB3	NM_001025593.1	Homo sapiens ADP-ribosylation factor interacting protein 1 (arfaptin 1) (ARFIP1), transcript variant 2, mRNA.	7.64072	7.76977	7.37302	7.65341	7.28984	6.19692	0.36438	3.73807e-06
4070180	PRRT3	NM_006828.2	Homo sapiens activating signal cointegrator 1 complex subunit 3 (ASCC3), transcript variant 1, mRNA.	6.82798	6.75277	6.77131	6.98467	6.41287	5.52766	0.364247	1.4727e-05
4050064	SPTBN5	NM_001189.2	Homo sapiens bagpipe homeobox homolog 1 (Drosophila) (BAPX1), mRNA.	5.87074	5.63898	4.89903	6.13988	4.91292	4.68185	0.36399	8.42709e-05
4050524	KIAA1904	NM_001010000.1	Homo sapiens Rho GTPase activating protein 28 (ARHGAP28), transcript variant 1, mRNA.	10.3548	10.2821	10.4359	10.1976	10.2774	8.7363	0.363172	4.58067e-06
1430487	MGP	NM_014482.1	Homo sapiens bone morphogenetic protein 10 (BMP10), mRNA.	9.31822	8.89414	9.06349	8.31613	9.18822	6.85462	0.363113	0.000162758
3800088	MMP7	NR_002937.1	Homo sapiens chromosome 14 open reading frame 19 (C14orf19) on chromosome 14.	8.36327	8.26108	8.33864	8.1296	6.38463	6.66653	0.362719	0.000764078
4780347	LCTL	NM_032493.2	Homo sapiens adaptor-related protein complex 1, mu 1 subunit (AP1M1), mRNA.	7.93237	7.91992	7.47719	8.01806	7.54191	6.55001	0.36147	1.44531e-06
360458	LOC643365	NM_024886.1	Homo sapiens chromosome 10 open reading frame 95 (C10orf95), mRNA.	7.49044	6.97117	6.81769	7.23331	6.07659	5.76525	0.361467	0.000446949
50626	PLA2G3	NM_144704.1	Homo sapiens apoptosis-inducing factor, mitochondrion-associated, 3 (AIFM3), transcript variant 1, mRNA.	7.01	6.70596	5.99452	6.98873	6.51724	5.51867	0.360969	5.3724e-08
6250192	COL6A3	NM_000046.2	Homo sapiens arylsulfatase B (ARSB), transcript variant 1, mRNA.	11.101	10.7858	10.7307	10.8875	10.218	9.4141	0.360133	1.04645e-05
6130328	ZNF608	NM_023015.3	Homo sapiens integrator complex subunit 3 (INTS3), mRNA.	7.89611	7.53703	7.35087	7.87856	6.94619	6.40252	0.359475	0.00204174
2570296	HS.302677	NM_014495.2	Homo sapiens angiopoietin-like 3 (ANGPTL3), mRNA.	5.91083	6.42164	5.89151	6.2699	5.72704	4.79381	0.359461	5.14072e-07
1990196	MGC15476	NM_178815.3	Homo sapiens ADP-ribosylation factor-like 5B (ARL5B), mRNA.	8.53855	8.44903	8.60469	8.6833	8.12678	7.20358	0.358559	6.56336e-06
6220373	NANOS3	NM_001698.1	Homo sapiens AU RNA binding protein/enoyl-Coenzyme A hydratase (AUH), nuclear gene encoding mitochondrial protein, mRNA.	7.50331	7.51693	7.21824	7.84977	7.04209	6.36859	0.358196	4.42372e-05
5340435	STOML1	NM_001005850.1	Homo sapiens hypothetical BC37295_3 (BC37295_3), mRNA.	6.41973	6.31647	6.17742	6.62626	5.96637	5.14372	0.357857	0.000100267
5130563	GFPT2	NM_004042.3	Homo sapiens arylsulfatase F (ARSF), mRNA.	9.92894	9.9452	9.97797	9.92275	8.87286	8.44014	0.357841	1.07941e-05
1440300	SLC27A3	NM_001164.2	Homo sapiens amyloid beta (A4) precursor protein-binding, family B, member 1 (Fe65) (APBB1), transcript variant 1, mRNA.	9.19922	9.15198	8.80775	9.39555	9.02213	7.91271	0.357784	1.93648e-06
3060095	COL12A1	NM_019043.3	Homo sapiens amyloid beta (A4) precursor protein-binding, family B, member 1 interacting protein (APBB1IP), mRNA.	10.4372	10.2455	10.016	10.5771	9.57046	9.09229	0.357303	1.94236e-06
830465	CCDC33	NM_138450.3	Homo sapiens ADP-ribosylation factor-like 11 (ARL11), mRNA.	6.2474	6.52372	6.12022	6.54662	6.19727	5.05944	0.356709	5.90763e-06
5890131	PDXK	NM_173039.1	Homo sapiens aquaporin 11 (AQP11), mRNA.	11.325	11.1637	11.0831	11.4971	10.7441	10.0098	0.356696	3.23117e-06
520239	SAMD11	NM_173681.3	Homo sapiens ATG9 autophagy related 9 homolog B (S. cerevisiae) (ATG9B), mRNA.	6.87893	6.75335	6.4035	6.96973	6.50485	5.47694	0.355326	2.15388e-05
6760475	COL4A2	NM_020456.1	Homo sapiens chromosome 13 open reading frame 1 (C13orf1), mRNA.	8.98012	8.71299	8.65714	9.0031	8.44488	7.50906	0.355017	0.000614666
6020682	RGMA	NM_139289.1	Homo sapiens A kinase (PRKA) anchor protein 4 (AKAP4), transcript variant 2, mRNA.	9.75785	9.73237	9.47756	9.93377	9.37412	8.43122	0.352928	7.25908e-08
240400	TMEPAI	NM_000040.1	Homo sapiens apolipoprotein C-III (APOC3), mRNA.	12.3983	12.0794	12.3192	12.4097	11.4857	10.9061	0.352651	2.79816e-06
2690427	TBC1D23	NM_001487.1	Homo sapiens biogenesis of lysosome-related organelles complex-1, subunit 1 (BLOC1S1), mRNA.	9.00707	8.8252	8.70556	8.90494	8.1779	7.39889	0.352074	0.000156102
1170709	CDH2	NM_139178.1	Homo sapiens alkB, alkylation repair homolog 3 (E. coli) (ALKBH3), mRNA.	11.8756	11.8962	11.8186	11.9845	11.6707	10.4769	0.351697	1.56569e-07
2630746	LAMB1	NM_182558.1	Homo sapiens chromosome 12 open reading frame 36 (C12orf36), mRNA.	7.84775	7.21729	7.36097	7.494	6.47789	5.98476	0.351297	0.000544967
620750	CALD1	NM_016237.3	Homo sapiens anaphase promoting complex subunit 5 (ANAPC5), mRNA.	10.3749	10.2451	9.84312	10.2894	9.80149	8.77739	0.350615	4.59583e-07
2750196	CSF2	NM_001015879.1	Homo sapiens aurora kinase C (AURKC), transcript variant 2, mRNA.	6.61179	6.20684	6.99164	6.31592	4.82165	4.80098	0.34991	4.57965e-05
940382	SLC23A3	NM_153000.3	Homo sapiens adenomatosis polyposis coli down-regulated 1 (APCDD1), mRNA.	6.52111	6.48647	6.03463	6.5374	6.37742	5.01851	0.348953	2.04579e-06
870025	KIAA1210	NM_080914.1	Homo sapiens asialoglycoprotein receptor 2 (ASGR2), transcript variant 3, mRNA.	6.72098	5.77163	5.63967	6.00713	4.64419	4.48496	0.348162	1.54357e-05
3830653	DNAJB2	NM_003916.3	Homo sapiens adaptor-related protein complex 1, sigma 2 subunit (AP1S2), mRNA.	11.1153	10.9126	10.855	11.2854	10.6849	9.7628	0.348066	1.44591e-06
2640014	PLEKHG4	NM_001818.2	Homo sapiens aldo-keto reductase family 1, member C4 (chlordecone reductase; 3-alpha hydroxysteroid dehydrogenase, type I; dihydrodiol dehydrogenase 4) (AKR1C4), mRNA.	7.80814	7.89761	7.36855	7.88007	7.37793	6.35617	0.347746	7.93836e-08
6520427	HS.12876	NM_013366.3	Homo sapiens anaphase promoting complex subunit 2 (ANAPC2), mRNA.	8.91798	8.53409	8.26297	8.7127	7.76873	7.18711	0.347338	4.47586e-07
940471	C5ORF13	NM_004308.2	Homo sapiens Rho GTPase activating protein 1 (ARHGAP1), mRNA.	11.5296	11.4065	11.1525	11.5749	10.8529	10.049	0.347284	4.00136e-06
5270112	HMGCS1	NM_004857.2	Homo sapiens A kinase (PRKA) anchor protein 5 (AKAP5), mRNA.	12.5315	12.2336	11.8178	12.6315	12.1699	11.1051	0.347155	7.25908e-08
5220491	VGLL4	NM_033515.2	Homo sapiens Rho GTPase activating protein 18 (ARHGAP18), mRNA.	10.3244	10.1633	10.1448	10.6228	9.60025	9.09605	0.347059	4.24002e-06
4860068	STX1A	NM_138468.3	Homo sapiens amyotrophic lateral sclerosis 2 (juvenile) chromosome region, candidate 15 (ALS2CR15), mRNA.	8.15027	8.21093	8.09552	8.20166	7.12562	6.67044	0.345986	2.17872e-07
830278	C9ORF19	NM_153329.2	Homo sapiens aldehyde dehydrogenase 16 family, member A1 (ALDH16A1), mRNA.	11.2645	11.2515	11.1893	11.3791	10.6992	9.84736	0.345871	8.74199e-08
670286	CDK6	NM_205543.1	Homo sapiens amyotrophic lateral sclerosis 2 (juvenile) chromosome region, candidate 16 (ALS2CR16), mRNA.	10.5801	10.3418	10.2318	10.6665	9.67035	9.13448	0.345797	2.2565e-07
60079	DNAJB1	NM_001631.2	Homo sapiens alkaline phosphatase, intestinal (ALPI), mRNA.	10.5247	10.521	10.2645	10.6252	10.1664	9.08933	0.344878	1.78443e-07
2760563	ANKRD28	NM_152345.3	Homo sapiens ankyrin repeat domain 13B (ANKRD13B), mRNA.	8.16106	8.01275	8.40246	8.04027	7.3183	6.50186	0.344266	6.38405e-07
2320369	SLC8A2	NR_001569.1	Homo sapiens ADAM metallopeptidase domain 3A (cyritestin 1) (ADAM3A) on chromosome 8.	7.71122	7.84046	7.8347	7.98415	7.3505	6.44033	0.342976	2.44514e-09
5220452	SYNC1	NM_016608.1	Homo sapiens armadillo repeat containing, X-linked 1 (ARMCX1), mRNA.	6.30995	6.2735	5.71396	6.12222	4.95925	4.57678	0.342591	7.50711e-06
2900577	FLJ23447	NM_003783.2	Homo sapiens UDP-Gal:betaGlcNAc beta 1,3-galactosyltransferase, polypeptide 2 (B3GALT2), mRNA.	6.49562	6.41001	6.06774	6.47594	5.7081	4.92944	0.342341	5.27667e-05
360047	GAS1	NM_009589.2	Homo sapiens arylsulfatase D (ARSD), transcript variant 2, mRNA.	9.47018	9.52901	9.37245	9.49232	8.38537	7.94577	0.342327	1.06359e-05
2480088	XDH	NM_198998.1	Homo sapiens aquaporin 12A (AQP12A), mRNA.	6.54917	6.27756	5.74095	6.39773	5.01107	4.8507	0.342213	3.23497e-06
1660056	HS.176498	NM_001009997.1	Homo sapiens chromosome 10 open reading frame 62 (C10orf62), mRNA.	9.33004	9.40978	9.29982	9.19871	8.58614	7.64516	0.340672	0.000384797
1050100	HS.354359	NM_030762.1	Homo sapiens basic helix-loop-helix domain containing, class B, 3 (BHLHB3), mRNA.	10.7743	10.929	11.2468	10.7173	9.48113	9.1623	0.340338	0.000131545
2710402	ZCCHC14	NM_033027.2	Homo sapiens AXIN1 up-regulated 1 (AXUD1), mRNA.	9.50487	9.53839	9.51658	9.53062	9.00708	7.97432	0.340022	4.84416e-05
2510523	RBCK1	NM_052968.3	Homo sapiens apolipoprotein A-V (APOA5), mRNA.	9.71784	9.88465	9.69011	9.89014	9.48446	8.3308	0.339306	2.6069e-06
6960202	HTN1	NM_004634.2	Homo sapiens bromodomain and PHD finger containing, 1 (BRPF1), transcript variant 2, mRNA.	6.12376	5.22842	5.90466	6.06892	4.74577	4.50877	0.339114	0.000219092
150100	S100A3	NM_001039888.2	Homo sapiens ankyrin repeat domain 34 (ANKRD34), mRNA.	7.04459	6.82953	6.55925	7.03558	5.9541	5.47004	0.337852	8.77219e-07
5900497	PLXDC2	NM_001007026.1	Homo sapiens atrophin 1 (ATN1), transcript variant 1, mRNA.	8.11285	8.28954	7.77579	8.36681	7.57036	6.79906	0.337334	2.19434e-05
3780022	PALM2	NM_178537.3	Homo sapiens beta-1,4-N-acetyl-galactosaminyl transferase 4 (B4GALNT4), mRNA.	7.68811	7.24665	7.43396	7.46294	6.78239	5.89373	0.336993	6.38098e-05
7210685	MKL1	NM_001001786.1	Homo sapiens BH3-like motif containing, cell death inducer (BLID), mRNA.	8.29031	8.01879	7.89045	8.29749	7.88869	6.72728	0.33676	0.000208089
6060333	ROR1	NM_004336.2	Homo sapiens BUB1 budding uninhibited by benzimidazoles 1 homolog (yeast) (BUB1), mRNA.	6.60876	6.06039	6.01412	6.54059	5.32289	4.96936	0.336522	0.000273802
5550598	HTN3	NM_178270.1	Homo sapiens ATG4 autophagy related 4 homolog A (S. cerevisiae) (ATG4A), transcript variant 2, mRNA.	7.25882	6.64196	6.84193	7.08623	5.726	5.51485	0.336487	2.1144e-05
6040546	LOC653400	NM_005868.3	Homo sapiens BET1 homolog (S. cerevisiae) (BET1), mRNA.	7.92613	8.05119	7.15489	7.79113	7.20694	6.21945	0.336416	0.000125099
2680615	RBMS3	NM_001211.4	Homo sapiens BUB1 budding uninhibited by benzimidazoles 1 homolog beta (yeast) (BUB1B), mRNA.	8.59897	8.40836	8.0478	8.64701	7.23727	7.07271	0.335807	0.00027387
290703	JPH3	NM_015251.2	Homo sapiens ATM/ATR-Substrate Chk2-Interacting Zn2+-finger protein (ASCIZ), mRNA.	10.3711	10.3061	10.0692	10.4175	9.6018	8.83506	0.333919	1.47997e-05
1410369	GLI1	NM_177924.1	Homo sapiens N-acylsphingosine amidohydrolase (acid ceramidase) 1 (ASAH1), transcript variant 1, mRNA.	7.25154	7.19288	7.01914	7.37287	6.75732	5.78824	0.33341	1.2747e-05
5690347	TPST2	NM_004274.3	Homo sapiens A kinase (PRKA) anchor protein 6 (AKAP6), mRNA.	11.9096	11.8835	11.7711	11.9642	10.9583	10.3795	0.333408	7.25908e-08
4120563	DST	NM_033201.1	Homo sapiens chromosome 16 open reading frame 45 (C16orf45), mRNA.	7.07794	6.13637	5.8515	6.54462	5.81875	4.95802	0.332957	0.00100408
2140121	BASP1	NM_001173.2	Homo sapiens Rho GTPase activating protein 5 (ARHGAP5), transcript variant 2, mRNA.	6.33048	6.49207	7.01105	6.3243	5.044	4.73661	0.332703	4.80762e-06
2190414	ACACA	NM_000698.2	Homo sapiens arachidonate 5-lipoxygenase (ALOX5), mRNA.	10.5107	10.4523	10.1063	10.4441	10.1517	8.8556	0.332513	1.74159e-07
160711	PTPRB	NM_014882.2	Homo sapiens Rho GTPase activating protein 25 (ARHGAP25), transcript variant 2, mRNA.	6.14887	5.83651	5.79091	6.28529	5.50001	4.6964	0.332426	4.57876e-06
5390095	RASSF2	NM_014691.2	Homo sapiens aquarius homolog (mouse) (AQR), mRNA.	7.82163	7.43957	7.35504	7.46766	7.16826	5.87645	0.331892	3.40612e-06
3370242	DKFZP761P0423	NM_015391.1	Homo sapiens anaphase promoting complex subunit 13 (ANAPC13), mRNA.	7.80683	7.70926	7.67991	7.89168	6.6221	6.30009	0.331806	4.35364e-07
7200259	LOC653744	NM_004888.2	Homo sapiens ATPase, H+ transporting, lysosomal 13kDa, V1 subunit G isoform 1 (ATP6V1G1), mRNA.	6.29093	6.19077	5.91329	6.50574	5.77507	4.91072	0.331019	3.54902e-05
6200025	MGC34830	NM_006020.2	Homo sapiens alkB, alkylation repair homolog 1 (E. coli) (ALKBH1), mRNA.	7.04337	6.71459	6.74141	6.93115	6.12605	5.3356	0.330896	1.51368e-07
6590296	NME7	NM_178814.2	Homo sapiens adaptor-related protein complex 1, sigma 3 subunit (AP1S3), mRNA.	11.3355	11.3057	11.2081	11.1224	10.222	9.5253	0.330546	1.49064e-06
6370187	RAI14	NM_198969.1	Homo sapiens amino-terminal enhancer of split (AES), transcript variant 1, mRNA.	11.5039	11.4402	11.4309	11.5647	10.5683	9.96751	0.33052	1.82531e-08
3930446	RASAL1	NM_006421.3	Homo sapiens ADP-ribosylation factor guanine nucleotide-exchange factor 1(brefeldin A-inhibited) (ARFGEF1), mRNA.	6.22898	6.42201	6.03211	6.58105	5.67495	4.98196	0.330085	3.69112e-06
7510309	FRMD6	NM_001033059.1	Homo sapiens adenosylmethionine decarboxylase 1 (AMD1), transcript variant 2, mRNA.	11.4314	11.142	11.0412	11.2679	10.6722	9.66865	0.330056	2.79584e-07
830164	ZFP36L1	NM_194284.1	Homo sapiens claudin 23 (CLDN23), mRNA.	10.5226	10.4972	10.2993	10.4906	9.86091	8.89016	0.329784	0.0324281
1820360	MAPK9	NM_001025580.1	Homo sapiens Alport syndrome, mental retardation, midface hypoplasia and elliptocytosis chromosomal region, gene 1 (AMMECR1), transcript variant 2, mRNA.	9.99023	9.79529	9.4124	9.9323	8.99231	8.33031	0.329423	3.10954e-07
2480037	CMTM8	NM_033304.1	Homo sapiens adrenergic, alpha-1A-, receptor (ADRA1A), transcript variant 4, mRNA.	11.142	11.0182	10.7784	11.1258	10.7289	9.52067	0.328702	1.22933e-08
670403	B4GALNT4	NM_001190.2	Homo sapiens branched chain aminotransferase 2, mitochondrial (BCAT2), mRNA.	6.80391	6.51774	6.14388	6.73128	6.37651	5.12474	0.328386	0.000106896
3190148	DDIT4	NM_014272.2	Homo sapiens ADAM metallopeptidase with thrombospondin type 1 motif, 7 (ADAMTS7), mRNA.	11.6325	11.9988	12.3435	11.905	11.7474	10.2978	0.328247	3.63265e-09
20445	CHST6	NM_032306.2	Homo sapiens alkB, alkylation repair homolog 7 (E. coli) (ALKBH7), mRNA.	9.6985	9.65034	9.80333	9.75094	9.32784	8.14319	0.328108	1.60334e-07
6940609	PDGFRA	NM_001640.3	Homo sapiens N-acylaminoacyl-peptide hydrolase (APEH), mRNA.	9.01004	8.83549	8.42109	8.81425	7.6707	7.20569	0.327927	2.11932e-06
5690270	GPRC5A	NM_080874.2	Homo sapiens ankyrin repeat and SOCS box-containing 5 (ASB5), mRNA.	8.34153	8.49111	8.39913	8.30763	7.65648	6.69676	0.327401	1.39194e-05
1770561	ITGA11	NM_024633.2	Homo sapiens chromosome 14 open reading frame 139 (C14orf139), mRNA.	6.11532	5.94089	6.39908	6.4698	5.01135	4.8585	0.327304	0.000710793
2850286	C13ORF18	NM_001658.3	Homo sapiens ADP-ribosylation factor 1 (ARF1), transcript variant 4, mRNA.	7.5078	7.28974	8.47791	7.3124	7.80503	5.70085	0.327247	3.53475e-06
3180615	LEMD1	NM_004723.2	Homo sapiens rho/rac guanine nucleotide exchange factor (GEF) 2 (ARHGEF2), mRNA.	10.2506	10.2735	9.89391	10.0944	9.21146	8.48082	0.326789	5.25186e-06
1940524	STS-1	NM_000676.2	Homo sapiens adenosine A2b receptor (ADORA2B), mRNA.	9.54733	9.34322	9.53691	9.73591	8.46971	8.12066	0.326408	9.98663e-09
1010376	JAG1	NM_005889.2	Homo sapiens apolipoprotein B mRNA editing enzyme, catalytic polypeptide 1 (APOBEC1), transcript variant 2, mRNA.	7.16059	6.98006	7.27663	7.46367	6.56125	5.84824	0.326367	2.6383e-06
7610390	NOD1	NM_005731.2	Homo sapiens actin related protein 2/3 complex, subunit 2, 34kDa (ARPC2), transcript variant 2, mRNA.	8.04314	8.20891	8.17966	8.0375	7.48093	6.4187	0.325606	8.56427e-06
6770041	LOC653671	NM_138270.1	Homo sapiens alpha thalassemia/mental retardation syndrome X-linked (RAD54 homolog, S. cerevisiae) (ATRX), transcript variant 2, mRNA.	6.11582	6.24845	6.51508	6.65575	5.12216	5.03353	0.324835	4.05832e-05
510332	HS.505676	NM_001117.2	Homo sapiens adenylate cyclase activating polypeptide 1 (pituitary) (ADCYAP1), mRNA.	9.66655	9.2401	8.78927	9.46215	8.64498	7.83802	0.324405	5.94023e-09
6510762	LRRN1	NM_031465.2	Homo sapiens chromosome 12 open reading frame 32 (C12orf32), mRNA.	6.69929	6.43387	6.51533	6.71793	5.84625	5.08784	0.323068	0.000540293
6580168	ARRDC4	NM_198150.1	Homo sapiens arylsulfatase K (ARSK), mRNA.	6.594	6.62336	6.3523	6.40107	5.68519	4.76955	0.322749	1.1111e-05
2510672	TCF4	NM_016311.3	Homo sapiens ATPase inhibitory factor 1 (ATPIF1), nuclear gene encoding mitochondrial protein, transcript variant 1, mRNA.	8.60522	7.80116	8.0331	8.11546	7.15907	6.47984	0.321832	3.8967e-05
2340129	DCAMKL2	NR_001562.1	Homo sapiens annexin A2 pseudogene 1 (ANXA2P1) on chromosome 4.	6.49324	6.57729	6.88687	6.63943	6.02899	5.00259	0.32156	1.30122e-06
2450465	CYBRD1	NM_152326.2	Homo sapiens ankyrin repeat domain 9 (ANKRD9), mRNA.	9.69043	9.59081	9.47445	9.45769	9.202	7.81663	0.320621	1.08088e-06
20100	ADAMTS6	NM_000481.2	Homo sapiens aminomethyltransferase (AMT), mRNA.	9.43326	9.06752	9.06946	8.94895	8.87103	7.30761	0.32056	3.72658e-07
6620050	HOM-TES-103	NM_145699.2	Homo sapiens apolipoprotein B mRNA editing enzyme, catalytic polypeptide-like 3A (APOBEC3A), mRNA.	7.72069	7.61503	7.40734	7.88212	7.01898	6.23785	0.319909	2.66144e-06
4640487	LOC649025	NM_006789.2	Homo sapiens apolipoprotein B mRNA editing enzyme, catalytic polypeptide-like 2 (APOBEC2), mRNA.	6.73746	6.80448	7.01284	6.51096	5.48571	4.86504	0.319543	2.65014e-06
3780674	ZNF503	NM_015208.2	Homo sapiens ankyrin repeat domain 12 (ANKRD12), mRNA.	8.20225	7.74088	8.1532	7.8605	6.72764	6.19808	0.315908	6.2807e-07
2060040	ADORA2B	NM_004722.2	Homo sapiens adaptor-related protein complex 4, mu 1 subunit (AP4M1), mRNA.	8.93261	9.03665	8.8537	9.14545	8.25734	7.48153	0.31558	1.84159e-06
4150682	IGFL3	NM_175609.1	Homo sapiens ADP-ribosylation factor GTPase activating protein 1 (ARFGAP1), transcript variant 2, mRNA.	10.6721	10.5516	10.3175	10.6618	9.6006	8.99494	0.314941	3.66294e-06
1050750	CRR9	NM_024876.2	Homo sapiens aarF domain containing kinase 4 (ADCK4), mRNA.	13.3116	13.395	13.1366	13.5395	12.4801	11.8655	0.313391	5.01908e-09
2120021	COL3A1	NM_001014279.1	Homo sapiens chromosome 5 open reading frame 39 (C5orf39), mRNA.	9.22226	9.17432	8.56805	9.17215	8.5082	7.49591	0.312897	4.78792e-05
1710091	IRS1	NM_001008218.1	Homo sapiens amylase, alpha 1B (salivary) (AMY1B), mRNA.	8.93396	9.01626	8.63312	9.09812	8.81271	7.42058	0.312614	3.92291e-07
3310653	CRYBB1	NM_020410.1	Homo sapiens ATPase type 13A1 (ATP13A1), mRNA.	7.54438	7.26282	6.83934	6.42452	4.80949	4.73893	0.310876	2.50096e-05
6380048	IBRDC1	NM_173544.2	Homo sapiens family with sequence similarity 129, member C (FAM129C), mRNA.	8.36796	8.25493	7.65781	8.2578	7.34257	6.56847	0.310071	0.000119937
450553	AHNAK	NM_139155.1	Homo sapiens ADAM metallopeptidase with thrombospondin type 1 motif, 14 (ADAMTS14), transcript variant 1, mRNA.	11.5658	11.5504	11.2761	11.5161	11.3744	9.82351	0.309375	3.22782e-09
5810458	ARHGAP28	NM_015199.2	Homo sapiens ankyrin repeat domain 28 (ANKRD28), mRNA.	6.6285	6.80404	6.21039	6.75083	5.91454	5.05741	0.309193	8.14246e-07
5290270	S100A4	NM_005170.2	Homo sapiens achaete-scute complex-like 2 (Drosophila) (ASCL2), mRNA.	7.65274	7.65588	7.29919	7.82794	7.05382	6.13062	0.308358	1.48222e-05
1050500	PLEC1	NM_016561.1	Homo sapiens bifunctional apoptosis regulator (BFAR), mRNA.	9.374	9.07102	8.90321	9.5448	8.32275	7.84558	0.307952	0.000127581
6860377	DUSP1	NM_139274.1	Homo sapiens acyl-CoA synthetase short-chain family member 2 (ACSS2), transcript variant 2, mRNA.	10.7484	10.7154	10.6536	10.57	10.2028	8.87068	0.307942	5.79273e-10
1410289	PTCH	NM_080871.2	Homo sapiens ankyrin repeat and SOCS box-containing 10 (ASB10), mRNA.	8.23129	7.85931	7.44912	8.22556	7.43046	6.52598	0.307874	1.30887e-05
1940224	PRRT2	NM_001037174.1	Homo sapiens ADP-ribosylation factor-like 5A (ARL5A), transcript variant 3, mRNA.	8.70658	8.55061	8.70778	8.71965	8.05628	7.01904	0.307657	6.5314e-06
2940746	NNMT	NM_024855.2	Homo sapiens ARP5 actin-related protein 5 homolog (yeast) (ACTR5), mRNA.	10.9434	11.0888	10.8696	10.8319	10.4126	9.12176	0.305634	9.19607e-10
1820315	FLJ23657	NM_000049.2	Homo sapiens aspartoacylase (Canavan disease) (ASPA), mRNA.	6.56784	6.18987	5.88678	6.53548	4.66362	4.82522	0.305605	1.65259e-05
1710270	GRRP1	NM_022662.2	Homo sapiens anaphase promoting complex subunit 1 (ANAPC1), mRNA.	6.28275	6.02627	6.00987	6.6836	5.51257	4.97272	0.305474	4.17323e-07
3060390	C18ORF1	NM_007371.2	Homo sapiens bromodomain containing 3 (BRD3), mRNA.	6.46147	6.75512	5.84573	6.53269	6.11899	4.82026	0.305145	0.000208366
6400553	PFTK1	NM_021071.2	Homo sapiens ADP-ribosyltransferase 4 (Dombrock blood group) (ART4), mRNA.	8.53083	8.50691	8.18485	8.66854	7.78734	6.95148	0.304168	1.1566e-05
4220605	ETS2	NM_197941.2	Homo sapiens ADAM metallopeptidase with thrombospondin type 1 motif, 6 (ADAMTS6), mRNA.	9.64703	9.53753	9.78798	9.51682	8.13528	7.79538	0.303246	3.59435e-09
7560706	C9ORF109	NM_181442.1	Homo sapiens activity-dependent neuroprotector homeobox (ADNP), transcript variant 2, mRNA.	7.44542	7.36805	7.21706	7.20772	6.43934	5.48611	0.30321	9.41131e-09
5080180	CACNG6	NM_133492.1	Homo sapiens N-acylsphingosine amidohydrolase (alkaline ceramidase) 3 (ASAH3), mRNA.	7.84828	7.89808	7.69717	8.208	7.71727	6.48436	0.302784	1.29284e-05
2510091	COL8A1	XM_498431.2	PREDICTED: Homo sapiens bicaudal C homolog 1 (Drosophila) (BICC1), mRNA.	11.1373	10.542	10.6125	10.8886	9.31259	9.16279	0.302322	0.000137933
1570288	HSPB2	NM_001663.2	Homo sapiens ADP-ribosylation factor 6 (ARF6), mRNA.	7.02677	6.8705	6.50776	7.1574	6.46067	5.41774	0.299441	3.66294e-06
2140242	TNFAIP6	NM_207117.2	Homo sapiens chromosome 14 open reading frame 68 (C14orf68), mRNA.	8.30626	7.51931	7.34565	7.76581	6.64953	6.02491	0.299182	0.000826455
870338	EGR1	NM_020337.1	Homo sapiens ankyrin repeat domain 50 (ANKRD50), mRNA.	10.4137	10.2641	9.861	10.3877	9.83661	8.64188	0.298159	1.03692e-06
6480204	THY1	NM_199162.1	Homo sapiens ADP-ribosylhydrolase like 1 (ADPRHL1), transcript variant 2, mRNA.	9.12743	8.71988	8.91673	8.94449	8.14429	7.19857	0.298144	1.16041e-08
2480577	PDE4B	NM_139058.1	Homo sapiens aristaless related homeobox (ARX), mRNA.	6.53734	6.49369	6.6226	6.53481	6.21856	4.78473	0.297287	1.2329e-05
1660341	LOC440157	NM_015928.1	Homo sapiens androgen-induced proliferation inhibitor (APRIN), transcript variant 2, mRNA.	11.5222	11.1618	10.742	11.5208	10.7192	9.76835	0.296792	3.02625e-06
1450441	ERBB2IP	NM_032444.2	Homo sapiens BTB (POZ) domain containing 12 (BTBD12), mRNA.	7.48338	7.55708	7.33348	7.74314	7.31955	5.98991	0.296639	0.000240149
2650709	CDH11	NM_005737.3	Homo sapiens ADP-ribosylation factor-like 4C (ARL4C), mRNA.	9.82902	9.80941	9.58571	9.76162	8.61651	8.00756	0.296467	6.31819e-06
6560564	PRKCA	NM_001175.4	Homo sapiens Rho GDP dissociation inhibitor (GDI) beta (ARHGDIB), mRNA.	10.0711	9.72766	9.69403	10.2777	9.21595	8.51523	0.294749	4.90702e-06
7150019	OLFML2B	NM_197975.1	Homo sapiens butyrophilin-like 3 (BTNL3), mRNA.	6.88742	5.92403	6.36609	6.41894	5.74784	4.65448	0.294337	0.000268545
4180301	ZNF365	NM_001002858.1	Homo sapiens annexin A2 (ANXA2), transcript variant 1, mRNA.	8.6932	8.57212	8.25897	8.79175	7.66943	7.01752	0.292351	1.2861e-06
6580681	FLJ45831	NM_032810.2	Homo sapiens ATPase family, AAA domain containing 1 (ATAD1), mRNA.	7.58886	6.94638	6.36138	6.3585	5.17373	4.5822	0.291932	1.88522e-05
3370129	RASL11B	NM_031921.4	Homo sapiens ATPase family, AAA domain containing 3B (ATAD3B), mRNA.	8.45885	8.20062	8.01252	8.48159	7.45248	6.68955	0.288763	1.89457e-05
4230475	SOX9	NM_012402.2	Homo sapiens ADP-ribosylation factor interacting protein 2 (arfaptin 2) (ARFIP2), mRNA.	10.6064	10.5631	10.3422	10.9343	10.3472	9.13009	0.286345	3.83443e-06
6130300	FLJ90757	NM_005224.1	Homo sapiens AT rich interactive domain 3A (BRIGHT- like) (ARID3A), mRNA.	7.50396	7.2292	7.12307	7.50414	6.71745	5.68571	0.28353	5.69805e-06
730338	C1ORF186	NM_138958.1	Homo sapiens autocrine motility factor receptor (AMFR), transcript variant 2, mRNA.	7.22169	7.17203	6.87617	7.17839	6.64669	5.34549	0.280701	2.90673e-07
2030041	DDEF2	NM_024018.1	Homo sapiens butyrophilin, subfamily 2, member A3 (BTN2A3), mRNA.	6.08892	5.84213	6.08725	6.6563	5.14331	4.82284	0.280589	0.000265612
4640209	OLFML2A	NM_032375.2	Homo sapiens AKT1 substrate 1 (proline-rich) (AKT1S1), mRNA.	9.02347	8.84586	8.24434	9.20288	8.25072	7.36804	0.280323	8.45374e-08
5860377	ABCG1	NM_000024.3	Homo sapiens adrenergic, beta-2-, receptor, surface (ADRB2), mRNA.	7.7392	8.11375	8.10657	8.08352	7.17234	6.24794	0.280179	1.29232e-08
5690592	TLE6	NM_144650.1	Homo sapiens alcohol dehydrogenase, iron containing, 1 (ADHFE1), transcript variant 2, mRNA.	7.832	8.13523	7.94934	8.02928	6.92518	6.18708	0.278896	8.56418e-09
4290037	NOV	NM_018571.4	Homo sapiens amyotrophic lateral sclerosis 2 (juvenile) chromosome region, candidate 2 (ALS2CR2), mRNA.	8.25534	7.86891	7.36957	8.25299	7.18715	6.40786	0.27833	2.3078e-07
5690239	KIAA0644	NM_012068.2	Homo sapiens activating transcription factor 5 (ATF5), mRNA.	7.19219	6.86274	6.76657	6.99454	6.02556	5.14824	0.278103	2.0251e-05
2320564	WISP1	NM_001040084.1	Homo sapiens annexin A8 (ANXA8), mRNA. XM_931361 XM_931369 XM_931374 XM_931375 XM_931378 XM_931383 XM_931388 XM_931391 XM_931399 XM_931404 XM_931411	7.12004	6.55543	6.66634	6.86778	7.83209	5.02066	0.277948	1.36855e-06
3440538	POMZP3	NM_001008219.1	Homo sapiens amylase, alpha 1C (salivary) (AMY1C), mRNA.	7.04943	6.89864	7.03884	7.26677	6.54397	5.41663	0.277366	4.01644e-07
5490070	TGFBR2	NM_004036.2	Homo sapiens adenylate cyclase 3 (ADCY3), mRNA.	9.99986	9.8454	9.7661	10.0733	8.82162	8.21522	0.275842	5.33334e-09
6280201	PTPRK	NM_001004065.2	Homo sapiens A kinase (PRKA) anchor protein 2 (AKAP2), mRNA.	9.80973	9.70384	9.22674	9.84283	8.96401	7.98392	0.275684	7.11052e-08
50719	TTYH1	NM_001002921.1	Homo sapiens adenylate kinase 3-like 2 (AK3L2), mRNA.	7.69828	7.40508	7.09774	7.63219	6.71737	5.77158	0.275358	6.76719e-08
6380040	COL9A2	NM_139247.2	Homo sapiens adenylate cyclase 4 (ADCY4), mRNA.	9.56871	9.3466	8.90325	9.72174	8.76063	7.85148	0.273524	5.36472e-09
1030008	TGFB3	NM_021641.2	Homo sapiens ADAM metallopeptidase domain 12 (meltrin alpha) (ADAM12), transcript variant 2, mRNA.	7.90683	7.63679	7.38598	7.99843	7.97792	6.12648	0.273204	1.7679e-09
580711	SMAD6	NM_018089.1	Homo sapiens ankyrin repeat and zinc finger domain containing 1 (ANKZF1), mRNA.	8.40348	8.48421	8.20144	8.35746	7.8146	6.47071	0.270415	1.10128e-06
6650504	ABCA4	NM_177989.1	Homo sapiens actin-like 6A (ACTL6A), transcript variant 2, mRNA.	9.11843	9.69841	9.28685	9.06774	8.1632	7.17989	0.270209	6.95367e-10
6940446	RKHD3	NM_014472.3	Homo sapiens chromosome 10 open reading frame 28 (C10orf28), mRNA.	7.77158	7.62627	7.07776	7.57433	7.01591	5.68365	0.269679	0.000351766
3440600	HS.211047	NM_006885.2	Homo sapiens AT-binding transcription factor 1 (ATBF1), mRNA.	7.67575	6.93612	7.19441	7.12658	5.73687	5.23552	0.269609	1.92951e-05
3830209	HS.570308	NM_004335.2	Homo sapiens bone marrow stromal cell antigen 2 (BST2), mRNA.	7.89815	7.81844	8.29103	8.02708	7.6851	6.13548	0.269508	0.000237083
5420368	ROS1	NM_024866.3	Homo sapiens adrenomedullin 2 (ADM2), mRNA.	9.62836	9.58498	9.24145	9.6288	9.1935	7.72671	0.267557	9.08883e-09
2970017	S100A2	NM_007077.2	Homo sapiens adaptor-related protein complex 4, sigma 1 subunit (AP4S1), mRNA.	8.63536	8.34451	8.05572	8.49552	7.48947	6.58957	0.26684	1.84655e-06
4830520	LOC144501	NM_138448.2	Homo sapiens acylphosphatase 2, muscle type (ACYP2), mRNA.	11.6716	11.5993	11.2777	11.7228	11.2316	9.81434	0.266384	1.40923e-09
3610730	KCNN4	NM_138456.3	Homo sapiens basic leucine zipper transcription factor, ATF-like 2 (BATF2), mRNA.	6.87292	6.49838	6.45502	6.8014	5.14991	4.8904	0.265908	9.07657e-05
7330132	ANXA8	NM_024083.2	Homo sapiens alveolar soft part sarcoma chromosome region, candidate 1 (ASPSCR1), mRNA.	9.16374	9.10849	8.89052	8.96773	8.36713	7.05533	0.26565	1.71477e-05
3850349	VGLL2	NM_024590.2	Homo sapiens arylsulfatase J (ARSJ), mRNA.	7.51692	7.58928	7.49807	7.45374	6.33229	5.53202	0.263939	1.1111e-05
5670246	SEMA3C	NM_001008239.1	Homo sapiens chromosome 18 open reading frame 25 (C18orf25), transcript variant 2, mRNA.	6.76118	6.68544	6.08829	6.88991	5.83411	4.9622	0.262847	0.00126966
7650309	EHBP1	NM_152336.2	Homo sapiens ATP/GTP binding protein-like 1 (AGBL1), mRNA.	10.8999	10.9972	10.8437	10.9454	9.90698	9.01336	0.262053	2.6402e-08
3420246	HS.156135	NM_199166.1	Homo sapiens aminolevulinate, delta-, synthase 1 (ALAS1), transcript variant 2, mRNA.	6.54441	6.32629	6.68469	6.5408	5.91098	4.60447	0.261281	8.67169e-08
3830768	FLJ10159	NM_004048.2	Homo sapiens beta-2-microglobulin (B2M), mRNA.	8.54792	8.33953	8.24318	8.54948	8.08209	6.59608	0.258207	5.10559e-05
2490333	ZNF467	NM_004900.3	Homo sapiens apolipoprotein B mRNA editing enzyme, catalytic polypeptide-like 3B (APOBEC3B), mRNA.	9.2082	9.31195	8.87491	9.57598	8.78374	7.62049	0.257833	2.70109e-06
2690452	PRSS2	NM_020183.3	Homo sapiens aryl hydrocarbon receptor nuclear translocator-like 2 (ARNTL2), mRNA.	8.4551	7.8825	7.20068	7.85951	5.95339	5.89875	0.256894	8.33764e-06
3310278	ATHL1	NM_001652.2	Homo sapiens aquaporin 6, kidney specific (AQP6), transcript variant 1, mRNA.	9.0913	9.04489	8.63376	9.41781	8.92698	7.45409	0.256366	3.32973e-06
2030280	CAMK1D	NM_001025389.1	Homo sapiens adenosine monophosphate deaminase (isoform E) (AMPD3), transcript variant 2, mRNA.	7.81884	7.37224	7.28188	7.56901	6.65015	5.60206	0.255794	3.5496e-07
3710040	SFN	NM_052956.1	Homo sapiens acyl-CoA synthetase medium-chain family member 1 (ACSM1), mRNA.	10.2971	10.0457	9.57556	10.1735	9.40009	8.2037	0.255296	5.14142e-10
6580551	HS.282107	NM_001172.3	Homo sapiens arginase, type II (ARG2), nuclear gene encoding mitochondrial protein, mRNA.	6.57074	6.28904	6.60148	6.55381	5.08932	4.58235	0.254994	3.94134e-06
1470441	LOC440421	NM_020184.2	Homo sapiens cyclin M4 (CNNM4), mRNA.	8.11032	7.77978	7.33988	8.09465	6.92341	6.12004	0.254439	0.0376666
2450500	CCDC62	NM_012305.2	Homo sapiens adaptor-related protein complex 2, alpha 2 subunit (AP2A2), mRNA.	9.32298	9.18695	8.71895	9.14727	8.14963	7.17245	0.254402	1.50232e-06
6180608	SLC27A1	NM_000675.3	Homo sapiens adenosine A2a receptor (ADORA2A), mRNA.	8.55873	8.48648	8.37957	8.70664	8.20994	6.71889	0.252131	9.77088e-09
2350132	PTPRR	NM_024701.2	Homo sapiens ankyrin repeat and SOCS box-containing 13 (ASB13), mRNA.	10.0641	10.1417	10.0393	9.95905	9.00814	7.96312	0.250706	1.32895e-05
1990630	TRIB3	NM_018046.3	Homo sapiens angiogenic factor with G patch and FHA domains 1 (AGGF1), mRNA.	10.5961	11.0756	10.5411	10.8492	10.5018	8.84336	0.248996	2.87768e-08
2140128	SCD	NM_020421.2	Homo sapiens aarF domain containing kinase 1 (ADCK1), mRNA.	13.3306	13.3521	12.9229	13.4123	13.1623	11.4035	0.248476	4.52071e-09
4810520	TRIB1	NM_022568.2	Homo sapiens aldehyde dehydrogenase 8 family, member A1 (ALDH8A1), transcript variant 1, mRNA.	9.68274	9.64874	10.102	9.70714	9.14972	7.69242	0.247462	1.09204e-07
3840390	HS.181245	NM_014423.2	Homo sapiens AF4/FMR2 family, member 4 (AFF4), mRNA.	8.78284	8.45205	8.4555	8.74816	7.60145	6.73096	0.247037	2.01122e-08
770408	SERPINE1	NM_001128.5	Homo sapiens adaptor-related protein complex 1, gamma 1 subunit (AP1G1), transcript variant 2, mRNA.	9.23071	9.09935	10.473	9.11144	8.46306	7.08811	0.24599	1.43649e-06
1450653	LOC650695	NM_004925.3	Homo sapiens aquaporin 3 (Gill blood group) (AQP3), mRNA.	6.65732	6.92411	6.52121	6.73894	6.68034	4.71353	0.245635	3.25162e-06
4280048	WFDC3	NM_013367.2	Homo sapiens anaphase promoting complex subunit 4 (ANAPC4), mRNA.	8.81445	8.55424	8.28103	8.34919	7.43255	6.32109	0.245178	4.56673e-07
150315	C21ORF7	NM_000693.1	Homo sapiens aldehyde dehydrogenase 1 family, member A3 (ALDH1A3), mRNA.	11.1082	10.9287	10.591	11.173	10.3231	9.14382	0.244994	9.09774e-08
6220209	DMBT1	XM_942402.1	PREDICTED: Homo sapiens AT hook containing transcription factor 1 (AHCTF1), mRNA.	8.78701	8.32457	9.12281	8.39128	6.45721	6.3614	0.244876	4.49021e-08
510719	ZNF404	XM_945571.1	PREDICTED: Homo sapiens ankyrin repeat domain 13 family, member D, transcript variant 7 (ANKRD13D), mRNA.	7.46212	7.65104	7.47907	7.74919	6.39562	5.69346	0.240527	6.49063e-07
6900707	DEFB103A	NM_001031615.1	Homo sapiens aldehyde dehydrogenase 3 family, member B2 (ALDH3B2), transcript variant 2, mRNA.	7.03421	7.08553	7.07933	7.44282	5.57904	5.38356	0.239939	1.02642e-07
270411	HS.114449	NM_181712.2	Homo sapiens ankyrin repeat domain 38 (ANKRD38), mRNA.	7.40081	7.46887	7.72809	7.27394	6.00134	5.20727	0.23871	9.00989e-07
1440750	EDG8	NM_025003.2	Homo sapiens ADAM metallopeptidase with thrombospondin type 1 motif, 20 (ADAMTS20), transcript variant 1, mRNA.	8.68294	8.51395	8.22846	8.42824	7.46656	6.35699	0.237954	3.52303e-09
5560400	SLC14A1	NM_153207.3	Homo sapiens AE binding protein 2 (AEBP2), mRNA.	7.35172	7.11735	6.9552	7.16929	6.32954	5.09724	0.237822	1.73749e-08
1660722	ZXDB	NM_001025068.1	Homo sapiens cyclic AMP-regulated phosphoprotein, 21 kD (ARPP-21), transcript variant 3, mRNA.	8.55582	8.63722	8.52617	8.97259	8.18017	6.88881	0.235896	9.41623e-06
7040678	FABP7	NM_032130.1	Homo sapiens chromosome 12 open reading frame 25 (C12orf25), mRNA.	7.89641	6.92604	6.38499	7.6256	6.08412	5.54073	0.235716	0.000531792
6110079	CRYAB	NM_017413.3	Homo sapiens apelin, AGTRL1 ligand (APLN), mRNA.	11.0658	10.7993	10.569	11.2851	10.5479	9.19831	0.235399	2.45329e-06
1770224	PRICKLE1	NM_006045.1	Homo sapiens ATPase, Class II, type 9A (ATP9A), mRNA.	10.7978	10.2242	10.2127	10.6178	8.94835	8.52415	0.234286	3.74509e-05
6760593	OSBPL10	NM_147166.1	Homo sapiens A kinase (PRKA) anchor protein (yotiao) 9 (AKAP9), transcript variant 4, mRNA.	11.6878	11.662	11.4026	11.5712	10.5357	9.47596	0.234034	7.64577e-08
5080139	PRSS3	NM_020809.2	Homo sapiens Rho GTPase activating protein 20 (ARHGAP20), mRNA.	8.31	7.78265	6.99488	7.86861	5.87244	5.77032	0.233534	4.31946e-06
270762	HS.100261	NM_203379.1	Homo sapiens acyl-CoA synthetase long-chain family member 5 (ACSL5), transcript variant 2, mRNA.	9.83467	9.37609	9.21312	9.43159	8.20431	7.32264	0.231817	4.80285e-10
6280129	LOC440900	NM_173505.2	Homo sapiens ankyrin repeat domain 29 (ANKRD29), mRNA.	9.61221	9.16828	8.7945	9.42283	7.28701	7.3128	0.231643	8.15478e-07
3890458	MGC4294	NM_005161.2	Homo sapiens angiotensin II receptor-like 1 (AGTRL1), mRNA.	9.37994	8.77852	8.54703	9.29523	8.44565	7.18396	0.231444	4.05929e-08
1170072	ZSWIM4	NM_147161.2	Homo sapiens acyl-CoA thioesterase 11 (ACOT11), transcript variant 2, mRNA.	10.3831	10.2325	10.0884	10.6241	9.25762	8.49939	0.229301	1.90581e-10
1010152	KIAA0922	NM_024744.12	Homo sapiens amyotrophic lateral sclerosis 2 (juvenile) chromosome region, candidate 8 (ALS2CR8), mRNA.	9.15828	9.08181	8.73622	9.08187	8.76876	6.94911	0.228021	2.40693e-07
670386	ID1	NM_203437.2	Homo sapiens aftiphilin (AFTPH), transcript variant 1, mRNA.	11.2742	11.3854	11.2454	11.4581	11.1071	9.28468	0.221686	2.38568e-08
4850327	PDGFC	NM_001009941.1	Homo sapiens ankyrin repeat domain 16 (ANKRD16), transcript variant 2, mRNA.	9.66746	9.67775	9.28689	9.49875	8.87251	7.32531	0.221683	6.76876e-07
3450324	HS.156542	NM_001040025.1	Homo sapiens ADP-ribosylation factor-like 16 (ARL16), mRNA.	8.87076	8.72127	8.37455	8.69557	7.06778	6.51734	0.220946	6.02933e-06
4920528	LOC653110	NM_015305.2	Homo sapiens angel homolog 1 (Drosophila) (ANGEL1), mRNA.	9.76444	9.67603	9.383	9.51469	8.77005	7.31911	0.218306	4.77063e-07
2690463	HDAC7A	NM_153206.1	Homo sapiens adhesion molecule, interacts with CXADR antigen 1 (AMICA1), mRNA.	6.97815	6.9288	7.04886	7.17217	6.16494	4.97368	0.217865	2.99851e-07
4040576	IL6	NM_001169.2	Homo sapiens aquaporin 8 (AQP8), mRNA.	8.07784	8.30125	8.98484	7.7724	5.41018	5.56692	0.216812	3.39414e-06
2190674	IGFBP5	NM_016376.2	Homo sapiens ankyrin repeat and FYVE domain containing 1 (ANKFY1), transcript variant 1, mRNA.	12.9977	12.7126	12.0484	13.0737	12.0703	10.8601	0.215607	5.79479e-07
2940424	AOAH	NM_001037968.1	Homo sapiens aminolevulinate, delta-, synthase 2 (sideroblastic/hypochromic anemia) (ALAS2), nuclear gene encoding mitochondrial protein, transcript variant 3, mRNA.	7.32178	7.50291	7.59854	7.45124	6.92012	5.23015	0.214479	8.67169e-08
1770333	PDE5A	NM_139055.1	Homo sapiens ADAM metallopeptidase with thrombospondin type 1 motif, 15 (ADAMTS15), mRNA.	10.5787	10.71	10.5422	10.184	9.42766	7.96182	0.214318	3.22782e-09
7610079	HSF2BP	NM_178127.2	Homo sapiens angiopoietin-like 5 (ANGPTL5), mRNA.	8.03776	7.75084	7.8646	8.18407	6.47715	5.9506	0.212647	5.20148e-07
3520598	GPR162	NM_032750.1	Homo sapiens abhydrolase domain containing 14B (ABHD14B), mRNA.	11.1649	11.273	10.9887	11.4064	10.7303	9.15988	0.210731	1.54294e-11
2190475	DNM3	NM_201252.1	Homo sapiens aflatoxin B1 aldehyde reductase 3 (AFAR3), mRNA.	8.94572	8.91694	8.97904	8.82014	8.03951	6.57005	0.210211	1.89166e-08
1470056	SERPINB3	NM_020731.2	Homo sapiens aryl-hydrocarbon receptor repressor (AHRR), mRNA.	6.57284	7.35198	8.63145	6.8916	4.97842	4.60844	0.205447	4.73861e-08
2360639	HHAT	NM_173511.2	Homo sapiens amyotrophic lateral sclerosis 2 (juvenile) chromosome region, candidate 13 (ALS2CR13), mRNA.	7.85092	7.45354	7.77082	7.41325	5.63758	5.11356	0.203107	2.14079e-07
2370132	TNFRSF11B	NM_001671.2	Homo sapiens asialoglycoprotein receptor 1 (ASGR1), mRNA.	7.76427	7.0916	7.09923	7.78233	6.24196	5.48108	0.202888	1.53878e-05
2190326	DIO2	NM_020778.1	Homo sapiens alpha-kinase 3 (ALPK3), mRNA.	7.67411	7.78676	7.25177	8.02483	6.72661	5.7144	0.2016	1.93469e-07
1510553	DACT1	NM_198722.1	Homo sapiens adhesion molecule with Ig-like domain 3 (AMIGO3), mRNA.	8.19197	7.88592	7.54917	8.06578	6.67018	5.74115	0.199626	3.10954e-07
3440133	RNF150	NM_080658.1	Homo sapiens aspartoacylase (aminocyclase) 3 (ACY3), mRNA.	11.5612	11.4639	11.5378	11.549	10.6638	9.22205	0.199306	1.32778e-09
6280189	HPS4	NM_006821.3	Homo sapiens acyl-CoA thioesterase 2 (ACOT2), mRNA.	9.86058	9.68171	9.64256	9.93633	8.16711	7.59015	0.196666	1.98973e-10
4260687	SLCO4C1	NM_182603.1	Homo sapiens ankyrin repeat domain 42 (ANKRD42), mRNA.	7.23657	6.80443	6.00602	7.28681	6.30911	4.93183	0.195469	9.3219e-07
2650008	HS.286666	NM_004068.3	Homo sapiens adaptor-related protein complex 2, mu 1 subunit (AP2M1), transcript variant 1, mRNA.	8.13771	7.85463	8.08274	8.29066	7.24965	5.9315	0.194904	1.5799e-06
3800286	ZXDA	NM_001133.2	Homo sapiens afamin (AFM), mRNA.	8.46185	8.51284	8.43633	8.82539	8.05894	6.46596	0.194868	2.26827e-08
3990553	HS.576106	NM_001030010.1	Homo sapiens aldehyde dehydrogenase 3 family, member B1 (ALDH3B1), transcript variant 2, mRNA.	8.2809	7.86342	7.54106	8.15546	7.02498	5.75417	0.189295	9.9077e-08
1770598	KLRD1	NM_001684.3	Homo sapiens ATPase, Ca++ transporting, plasma membrane 4 (ATP2B4), transcript variant 2, mRNA.	7.36204	7.44037	7.13056	7.20287	5.14729	4.79263	0.188124	2.80851e-05
6100064	CRYGS	NM_145865.1	Homo sapiens ankyrin repeat and sterile alpha motif domain containing 4B (ANKS4B), mRNA.	9.65707	9.7989	8.94222	10.017	9.24092	7.60473	0.187865	1.1011e-06
5390730	MGC17330	NM_052866.2	Homo sapiens ADAMTS-like 1 (ADAMTSL1), transcript variant 2, mRNA.	9.48061	9.45265	9.61072	9.65055	8.77525	7.2309	0.186901	3.83447e-09
5900725	PHLDA1	NM_001616.3	Homo sapiens activin A receptor, type IIA (ACVR2A), mRNA.	9.24274	9.04852	8.89033	8.86009	7.94716	6.43313	0.185956	1.14692e-09
2570112	ABLIM1	NM_147129.2	Homo sapiens ALS2 C-terminal like (ALS2CL), transcript variant 1, mRNA.	12.306	12.3244	12.0775	12.3275	11.4642	9.89257	0.184927	2.05929e-07
870600	GCNT1	NM_139056.1	Homo sapiens ADAM metallopeptidase with thrombospondin type 1 motif, 16 (ADAMTS16), mRNA.	9.72155	9.36502	9.07687	9.22433	9.21723	6.76696	0.182078	3.26194e-09
1030333	CCL2	NM_018287.4	Homo sapiens Rho GTPase activating protein 12 (ARHGAP12), mRNA.	8.6041	7.86994	8.45683	8.43509	7.02574	5.93699	0.17701	4.07903e-06
3520762	DYNC1I1	NM_024105.3	Homo sapiens asparagine-linked glycosylation 12 homolog (S. cerevisiae, alpha-1,6-mannosyltransferase) (ALG12), mRNA.	10.6842	10.6425	10.0545	10.4123	8.60851	7.90708	0.176138	1.22862e-07
7000626	GUCY1A2	NM_000476.1	Homo sapiens adenylate kinase 1 (AK1), mRNA.	8.7149	8.64569	8.40328	8.87697	7.35377	6.33581	0.171805	6.16403e-08
4810273	SOSTDC1	NM_004192.1	Homo sapiens acetylserotonin O-methyltransferase-like (ASMTL), mRNA.	7.55755	7.50567	7.06194	7.73881	7.26935	5.19266	0.171212	1.59282e-05
610678	ERF	NM_001109.2	Homo sapiens ADAM metallopeptidase domain 8 (ADAM8), mRNA.	9.30453	8.73674	8.4872	9.17558	8.00414	6.61238	0.1692	2.84369e-09
160139	HS.158036	NM_030660.2	Homo sapiens ataxin 3 (ATXN3), transcript variant 2, mRNA.	8.09476	8.49596	8.2809	8.03701	7.29947	5.42839	0.163956	4.25575e-05
5960068	PDGFRB	NM_001097.1	Homo sapiens acrosin (ACR), mRNA.	8.98028	8.49941	8.13565	9.0378	7.38949	6.40725	0.161483	4.05555e-10
7050612	TIAM2	NM_015120.2	Homo sapiens Alstrom syndrome 1 (ALMS1), mRNA.	8.52949	8.09237	8.18571	8.48867	7.46901	5.84739	0.160286	1.65542e-07
4540630	LRIG3	NM_031284.3	Homo sapiens ADP-dependent glucokinase (ADPGK), mRNA.	7.60169	6.92324	6.82981	7.55175	6.17585	4.89968	0.159092	1.09356e-08
2260241	GPR92	NM_015407.3	Homo sapiens abhydrolase domain containing 14A (ABHD14A), mRNA.	9.9204	9.64786	9.53015	9.99718	8.41253	7.31734	0.156059	1.40843e-11
130678	C10ORF80	NM_004458.1	Homo sapiens acyl-CoA synthetase long-chain family member 4 (ACSL4), transcript variant 1, mRNA.	11.1496	11.0214	10.6627	11.0929	9.63698	8.39551	0.154177	4.57808e-10
1500386	HS.555260	NM_153613.1	Homo sapiens 1-acylglycerol-3-phosphate O-acyltransferase 7 (lysophosphatidic acid acyltransferase, eta) (AGPAT7), mRNA.	8.99503	9.21448	9.22799	9.37433	8.51616	6.67618	0.154091	3.33029e-08
3780053	PALLD	NM_001610.1	Homo sapiens acid phosphatase 2, lysosomal (ACP2), mRNA.	11.0191	10.6285	10.473	10.8089	9.53191	8.10626	0.153608	3.22059e-10
1300762	STEAP3	NM_018308.1	Homo sapiens acyl-Coenzyme A oxidase-like (ACOXL), mRNA.	11.0017	11.0209	11.0287	11.24	10.3633	8.49073	0.148731	3.19102e-10
5260343	SCG5	NM_014269.3	Homo sapiens ADAM metallopeptidase domain 29 (ADAM29), mRNA.	9.7346	9.77728	10.3113	9.55055	8.22447	6.79504	0.148084	2.18921e-09
1400520	CNTNAP2	NM_000018.2	Homo sapiens acyl-Coenzyme A dehydrogenase, very long chain (ACADVL), nuclear gene encoding mitochondrial protein, transcript variant 1, mRNA.	8.20709	8.2222	7.76011	8.45408	7.29899	5.64162	0.142352	8.36099e-11
6560577	HSPB3	NM_001667.1	Homo sapiens ADP-ribosylation factor-like 2 (ARL2), mRNA.	8.52861	8.55162	8.35051	8.22609	6.86485	5.41114	0.142107	6.10268e-06
4780523	KIAA1913	NM_138326.1	Homo sapiens aminocarboxymuconate semialdehyde decarboxylase (ACMSD), mRNA.	8.37414	8.20577	8.18454	8.26546	6.28899	5.44617	0.141681	1.61449e-10
3940435	EMP1	NM_015162.3	Homo sapiens acyl-CoA synthetase bubblegum family member 1 (ACSBG1), mRNA.	11.593	11.3837	11.0399	11.4014	9.92849	8.5761	0.141088	4.23807e-10
2650722	HS.553145	NM_001098.2	Homo sapiens aconitase 2, mitochondrial (ACO2), nuclear gene encoding mitochondrial protein, mRNA.	8.91184	8.22028	8.34425	8.2318	6.73462	5.38372	0.138881	1.70347e-10
7650209	BMF	NM_001123.2	Homo sapiens adenosine kinase (ADK), transcript variant ADK-short, mRNA.	7.50301	7.07855	6.75231	7.74075	5.4421	4.86428	0.136175	8.96135e-09
1340195	HS.527009	NM_000383.1	Homo sapiens autoimmune regulator (autoimmune polyendocrinopathy candidiasis ectodermal dystrophy) (AIRE), transcript variant AIRE-1, mRNA.	8.01043	7.87566	7.76032	7.94027	6.65197	5.06296	0.136095	5.86549e-08
940504	RUNX2	NM_176813.3	Homo sapiens anterior gradient homolog 3 (Xenopus laevis) (AGR3), mRNA.	9.0915	9.03448	9.04851	9.07459	7.67746	6.18779	0.135203	3.52767e-08
7200747	PKD1L2	NM_001615.3	Homo sapiens actin, gamma 2, smooth muscle, enteric (ACTG2), mRNA.	8.28918	8.59808	8.33378	8.57961	7.99623	5.68312	0.134298	6.60328e-10
5910594	PTP4A3	NM_006988.3	Homo sapiens ADAM metallopeptidase with thrombospondin type 1 motif, 1 (ADAMTS1), mRNA.	9.90912	9.88758	9.69981	10.1028	9.50091	7.19259	0.133029	2.97584e-09
6860424	SERPINB4	NM_000673.3	Homo sapiens alcohol dehydrogenase 7 (class IV), mu or sigma polypeptide (ADH7), mRNA.	7.45446	7.70452	8.37448	7.51271	4.9155	4.60105	0.132894	8.5621e-09
6330504	SERTAD4	NM_017419.1	Homo sapiens amiloride-sensitive cation channel 5, intestinal (ACCN5), mRNA.	10.1579	10.1031	9.85573	10.1683	8.34178	7.0948	0.118791	1.31609e-10
5910521	PLCH1	NM_017977.1	Homo sapiens absent in melanoma 1-like (AIM1L), mRNA.	8.1103	7.76579	7.09132	7.79418	5.97804	4.68756	0.116095	5.46083e-08
360224	C9ORF84	NM_014694.2	Homo sapiens ADAMTS-like 2 (ADAMTSL2), mRNA.	10.0125	10.2029	9.54575	10.0419	8.79336	6.83744	0.10848	3.85293e-09
7510195	TGFB2	NM_025225.2	Homo sapiens patatin-like phospholipase domain containing 3 (PNPLA3), mRNA.	8.23613	8.26769	8.11135	8.7162	6.68461	5.50998	0.108351	1.14775e-08
5080722	GABRR1	NM_001105.2	Homo sapiens activin A receptor, type I (ACVR1), mRNA.	8.80099	8.78491	8.34569	8.05011	5.12794	4.83695	0.107831	1.08693e-09
6130148	LOH3CR2A	NM_021628.1	Homo sapiens arachidonate lipoxygenase 3 (ALOXE3), mRNA.	8.52793	8.3007	8.12192	8.46646	5.85149	5.24888	0.107501	1.77008e-07
7650358	TGFBI	NM_022496.2	Homo sapiens ARP6 actin-related protein 6 homolog (yeast) (ACTR6), mRNA.	13.1876	12.6353	13.0795	13.1586	10.6301	9.93188	0.106825	9.19607e-10
940138	LOC646962	NM_005159.3	Homo sapiens actin, alpha, cardiac muscle (ACTC), mRNA.	8.05762	8.38597	7.98066	8.11489	7.6415	4.88692	0.10673	6.25533e-10
2100053	ST5	NM_005736.2	Homo sapiens ARP1 actin-related protein 1 homolog A, centractin alpha (yeast) (ACTR1A), mRNA.	8.57215	8.53612	8.35189	8.79873	7.2378	5.48827	0.100798	8.63736e-10
5360670	PLAU	NM_033151.2	Homo sapiens ATP-binding cassette, sub-family C (CFTR/MRP), member 11 (ABCC11), transcript variant 2, mRNA.	9.76446	9.52095	10.0457	9.82693	7.37567	6.50464	0.0999746	3.19443e-12
2570328	TRIB2	NR_002224.1	Homo sapiens ADAM metallopeptidase domain 6 (ADAM6) on chromosome 14.	10.6171	10.4272	9.89065	10.7352	8.91905	7.32216	0.0938769	2.65972e-09
3830093	LMCD1	NM_001089.1	Homo sapiens ATP-binding cassette, sub-family A (ABC1), member 3 (ABCA3), mRNA.	12.5034	12.4422	12.118	12.795	10.2174	9.28973	0.088066	6.01556e-13
1980379	GALNTL2	NM_001029870.1	Homo sapiens ankyrin repeat domain 56 (ANKRD56), mRNA.	8.67005	8.34387	9.00452	8.23178	7.17448	4.6702	0.0846949	1.05128e-06
840008	SMOC1	NM_006720.3	Homo sapiens actin binding LIM protein 1 (ABLIM1), transcript variant 4, mRNA.	9.23336	8.44872	8.43182	9.26813	7.12902	5.67832	0.0830539	2.84558e-11
5810685	THBS1	NM_003816.2	Homo sapiens ADAM metallopeptidase domain 9 (meltrin gamma) (ADAM9), transcript variant 1, mRNA.	10.5649	10.0147	10.4166	10.6179	8.33368	7.0004	0.0814724	2.92925e-09
1240440	TXNIP	NM_020745.1	Homo sapiens alanyl-tRNA synthetase like (AARSL), mRNA.	10.0671	10.0123	9.73805	10.1139	8.64741	6.45866	0.0793694	2.15643e-13
20315	HS.571096	NM_003977.1	Homo sapiens aryl hydrocarbon receptor interacting protein (AIP), mRNA.	9.01527	9.13528	9.21878	8.95291	7.01239	5.01936	0.0654461	5.55489e-08
7150563	ENC1	NM_001090.2	Homo sapiens ATP-binding cassette, sub-family F (GCN20), member 1 (ABCF1), transcript variant 2, mRNA.	11.6276	11.5082	11.3693	11.4232	9.19533	7.32469	0.058376	6.33389e-12
430438	HS.568260	NM_001010853.1	Homo sapiens aminoacylase 1-like 2 (ACY1L2), mRNA.	11.3946	11.2663	10.7852	11.4978	9.40982	7.38366	0.0577475	1.30203e-09
4570639	SLN	NM_032501.2	Homo sapiens acyl-CoA synthetase short-chain family member 1 (ACSS1), nuclear gene encoding mitochondrial protein, mRNA.	10.9111	10.0948	10.0041	10.8621	8.18468	6.72003	0.0566385	5.65539e-10
6860112	CRYBA4	NM_003739.4	Homo sapiens aldo-keto reductase family 1, member C3 (3-alpha hydroxysteroid dehydrogenase, type II) (AKR1C3), mRNA.	11.2606	10.3851	9.38076	9.71567	5.79944	5.23661	0.0448403	7.88189e-08
6400110	HS.382017	XM_927215.1	PREDICTED: Homo sapiens apoptosis-associated tyrosine kinase (AATK), mRNA.	11.6154	11.0602	11.043	11.4759	7.57518	5.36629	0.0144818	3.4476e-13
