# Supplementary material for: Estrogenic Plant Extracts Reverse Weight Gain and Fat Accumulation without Causing Mammary Gland or Uterine Proliferation
Source: PLoS One. 2011 Dec 7;6(12):e28333. doi: 10.1371/journal.pone.0028333 (PMC3233562; doi:10.1371/journal.pone.0028333)
Supplement: Table S3 — Genes regulated by E2, RG and RP in mouse gonadal fat (Fat), mammary gland (MG) and uterus (Ut) as described in the legend of Table 2. (XLS) [file pone.0028333.s003.xls]

## Sheet: Summary
Comparison	Total	Up	Down
Fat.E2.vs.CTRL	1179	662	517
Fat.RG.vs.CTRL	1038	270	768
Fat.RP.vs.CTRL	1046	322	724
MG.E2.vs.CTRL	479	208	271
MG.RG.vs.CTRL	0	0	0
MG.RP.vs.CTRL	22	18	4
Ut.E2.vs.CTRL	2239	1250	989
Ut.RG.vs.CTRL	229	6	223
Ut.RP.vs.CTRL	664	259	405

## Sheet: Fat.E2.vs.CTRL
ProbeID	TargetID	Accession	GeneDescription	Fat.CTRL	Fat.E2	Fat.RG	Fat.RP	MG.CTRL	MG.E2	MG.RG	MG.RP	Ut.CTRL	Ut.E2	Ut.RG	Ut.RP	FC Fat.E2.vs.CTRL	adj.P.Val
6280059	LEP	NM_008493.3	leptin	15289.5	548.64	15887.3	13667.7	22621.7	3974.28	16300.1	16744.4	236.19	79.57	152.66	125.66	0.036	8.82614e-07
650711	DGAT2	NM_026384.2	diacylglycerol O-acyltransferase 2	14788.1	3590.57	25373.1	19996.2	25235.1	7722.24	15772.1	19396.2	1632.53	950.53	1769.76	2139.27	0.243	0.0171888
2630653	LOC383981	XM_357361.1		11322.7	26240.2	20567.5	14101.4	15672.5	15687.9	14877.6	16102.3	11168.7	15713.3	10016.4	8211.82	2.317	0.0063568
6760735	TCRB-V13			10379.9	844.04	945.47	842.47	519.19	361.51	531.94	367.8	5182.35	1358.78	972.61	490.26	0.081	0.000597795
5670082	MMD	NM_026178.2	monocyte to macrophage differentiation-associated	9814.65	3034.13	12080	13625	10679.1	6959.21	10108.9	9469.88	1388.65	2283.89	1712.02	1625.89	0.309	0.00252952
6510465	MFGE8	NM_001045489.1	milk fat globule-EGF factor 8 protein	8249.97	4003.86	14517.6	8632.11	19765.1	10261.4	18248.8	16002	4769.56	9414.29	5318.37	5069.79	0.485	0.00964108
3140400	AOC3	NM_009675.1	amine oxidase, copper containing 3	7543.55	2336.06	14182.9	11952.3	13209.8	7815.41	14404.7	14839.3	809.97	899.02	1057.26	1634.45	0.31	0.00693273
7200021	SNCG	NM_011430.1	synuclein, gamma	7364.26	2659.01	6670.81	12179.8	10097.8	6962.82	8292.54	9230.11	252.18	169.37	248.73	187.94	0.361	0.0122162
4610072	CAV1	NM_007616.2	caveolin, caveolae protein 1	7336.99	2146.18	7243.18	10262.9	7647.84	5792.67	8267.14	6668.96	1518.25	2396.18	1674.14	2496.11	0.293	0.00904209
7160167	EMP1	NM_010128.3	epithelial membrane protein 1	7229.08	2462.06	9641.18	9677.95	10462.3	4984.54	10606.3	9796.87	2937	6202.9	4525	4594.49	0.341	0.0127313
7380524	PRELP	NM_054077.2	proline arginine-rich end leucine-rich repeat	6336.37	1493.82	7148.86	9735.79	11070.9	6142.89	12385.3	9854.86	2591.72	2336.24	2798.38	2565.1	0.236	0.000846196
6270082	1810044O22RIK	NM_025558.2	cytochrome b5 type B	5952.55	2571.24	7745.37	4503.49	8899.48	4601.45	5559.62	5700.8	3716.65	1727.76	4852.28	2951.99	0.432	0.0351995
1440019	CD59A	NM_007652.2	CD59a antigen	5408.22	1976.29	8182.48	6886.38	10992.7	3807.23	8067.29	8132.06	1740.08	1309.31	1810.06	2096.13	0.365	0.0091793
6020398	ETS1	NM_001038642.1	E26 avian leukemia oncogene 1, 5' domain	5230.32	1470.24	2284.62	1321.89	2460.14	1626.39	2396.5	1817.16	2714.45	1404.24	1967.71	905.37	0.281	0.00238144
2000373	SERPING1	NM_009776.1	serine (or cysteine) peptidase inhibitor, clade G, member 1	5223.08	14163.3	7009.99	4437.36	7177.71	6704.31	7123.84	6272.11	6273.21	7077.72	5607.33	4202.53	2.712	0.0119804
670603	CES3	NM_053200.1	carboxylesterase 3	5221.5	1312.84	8966.27	10043.1	5908.82	5611.4	8856.71	9049.45	1295.1	77.59	1453.53	1592.6	0.251	0.00225887
4390113	HP	NM_017370.1	haptoglobin	5204.09	23778.8	4846.76	6102.14	6617.2	7912.58	3746.06	4236.39	100.68	3508.57	94.82	104.18	4.569	0.0327885
1510441	CIDEC	NM_178373.2	cell death-inducing DFFA-like effector c	4596.75	1769.1	5306.91	11283	3476.24	3046.65	4938.15	3947.24	106.61	86.79	106.84	106.18	0.385	0.0273953
5670440	LBH	NM_029999.3	limb-bud and heart	4151.63	1849.05	1404.45	1496.1	1710.81	1802.11	1649.48	1238.03	4434.71	8448.02	3218.68	4189.23	0.445	0.0123821
1580088	CCND2	NM_009829	cyclin D2	4141.58	2065.38	5257.48	3687.1	4973.95	3127.47	4443.87	3564.19	2125.35	1105.05	2151.63	723.72	0.499	0.00767707
4810324	SERPING1	NM_009776	serine (or cysteine) peptidase inhibitor, clade G, member 1	4101.86	10749	4474.26	3216.28	5311	5288.99	5027.83	4374.99	4563.91	5823.17	3819.44	3099.81	2.621	0.0204821
1990546	1810037B05RIK	XM_129390.2		4008.16	195.41	179.24	212.07	106.24	72.55	158.77	89.27	1941.58	112.61	221.18	87.45	0.049	5.37225e-05
1770717	PFC	XM_135820.3		3865.36	10812.4	3204.3	3035.58	2622.09	5451.25	2833.25	3060.5	1919.4	5731.78	1027.92	850.44	2.797	0.0154815
4560731	1110014O20RIK			3857.42	1651.35	4604.85	4427.89	5573.51	2657.46	5107.64	4882.69	653.31	1237.53	716.98	501.33	0.428	0.00154088
6650070	PSCDBP	NM_139200	pleckstrin homology, Sec7 and coiled-coil domains, binding protein	3731.23	1635.09	465.48	441.56	582.5	843.38	547.42	560.65	1514.5	1478.5	427.33	374.14	0.438	0.0391642
5960577	IFITM1	NM_026820.2	interferon induced transmembrane protein 1	3705.99	12957.6	3136.53	4311.14	4330.32	8983.15	4600.02	4433.62	10326.9	13944.1	10371.9	12190.6	3.496	2.7068e-05
4590414	IGFBP5	NM_010518	insulin-like growth factor binding protein 5	3628.91	1473.66	3846.69	3527.71	9216.9	5643.38	9346.39	10192.3	3902.86	1191.39	7579.24	6531.29	0.406	0.0495757
1030577	SNN	NM_009223.2	stannin	3572.4	1365.21	2464.31	1543.27	2291.49	1226.94	1869.66	1279.31	1986.85	936.76	1060.12	956.95	0.382	0.000233675
3780619	TUBA1A	NM_011653.1	tubulin, alpha 1A	3554	814.94	1962.44	4787.82	2942.8	2126.49	2413.42	1990.58	1262.42	2114.9	1207.27	2040.53	0.229	0.0225802
6590167	FCGRT	NM_010189	Fc receptor, IgG, alpha chain transporter	3525.7	8020.52	7428.25	5334.44	5210.59	6318.35	5995.92	7679.93	3731.99	2108.46	3407.57	3574.89	2.275	0.012334
2100402	BGN	NM_007542.3	biglycan	3477.68	7511.03	3256.23	2518.93	6694.98	3902.85	5215.11	4603.04	3038.45	6063.04	3831.27	3777.79	2.16	0.00993617
840349	IFITM2	NM_030694.1	interferon induced transmembrane protein 2	3394.21	10152.5	3555.75	4746.04	5074.29	6258.15	4815.98	4611.79	7218.96	8898.38	6937.99	7473.24	2.991	0.000755823
5220279	MT1	NM_013602.2	metallothionein 1	3368.98	20892.3	3964.74	6650.97	5090.37	8376.11	4459.53	7331.36	5081.99	5225.86	5263.42	5419.39	6.201	0.0036466
160100	IGFBP5	NM_010518	insulin-like growth factor binding protein 5	3307.62	968.01	2687.84	3180.22	6507.61	4555.21	7403.03	7190.52	2834.65	1084.83	5856.08	5675.48	0.293	0.00851233
2510138	TCRB-V8.2			3098.33	281.66	225.59	249.6	159.34	137.38	179.28	141.54	1677.34	399.75	307.87	174.85	0.091	8.4112e-05
2570440	NEDD9	NM_017464.2	neural precursor cell expressed, developmentally down-regulated gene 9	3002.55	925.41	2447.03	2095.42	4943.8	978.13	2498.94	1803.71	1495.03	1314.99	1336.54	957.66	0.308	0.00522851
1570131	LAMP1	NM_010684	lysosomal-associated membrane protein 1	2853.86	6301.96	5283.57	2968.82	3832.4	4253.49	3604.92	4396.73	3345.75	3303.72	2964.99	2454.92	2.208	0.00720285
5050438	AMY2	NM_009669	amylase 2, pancreatic	2833.87	775.13	5344.33	5305.88	5381.97	4893.77	6322.15	7228.42	321.51	96.54	353.65	159.06	0.274	0.00322866
2060373	CD79B	NM_008339.1	CD79B antigen	2828.9	285.38	185.87	221.43	85.5	90.87	137.94	77.97	1592.76	130.24	171.34	98.98	0.101	0.000505782
3940242	AA175286	NM_010156.2		2808.04	1283.92	1362.22	1638.97	1493.38	1637.17	1397.25	1239.3	1568.18	2090.98	1306.95	1692.74	0.457	0.0336566
5080292	IGFBP5	NM_010518.2	insulin-like growth factor binding protein 5	2778.53	730.69	2588.16	2699.65	5312.21	3571.09	6386.29	6001.8	2321.68	947.32	4652.1	4882.33	0.263	0.00567041
4610193	PPP2R5A	NM_144880.1	protein phosphatase 2, regulatory subunit B (B56), alpha isoform	2759.03	1258.25	4745.32	3002.81	3422.3	2200.12	3012.9	4046.08	688.43	631.48	606.2	690.14	0.456	0.012555
3420538	DEGS	NM_007853.2	degenerative spermatocyte homolog 1 (Drosophila)	2755.74	1277.59	2843.11	3289.88	2916.68	2152.63	2441.46	1902.04	1654.63	3313.93	1833.44	2014.45	0.464	0.00922226
580332	C1QB	NM_009777.1	complement component 1, q subcomponent, beta polypeptide	2746.42	9762.38	2041.99	1925.07	1469.94	4123.64	1738.52	1710.17	2227.52	4500.96	883.01	842.27	3.555	0.00772472
3180543	SDPR	NM_138741.1	serum deprivation response	2692.44	847.63	5198.75	4555.26	4608.84	2410.68	4276.37	4054.11	974.41	250.09	1330.57	1102.69	0.315	0.000130178
70386	SATB1	NM_009122	special AT-rich sequence binding protein 1	2676.74	263.15	269.98	313.3	392.35	315.77	457.1	361.28	885.8	575.89	612.94	1019.79	0.098	2.37433e-08
1430368	ST6GAL1	NM_145933.2	beta galactoside alpha 2,6 sialyltransferase 1	2672.93	1277.02	555.11	650.74	509.82	774.76	645.91	573.99	1621.55	911.66	1024.01	1189.58	0.478	0.0410849
2600079	2610207I05RIK	NM_001031814.1	RIKEN cDNA 2610207I05 gene	2659.07	1203.31	1803.01	1166.26	1375.65	1437.2	1663.28	1441.58	2016.13	1280.26	2816.92	1521.77	0.453	0.0271918
270592	PLEKHA2	NM_031257.2	pleckstrin homology domain-containing, family A (phosphoinositide binding specific) member 2	2553	1260.08	1361.22	1111.98	1272.06	1161.32	1516.23	1269.81	1697.13	1466.68	1435.86	1241.55	0.494	0.00344973
1110709	RETNLA	NM_020509.2	resistin like alpha	2526.93	238.81	1635.79	4485.95	3353.43	2118.52	2381.06	3381.02	296.08	70.8	115.2	123.06	0.095	0.00218679
7050487	CD63	NM_007653.1	Cd63 antigen	2524.45	5775.71	2761.92	2665.9	3402.03	4773.91	3637.65	3836.4	5548.94	5873.3	5414.17	4310.27	2.288	0.00203117
130348	SLP	NM_011413	complement component 4A (Rodgers blood group)	2508.35	8727.89	1738.82	2329.33	4664.8	6199.59	4323.2	4975.17	1164.77	1396.05	728.16	569.09	3.48	0.0211747
2120286	MFGE8	NM_008594	milk fat globule-EGF factor 8 protein	2487.43	1127.54	2981.07	2665.75	5780.14	3471.55	5529.13	4888.18	1390.05	3210.58	1252.45	1415.56	0.453	0.0182625
1440300	PALMD	NM_023245.2	palmdelphin	2437.75	806.59	5540.97	3702.41	5628.68	1609.48	4415.25	4234.65	310.97	291.78	502.9	399.7	0.331	0.0286577
150019	LITAF	NM_019980	LPS-induced TN factor	2429.02	4911.18	2650.71	1918.15	3028.02	3774.83	2913.7	2347.37	2659.58	6515.32	2887.55	3358.2	2.022	0.00153261
7510129	PRKAR2B	NM_011158	protein kinase, cAMP dependent regulatory, type II beta	2344.83	1101.88	3604.03	4744.9	3379.86	2636.09	4196.55	3907.32	173.46	243.06	179.54	194.12	0.47	0.0260301
5310091	ADD3	NM_013758.2	adducin 3 (gamma)	2331.59	975.07	1193.18	1108.66	971.26	1509.47	1364.22	1171.55	1793.32	770.27	2028.01	1647.12	0.418	0.00131662
5310328	MGLL	NM_011844.3	monoglyceride lipase	2310.43	667.33	3647.05	3968.12	3376.32	2046.19	3520.55	3457.06	158.77	149.34	164.04	185	0.289	0.00025589
7210687	APOE	NM_009696.2	apolipoprotein E	2302.9	6396.29	3326.72	3007.81	2529.98	2408.74	3330.65	3172.54	1234.81	2728.96	859.92	660.57	2.777	0.00632005
3990037	CHPT1	NM_144807.2	choline phosphotransferase 1	2252.19	1050.52	3150.29	3363.63	2207.17	2297.97	2234.11	2299.88	338.67	194.7	379.05	606.53	0.466	0.0262326
7000187	TGM2	NM_009373.2	transglutaminase 2, C polypeptide	2245.51	5920.19	3106.96	3685.6	3616.18	8392.14	4364.23	5653.64	3504.13	6141.69	4245.32	4795.59	2.636	0.00142093
670703	FCRLA	NM_145141.1	Fc receptor-like A	2242.74	261.69	163.34	153.82	99.8	100.57	110.69	76.04	1317.3	145.82	179.52	90.89	0.117	0.000853971
7050047	FCGRT	NM_010189.1	Fc receptor, IgG, alpha chain transporter	2218.31	4708.22	4632.75	4140.33	3776.62	4472.27	4515.62	4771.57	2222.55	1579.98	2040.69	2432.39	2.122	0.0192014
6510487	HEBP1	NM_013546.1	heme binding protein 1	2128.31	1037.63	3543.58	3243.85	3856.24	1838.41	2521.08	2633.57	910.08	383.94	650.77	455.73	0.488	0.030083
3390228	RBM28	NM_133925.1	RNA binding motif protein 28	2122.35	921.67	2203.35	2063.21	2364.82	966.26	1607.06	1338.43	806.34	922.86	1013.81	868.81	0.434	0.0275953
1260324	CCND2	NM_009829	cyclin D2	2106.83	1033.53	2059.54	1930.92	2185.65	1659.84	2123.75	1617.88	919.02	543.96	923.58	371.61	0.491	0.0132419
2350131	UGT1A10	NM_201642	UDP glucuronosyltransferase 1 family, polypeptide A7C	2097.96	4550.58	3241.19	2279.25	2752.8	2026.62	2144.25	2461.24	945.39	1120.27	1456.8	1901.47	2.169	0.0216395
3710170	C1QG	NM_007574.1	complement component 1, q subcomponent, C chain	2095.55	8168.41	1669.99	1882.5	1287.01	3263.96	1500.06	1589.71	1804.46	3241.06	583.15	816.42	3.898	0.00531261
2570672	ATP2A3	NM_016745.2	ATPase, Ca++ transporting, ubiquitous	2089.98	755.61	1367.48	1207.99	1822.4	603.55	1514.26	1415.33	1320.4	343.31	974.89	1010.27	0.362	0.0221387
940747	CD3G	NM_009850.1	CD3 antigen, gamma polypeptide	2068.54	302.03	223.4	218.08	160.45	111.09	149.63	133	1066.93	421.42	238.75	126.39	0.146	0.00100197
4180369	SYAP1	NM_025932.1	synapse associated protein 1	2047.39	980.85	3139.56	3047.93	2419.1	2139.68	2710.1	2312.64	773.09	1115.37	804.99	888.66	0.479	0.044956
1690079	CD8B	NM_009858	CD8 antigen, beta chain 1	2016.29	125.22	160.52	142.86	89.2	96.69	123.76	99.58	739.11	167.76	142	90.12	0.062	3.16574e-06
5820369	MEF2C	NM_025282	myocyte enhancer factor 2C	2014.62	459.78	794.36	656.6	1282.52	1003.09	1084.49	859.1	1133.31	894.35	1118.23	810.33	0.228	7.3881e-05
6900189	IAP	NM_010490.2		1975.31	813.17	1293.79	1113.41	1249.95	1059.99	1507.61	1344.87	2183.64	1408.61	2933.83	2744.66	0.412	0.00497091
6100523	CUGBP2	NM_010160.1	CUG triplet repeat, RNA binding protein 2	1951.82	823.96	1780	2539.16	1691.98	1371.64	1901.35	1452.73	697.42	780.5	735.17	858.26	0.422	0.0225073
3940672	DGKA	NM_016811.2	diacylglycerol kinase, alpha	1947.54	461.25	329.13	302.65	352.71	399.84	373.5	477.77	1090.97	475.99	683.6	675.21	0.237	2.05626e-05
1690719	LGMN	NM_011175.1	legumain	1934.54	6788.56	1700.61	1225.22	1369.35	3602.52	1767.06	1549.35	1412.39	3891.46	1144.08	1314.62	3.509	0.011443
3440209	1110006I15RIK	NM_134142.1	transmembrane protein 109	1898.25	857.4	1827.23	2791.19	1964.35	1769.4	2208.92	1632.6	1193.77	2565.42	1172.96	1853.6	0.452	0.0225992
2260438	NPR3	NM_008728.2	natriuretic peptide receptor 3	1879.6	98.7	1606.44	2485	3271.98	608.68	2322.64	2274.75	153.13	224.87	203.02	177.74	0.053	5.88999e-05
380672	1810062O14RIK	NM_178650.2	TBC1 domain family, member 10c	1872.17	270.21	276.43	258.78	165.32	135.91	199.39	143.91	905.72	277.79	269.93	211.06	0.144	4.53827e-05
1070709	NEDD9	NM_017464.2	neural precursor cell expressed, developmentally down-regulated gene 9	1817.15	568.73	1304.36	1372.69	2445.34	593.08	1463.79	977.18	834.07	858.73	745.14	588.17	0.313	0.00455044
2260424	PRKD2	NM_178900.2	protein kinase D2	1816.59	840.33	942.31	831.06	995.14	709.54	1006.6	1056.8	1098.4	638.47	761.53	796.57	0.463	0.0032543
4260463	LOC382896	XM_356740.1		1816.14	245.8	295.38	244.25	242.96	122	153.99	111.32	1056.78	239.36	201.32	108.23	0.135	0.000170473
4540477	C920004C08RIK			1794.21	747.73	314.39	381.88	288.06	546.67	362.5	398.07	1306.43	1096.18	981.33	2718.52	0.417	0.0136362
6040072	E430021P16RIK	AK088636	IKAROS family zinc finger 1	1790.24	644.38	286.52	259.92	235.95	296.34	251.8	211.42	595.26	420.6	190.38	136.49	0.36	0.00669308
7330274	CHPT1	NM_144807.2	choline phosphotransferase 1	1767.81	733.7	2793.54	3534.19	1559.64	1899.89	1831.83	1665.1	277.57	192.82	286.26	451.34	0.415	0.00863819
2000246	GRN	NM_008175.2	granulin	1766.24	4782.83	1803.51	1641.31	1985.39	3105.27	1974.47	2368.39	1801.15	2889.7	1600.15	2642.84	2.708	0.00056672
5820240	SSPN	NM_010656.1	sarcospan	1715.35	703.76	3013.27	2193.34	2766.13	1589.95	2525.72	2794.52	1603.8	504.14	2278.51	1800.47	0.41	0.00835574
4010402	GIMAP8	NM_212486.2	GTPase, IMAP family member 8	1714.22	323.96	457.91	420.8	410.93	288.08	418.94	282.26	790.01	230.93	351.73	208.47	0.189	3.86561e-05
5340224	PRPS1	NM_021463.2	phosphoribosyl pyrophosphate synthetase 1	1700.55	581.83	1254.34	2650.67	1516.65	1253.81	1621.92	1252.98	377.83	339.61	408.33	415.78	0.342	0.0273953
7510008	0610039P13RIK	NM_028752	hydrogen voltage-gated channel 1	1693.38	345.63	363.4	342.91	318.95	273.53	304.4	275.02	852.9	600.69	226.91	222.05	0.204	6.6736e-05
2230039	FCER1G	NM_010185.2	Fc receptor, IgE, high affinity I, gamma polypeptide	1676.34	7930.53	1013.47	1338.39	1227.45	2559.92	959.8	1170.53	1740.35	6844.57	638.22	649.27	4.731	0.00139208
290097	LRG1	NM_029796.2	leucine-rich alpha-2-glycoprotein 1	1675.77	6626.85	1239.83	1786.2	3945.83	3334.05	2044.58	2181.18	222.22	1869.79	105.78	121.04	3.955	0.0117814
4290735	AK3	NM_021299.1	adenylate kinase 3	1629.57	608.97	1764.74	2772.91	1600.6	1461.12	1797.14	1381.05	1339.61	767.05	1593.94	3107.21	0.374	0.0396038
1260477	FCRLA	NM_145141.1	Fc receptor-like A	1623.4	196.23	138.15	134.58	83.01	94.6	100.38	77.54	842.79	124.53	142.15	85.13	0.121	0.00028297
1820037	RASL12	NM_001033158.1	RAS-like, family 12	1610.85	559.05	2152	1983.51	2877.9	850.34	2103.34	2839.76	637.49	335.61	675.93	473.13	0.347	0.00312369
3390021	SDCBP	NM_016807	syndecan binding protein	1590.85	3271.87	1833.83	1257.03	1303.5	2370.43	1505.2	1466.97	2069.55	2802.38	2422.03	2391.64	2.057	0.0225992
3170577	LYPLA3	NM_133792.2	lysophospholipase 3	1584.72	3595.07	2244.59	1444.7	2279.27	1964.34	1897.47	1464.05	910.56	1350.04	947.67	616.51	2.269	0.000391614
7050538	CCL9	NM_011338	chemokine (C-C motif) ligand 9	1581.91	5474.25	1441.62	1847.62	1301.77	3656.76	1634.34	1184.99	320.01	4130.1	208.06	260.3	3.461	0.0248187
4890113	PNP	NM_013632.2	purine-nucleoside phosphorylase	1578.38	4182.92	1981.73	1691.87	1673.84	2631.98	1599.95	1935.42	1272.45	2113.17	1330.62	1019.82	2.65	0.000693251
520286	PHXR4	NM_008835.1	per-hexamer repeat gene 4	1578.19	581.57	668.68	607.14	1103.27	693.38	1083.4	1025.16	1333	1126.87	1689.71	1210.29	0.369	0.0132675
1710193	GJA1	NM_010288.2	gap junction protein, alpha 1	1573.48	3230.27	2056.4	2283.07	2174.81	5348.31	2275.64	2485.22	1407.92	10471	1937.16	2512.03	2.053	0.0222102
2630008	FXYD5	NM_008761.2	FXYD domain-containing ion transport regulator 5	1572.43	4795.84	685.74	806.29	803.26	1388.11	642.48	592.62	1492.3	3691.26	891.98	643.83	3.05	0.032454
5860296	RASGRP1	NM_011246.2	RAS guanyl releasing protein 1	1567.49	304.64	234.31	195.74	189.02	147.55	162.53	139.02	440.33	432.54	196.82	150.57	0.194	0.000505782
4730220	MRC1	NM_008625.1	mannose receptor, C type 1	1556.91	4047.85	1860.63	1492.55	1438.66	3451.73	1745.73	1852.19	760.83	811.98	698.8	492.04	2.6	0.0243163
6940735	SLC11A1	NM_013612	solute carrier family 11 (proton-coupled divalent metal ion transporters), member 1	1546.22	3579.23	1576.1	1480.58	1600.32	1862	1660.32	1183.29	731.91	4470.38	478.96	584.35	2.315	0.0175935
4490301	RPL21	NM_019647.3	ribosomal protein L21	1532.13	489.57	485.59	1671.76	549.94	840.99	856.96	516.43	1505.36	1275.2	1200.31	1735.08	0.32	0.0484957
1300747	CLU	NM_013492.1	clusterin	1513.07	3744.07	859.17	853.64	1596.85	1665.43	1626.82	1247.21	736.67	1019.1	740.2	1305.46	2.474	0.023217
1710674	AK3	NM_021299.1	adenylate kinase 3	1511.89	745.46	2605.48	1829.46	2200.61	1376.3	2134.03	1886.49	1894.62	544.1	2235.23	2425.84	0.493	0.00441207
3520328	BC038479	NM_153803.1	cDNA sequence BC038479	1487.65	386.29	2602.16	2616.09	2179.28	1097.17	1737.19	1953.74	173.46	87.39	242.84	215.71	0.26	0.000597795
150433	GIMAP1	NM_008376.3	GTPase, IMAP family member 1	1487.09	380.29	363.81	302.73	384.27	220.88	369.67	301.12	952.25	233.04	281.39	186.05	0.256	0.000196099
6840634	CIB2	NM_019686.3	calcium and integrin binding family member 2	1458.19	557.62	3359.58	2639.11	2566.46	1082.94	2244.69	2206.2	389.05	236.75	355.46	274.74	0.382	0.00829004
4920671	TTC7B	XM_127105.4	tetratricopeptide repeat domain 7B	1445.47	710.99	2399.68	1807.13	2095.88	1062.44	1696.53	1616.76	508.3	476.55	587.5	535.21	0.492	0.0173212
2320341	AKAP12	NM_031185.1	A kinase (PRKA) anchor protein (gravin) 12	1435.31	462.84	2704.5	1872.67	2813.43	1602.63	3746.69	2632.14	969.56	398.05	1614.58	1180.24	0.322	0.000594046
1470692	LOC381621	XM_355579.1		1432.79	664.11	810.49	986.8	1050.74	966.26	1274.45	1023.35	1485.19	1024.7	1762.96	1446.1	0.464	0.00807417
6520273	ADAMTS2	NM_175643.1	a disintegrin-like and metallopeptidase (reprolysin type) with thrombospondin type 1 motif, 2	1414.03	4286.43	1938.12	1634.63	2928.15	3850.25	2293.85	4110.27	600.79	4163.34	609.9	1618.81	3.031	0.00203278
3290523	GAS6	NM_019521.1	growth arrest specific 6	1401.76	8160.3	1734.12	2325.23	1905.25	8674.89	2312.49	4914.88	2855.16	2353.9	3912.39	3316.49	5.821	9.43341e-06
1820541	LCK	NM_010693.1	lymphocyte protein tyrosine kinase	1401	146.49	159.73	155.33	95.8	107.42	108.59	85.25	571.51	249.64	168.42	158.37	0.105	2.97262e-05
5080279	PALMD	NM_023245.2	palmdelphin	1368.59	340.33	2620.61	2562.32	2783.38	935.38	2313.36	2207.83	173.12	185.92	249.01	262.65	0.249	0.0020529
2060543	CD79B	NM_008339.1	CD79B antigen	1367.15	130.01	95.04	139	72.58	79.43	101.25	69.77	882.92	95.36	100.76	80.25	0.095	9.98654e-06
610324	CD3D	NM_013487.1	CD3 antigen, delta polypeptide	1364.82	148.49	98.23	150.48	94.44	80.54	97.32	75.31	556.38	197.02	131.74	85.03	0.109	2.88198e-05
5570541	3300001P08RIK	NM_026313.1	RIKEN cDNA 3300001P08 gene	1363	658.48	709.8	930.04	569.57	834.26	798.6	648.71	1677.65	1189.63	2053.61	2046.09	0.483	0.047288
6350463	CYLD	NM_173369	cylindromatosis (turban tumor syndrome)	1349.76	639.98	772.86	509.35	702.31	540.17	652.46	624.53	755.03	615.89	772.55	501.08	0.474	0.0133164
870195	PDE4B	AK011999	phosphodiesterase 4B, cAMP specific	1339.37	549.92	253.73	293.89	692.47	469.91	430.92	321.49	435.47	1434.18	182.45	166.55	0.411	0.0473609
7550730	DGKD			1336.06	398.71	855.51	1500.67	727.02	871.47	1018.77	990.4	465.43	420.27	381.37	358.09	0.298	0.000139788
3990053	F2R	NM_010169.2	coagulation factor II (thrombin) receptor	1334.74	594.33	1294.99	733.38	1322.91	490.19	930.98	816.95	1592.22	1939.1	1997.22	1175.78	0.445	0.0121313
770669	A130092J06RIK	NM_175511.2	RIKEN cDNA A130092J06 gene	1328.96	380.43	178.33	157.44	149.8	174.89	146.96	128.47	356.81	237.24	120.42	100.58	0.286	0.00203277
1690017	CRLF3	NM_018776.1	cytokine receptor-like factor 3	1319.25	412.02	354.18	362.78	287.82	382.72	329.25	283.16	572.47	570.86	326.79	329.34	0.312	0.000306278
110458	ADH1	NM_007409.2	alcohol dehydrogenase 1 (class I)	1304.51	4026.07	3321.11	2582.95	2375.37	1998.63	2174.52	3499.91	2468	3384.79	2759.89	1576.2	3.086	0.0035672
7510243	C4	NM_009780.1	complement component 4B (Childo blood group)	1299.89	3483.72	1000.47	1145.2	2567.93	2690.52	2164.86	2282.01	491.96	665.39	342.66	217.8	2.68	0.0296006
2260010	PSAT1	XM_129211.2		1288.79	472.39	1605.11	1951.26	1378.66	885.79	1206.93	1026.95	416.01	444.33	427.34	691.07	0.367	0.0292446
4280131	SLC24A3	NM_053195.2	solute carrier family 24 (sodium/potassium/calcium exchanger), member 3	1282.99	529.48	2534.11	1820.37	2783.88	1120.21	2571.97	2877.44	2417.79	1023.67	3063.77	4122.34	0.413	0.0200275
3710717	IVNS1ABP	NM_028582		1271.06	602.62	1482.34	1752.91	1286.92	896.86	1802.5	1539.02	1368.96	527.57	1878.77	1359.36	0.474	0.00723087
1230703	NUP210	NM_018815.1	nucleoporin 210	1269.92	200.22	207.36	217.22	344.97	138.46	222.16	224.89	922.38	264.62	440.77	390.78	0.158	0.000371744
1340553	CD79A	NM_007655.1	CD79A antigen (immunoglobulin-associated alpha)	1258.39	109.75	92.88	114.74	76.78	73.15	99.55	74.2	777.34	85.32	91.85	70.48	0.087	2.04045e-06
5900577	VLDLR	NM_013703.1	very low density lipoprotein receptor	1246.88	292.83	1596.68	1993.48	1885.17	972.82	1535.64	1344.28	1712.51	2529.54	2327.56	2458.84	0.235	5.71125e-05
4180537	IAN4	NM_031247.2	GTPase, IMAP family member 3	1237.42	121.98	151.08	168.82	98.47	98.99	119.16	100.98	401.29	137.75	129.27	99.06	0.099	8.10108e-08
1340446	GP38	NM_010329.1	podoplanin	1234.82	3554.57	1038.04	996.78	800.91	2115.2	878.73	965.25	1401.36	3130.81	1390.41	1284.47	2.879	0.0168188
5700343	3300001P08RIK	NM_026313.1	RIKEN cDNA 3300001P08 gene	1232.79	542.22	542.76	941.22	524.29	738.35	682.95	551.2	1276.09	1116.5	1710.81	1825.39	0.44	0.0217549
650630	SPNB2	NM_175836.1	spectrin beta 2	1232.75	567.49	2416.36	1196.68	2485.82	887.72	2069.62	2327.24	716.58	294.73	954.9	487.78	0.46	0.0392545
6180670	RALY	NM_023130.1	hnRNP-associated with lethal yellow	1230.71	2470.81	982.81	923.36	1182.56	2250.24	1099.43	1257.93	1931.03	3164.21	1954.84	1864.02	2.008	0.0114341
4230228	FBLN2	NM_007992.1	fibulin 2	1224.05	2833.02	1463.49	1368.28	1981.15	2573.51	1821.57	1896.29	402.93	3364.65	491.54	562.74	2.314	0.00993308
5050059	GLYCAM1	NM_008134.1	glycosylation dependent cell adhesion molecule 1	1219.39	98.5	67.87	115.49	61.17	68.83	119.58	67.6	631.62	209.09	100.44	68.55	0.081	0.00534096
1770424	EPB4.1L2	NM_013511	erythrocyte protein band 4.1-like 2	1210.33	361.83	1175.98	1810.3	1291.85	1081.81	1389.5	1108.12	425.82	567.05	438.79	634.88	0.299	0.00345352
2370451	FADS3	NM_021890.3	fatty acid desaturase 3	1194.99	209.91	1625.13	1881.51	1901.43	588.97	1450.28	1384.48	129.82	147.38	149.65	112.99	0.176	4.88118e-05
3460142	BACH2	NM_007521.2	BTB and CNC homology 2	1185.55	213.85	224.56	138.08	251.85	165.38	289.37	215.13	565.07	178.78	297.73	269.86	0.18	0.00011608
5870730	ARPC1B	NM_023142.1	actin related protein 2/3 complex, subunit 1B	1177.77	3050.31	1201.64	962.94	1499.46	1398.42	1057.28	1180.49	1261.42	1583.31	805.4	733.78	2.59	0.0172564
2680402	2210408F11RIK			1175.17	246.1	199.47	172.87	143.97	187.52	176.77	169.37	841.44	262.48	819.73	397.84	0.209	1.4006e-05
4150497	MGL2	NM_145137.1	macrophage galactose N-acetyl-galactosamine specific lectin 2	1162.22	5056.45	1556.42	1432.43	1352.47	4068.89	1645.17	1941.06	683.97	558.37	424.01	227.94	4.351	0.00496507
1050609	DAB2	NM_001008702.1	disabled homolog 2 (Drosophila)	1158.59	2815.41	1395.14	1124.94	1228.94	2151.1	1419.36	1326.2	703.08	1591.59	1011.71	905.66	2.43	0.010385
4810286	MYD88	NM_010851.2	myeloid differentiation primary response gene 88	1145.9	3011.55	1142.19	766.38	1210.94	1447.67	1057.13	957.13	1269.16	2022.57	1271.67	909.55	2.628	0.0027575
5340138	FGF13	NM_010200.2	fibroblast growth factor 13	1141.14	117.69	1626.74	1893.44	2193.54	503.82	1355.42	1267.61	141.53	121.73	109.45	114.89	0.103	6.97364e-05
4290114	CIB2	NM_019686.3	calcium and integrin binding family member 2	1138.9	487.52	2757.44	2350.2	2226.45	888.84	1736.26	1939.45	301.88	188.6	288.93	208.59	0.428	0.0324822
6450725	9330186A19RIK	NM_178781.2		1129.15	328.64	1594.53	1890.82	1530.06	856.13	1724.49	1466.27	195.88	248.33	214.04	232.62	0.291	0.00011284
1740112	LOXL1	NM_010729	lysyl oxidase-like 1	1123.36	3568.6	1546.36	1337.98	1950.05	2004.1	1970.65	2933.61	438.54	1921.93	290.56	855.33	3.177	0.0146054
1470561	PHR1	NM_207215.1	pam, highwire, rpm 1	1122.98	423.31	1031.35	958.09	1604.91	641.16	1498.51	1202.77	628.67	392.71	693.78	449.79	0.377	0.00238733
6060025	CASP2	NM_007610.1	caspase 2	1122.92	555.1	466.64	586.45	454.6	672.93	631.34	538.15	1314.77	816.16	1421.16	1537.88	0.494	0.0358859
7160603	SEPP1	NM_009155.3	selenoprotein P, plasma, 1	1119.01	3034.75	1863.45	1590.14	1470.71	2469.71	1667.33	1913.46	1878.26	636.46	1352.88	1292.22	2.712	0.0272023
3180681	LIMS2	NM_144862.1	LIM and senescent cell antigen like domains 2	1109.2	462.75	2129.79	2071.7	2191.43	901.87	2230.26	2163.96	1038.18	623.2	797.76	1114.05	0.417	0.0161893
5700528	CD72	NM_007654.1	CD72 antigen	1093.7	430.84	133.38	133.39	114.09	207.18	137.9	113.25	661.56	571.87	167.2	149.17	0.394	0.0464465
1850474	D130032J17RIK	AK051309		1092.74	378.51	824.56	699.59	1265.96	883.72	1314.12	1102.82	496.02	211.37	512.43	442.63	0.346	0.00885096
3870333	AMOTL1	XM_134711		1089.34	474.18	1566.51	1588.99	1942.53	933.41	1684.23	1411.31	715.81	859.37	1111.14	967.22	0.435	0.0119178
3060546	DPP4	NM_010074.2	dipeptidylpeptidase 4	1075.6	419.56	739.06	568.57	544.52	811.93	600.73	793.29	671.13	161.39	591.98	606.24	0.39	0.0389813
5310273	BC034902	NM_177654.2		1069.84	371.11	2593.41	2030.86	1707.64	1285.16	2063.18	1553.1	70.55	68.51	82.82	70.99	0.347	0.000399721
7320053	GPX3	NM_008161.1	glutathione peroxidase 3	1067.72	11671.9	4344.74	4843.42	1457.84	19003.5	5391.61	12064.7	1463.03	4422.5	1879.67	1653.74	10.932	1.79057e-06
3780187	ST8SIA4	NM_009183.1	ST8 alpha-N-acetyl-neuraminide alpha-2,8-sialyltransferase 4	1063.2	324.89	428.22	375.74	359.51	320.34	339.47	251.35	290.41	387.83	206.25	200.79	0.306	0.00215373
60288	ATP2A3	NM_016745.2	ATPase, Ca++ transporting, ubiquitous	1057.37	288.89	546.16	941.48	690.46	399.47	741.88	499.26	614.63	253.92	346.69	589.55	0.273	0.00403076
1030025	CXCL12	NM_021704.1	chemokine (C-X-C motif) ligand 12	1046.83	3743.05	657.59	537.05	505.9	1008.54	890.74	703.53	2650.49	1072.35	2336.68	1499.84	3.576	0.0475123
1780037	BC030476	NM_173421.1	cDNA sequence BC030476	1043.79	329.46	310.59	603.17	829.75	572.38	794.89	674.57	639.81	1031.35	820.05	1072.39	0.316	0.0285202
3800168	TLE4	NM_011600.2	transducin-like enhancer of split 4, homolog of Drosophila E(spl)	1043.25	489.87	522.74	486.62	608.47	606.52	603.36	518.89	740.71	636.96	764.48	650.83	0.47	0.00133145
1510037	RAPGEF1	NM_001039086.1	Rap guanine nucleotide exchange factor (GEF) 1	1042.05	473.49	995.18	775.97	1161.86	735.78	1209.7	1068.79	598.88	531.09	505.17	406.94	0.454	0.0031454
430204	PSIP1	NM_133948.2	PC4 and SFRS1 interacting protein 1	1020.09	507.72	491.36	420.7	356.27	472.58	451.78	388.89	1378.1	520.52	1608.96	1033.78	0.498	0.028676
650731	PAQR9	NM_198414.2	progestin and adipoQ receptor family member IX	1018.98	240.83	1412.9	1310.23	1754.86	432.76	652.56	889.19	64.63	73.58	64.89	58.94	0.236	0.00140707
1780255	PACE4	XM_355911.1	proprotein convertase subtilisin/kexin type 6	1017	337.86	1741.22	1190.54	1780.56	589.68	1587.45	2434.88	273.06	432.22	317.9	263.15	0.332	0.0156361
6350719	BC017133	NM_146169.1	poly(A) binding protein interacting protein 2B	1014.41	486.24	1095.59	991.51	1001.49	716.49	963.42	965.36	1263.49	453.72	1517.75	1056.42	0.479	2.34258e-06
3370021	TMEM176A	NM_025326.2	transmembrane protein 176A	1009.63	3954.06	688.92	588.42	843.04	1862.36	1201.58	1181.37	2360.22	2026.91	2799.13	2752.91	3.916	0.000169215
4480576	CAV2	NM_016900.2	caveolin 2	1004.95	354.61	1508.68	1290.7	1132.69	774.01	1110.96	1122.01	168.69	192.47	212.07	157.49	0.353	0.000286647
6960451	F13A1	NM_028784.2	coagulation factor XIII, A1 subunit	998.24	4075.1	1095.27	1141.1	943.03	2812.71	1186.72	1368.67	273.13	1027.31	212.34	180.54	4.082	0.00162587
610414	PLTP	NM_011125.1	phospholipid transfer protein	995.98	3337.47	1260.73	1643.08	2167.9	3010.13	2377.37	2395.73	973.71	875.64	857.26	819.34	3.351	0.000492004
3310132	SWAP70	NM_009302.2	SWA-70 protein	992.26	345.24	282.42	379.57	315.24	393.27	396.06	284.9	581.43	391.1	473.33	438.5	0.348	0.000215886
6200719	ACAS2L	NM_080575.1	acyl-CoA synthetase short-chain family member 1	964.91	401.7	499.89	450.58	391.76	443.27	453.88	438.75	1078.11	247.21	871.45	1271.38	0.416	0.00150012
1690347	9630007E23RIK	AK035814	RIKEN cDNA 4930523C07 gene	964.03	397.36	681.35	602.6	617.47	507.71	678.93	697.32	2206.96	1342.2	1625.09	1599.52	0.412	0.0231259
360674	TRP53INP2	NM_178111.2	transformation related protein 53 inducible nuclear protein 2	962.35	424.81	1149	1443.45	1670.55	475.25	981.77	1317.97	101.42	723.73	93.57	179.74	0.441	0.0156191
6980672	BTLA	NM_177584.3	B and T lymphocyte associated	956.71	130.01	107.77	107.41	74.26	87.55	98.79	80.35	440.18	104.13	116.37	81.76	0.136	8.56696e-06
1400402	PCOLCE2	NM_029620.1	procollagen C-endopeptidase enhancer 2	956.64	214.69	922.82	1087.13	1425.45	905.07	1235.28	1496.85	274.6	90.27	231.98	192.09	0.224	0.000241633
6520240	1110059G02RIK			956.39	409.33	1722.39	1351.04	1520.17	921.98	1445.53	1612.25	240.03	103.81	328.99	189.38	0.428	0.0057479
130008	ARHGEF18	NM_133962.3	rho/rac guanine nucleotide exchange factor (GEF) 18	956.3	284.15	390.19	504.37	435.84	422.1	481.13	388.5	499.63	513.53	438.63	489.84	0.297	0.000258809
50286	DGKA	NM_016811.2	diacylglycerol kinase, alpha	949.73	289	213.17	223.5	198.41	262.85	256.6	291.92	668.96	279.92	439.97	378.24	0.304	0.000107342
5890338	ART3	NM_181728.1	ADP-ribosyltransferase 3	944.36	250.71	1332.41	2354.04	1283.26	979.12	1658.94	1358.64	103.31	106.63	109.11	111.17	0.265	0.000594046
4210196	EDNRB	NM_007904.2	endothelin receptor type B	942.2	2425.99	1540.38	1313.36	1184.3	2224.49	1467.28	1259.06	344.06	970.22	509.76	347.97	2.575	0.00222527
4480639	VLDLR	NM_013703.1	very low density lipoprotein receptor	941.59	290.78	1410.74	1496.76	1525.4	829.54	1183.97	1218.53	1631.24	1970.59	2190.05	2084.49	0.309	0.000371859
4260400	1200013B08RIK	NM_028773.2	RIKEN cDNA 1200013B08 gene	941.46	337.63	170.88	195.92	131.08	199.29	137.39	98.16	320.96	318.36	123.48	103.5	0.359	0.0142658
4490554	SEMA4A	NM_013658.2	sema domain, immunoglobulin domain (Ig), transmembrane domain (TM) and short cytoplasmic domain, (semaphorin) 4A	940.99	2418.87	835.9	671.87	646.21	1126.34	698.15	954.44	783.97	1502.13	522.14	506.12	2.571	0.00842806
60324	CDSN	NM_001008424.2	corneodesmosin	937.6	169.85	1164.8	1307.06	2207.99	677.29	1309.98	2473.99	90.16	115.39	91.41	83.56	0.181	0.000338734
4810204	CD27	NM_001033126.2	CD antigen 27	935.76	95.61	123.18	147.02	98.99	76.95	107.43	86.33	378.84	104.83	113.68	84.49	0.102	3.30143e-07
6290093	1810029C22RIK	XM_284386.2	CD209f antigen	932.08	3131.15	965.45	984.73	603.73	2396.28	734.6	893.33	413.01	100.72	195.94	102.89	3.359	0.00669308
3870072	MMP2	NM_008610.1	matrix metallopeptidase 2	931.03	3550.3	1260.6	999.21	3690.95	5367.46	4299.26	4994.71	2510.34	2759.37	4091.93	4492.76	3.813	1.29052e-05
5340577	XDH	NM_011723	xanthine dehydrogenase	929.5	2085.25	1549.87	1457.29	1308.01	1802.94	1773.64	1781.8	415.47	1206.4	402.35	445.77	2.243	0.00295744
2690259	WBP5	NM_011712.1	WW domain binding protein 5	916.38	1832.5	858.18	816.17	1503.48	1479.67	1523.49	1659.45	3444.27	2601.72	3635.7	3760.11	2	0.00534096
4230348	CEBPB	NM_009883.1	CCAAT/enhancer binding protein (C/EBP), beta	915.58	6125.88	1536.47	1204.32	1433.11	630.43	1134.86	2122.35	373.71	7324.52	122.37	903.39	6.691	0.028883
6220128	IGFALS	NM_008340.2	insulin-like growth factor binding protein, acid labile subunit	913.88	341.52	911.9	959.3	1541.05	644.47	638.15	813.47	79.49	72.45	81.82	81.96	0.374	0.00936655
3460736	ADAMTS5	NM_011782	a disintegrin-like and metallopeptidase (reprolysin type) with thrombospondin type 1 motif, 5 (aggrecanase-2)	909.79	250.62	628.59	757.18	1337.69	574.99	921.71	716.25	153.52	181.78	171.5	240.86	0.275	0.0169044
1450097	6330500D04RIK	XM_484234		903.47	357.86	145.45	126.37	139.82	195.94	153.76	128.92	401.56	391.98	196.21	133.29	0.396	0.0322942
2480551	APRT	NM_009698.1	adenine phosphoribosyl transferase	897.26	2254.8	626.15	587.65	695.89	1001.9	636.07	688.25	2897.67	1855.42	2832.75	2340.61	2.513	0.0136141
2480719	FLOT1	NM_008027.1	flotillin 1	884.23	1880.87	1246.93	1311.32	1589.11	1220.56	1431.78	1838.52	885.75	1188.71	730.81	857.42	2.127	0.0141036
7570292	SPON2	NM_133903.2	spondin 2, extracellular matrix protein	881.66	2865.73	929.19	597.55	1217.32	4450.23	918.52	1290.34	2983.16	3017.8	3005.46	2376.9	3.25	0.0191811
4730196	NFAT5	NM_133957.2	nuclear factor of activated T-cells 5	881.58	435.64	564.02	654.31	622.16	636.38	742.5	608.58	988.1	1041.89	1282.2	1101.8	0.494	0.0260147
6020224	IL4I1	NM_010215.1	interleukin 4 induced 1	880.78	198.41	137.17	122.11	122.09	115.48	116.84	102.83	450.56	282.55	123.95	101.94	0.225	2.36488e-05
1940743	FN1	XM_129845.3		879.81	2899.53	828.37	708.86	1004.17	3709.4	1098	1729.64	660.51	3055.19	1088.94	1559.06	3.296	0.00585347
5310079	PRF1	NM_011073.2	perforin 1 (pore forming protein)	865.59	267.93	222.88	431.87	550.44	320.49	440.53	416.74	433.88	637.7	527.16	592.17	0.31	0.00793455
3870328	2310016C16RIK	NM_027127.1	RIKEN cDNA 2310016C16 gene	862.68	1976.34	1410.75	1125.77	1212.78	2141.75	1234.18	1392.63	2100.56	2273.3	2298.47	2550.85	2.291	0.00885096
360437	MAGED2	NM_030700.1	melanoma antigen, family D, 2	861.21	1954.5	1229.22	830.38	1198.3	1134.51	863.33	980.5	1949.81	1278.45	2781.03	2092.4	2.269	0.00898424
1090647	9830148G24RIK	AK036671	RIKEN cDNA E430029J22 gene	853.34	183.44	223.41	212.03	155.02	203.16	198.32	164.79	319.46	213.46	277.78	204.44	0.215	0.000368576
2710193	ADPN	NM_054088	patatin-like phospholipase domain containing 3	852.5	298.33	549.27	975.34	731.08	926.21	409.14	465.89	71.3	68.97	65.85	68.09	0.35	0.0227489
830543	ITGB7	NM_013566.1	integrin beta 7	850.28	258.09	175.88	160.18	160.26	122.57	155.9	155.73	444.49	292.47	133.49	115.32	0.304	0.016358
990246	CTSC	NM_009982.2	cathepsin C	847.76	2207.7	677.08	655.6	385.11	1225.58	452.48	523.41	519.8	1839.03	318.42	319.4	2.604	0.0156003
3990563	BC036718	NM_153136	nudix (nucleoside diphosphate linked moiety X)-type motif 18	844.91	327.01	1017.38	1917.3	1036.25	740.46	1037.31	860.1	214.25	508.32	151.84	290.86	0.387	0.0355127
5310343	INSIG1	NM_153526.2	insulin induced gene 1	843.51	208.28	1045.21	499.99	1080.82	483.86	425.01	434.71	100.92	128.9	115.87	98.69	0.247	0.00476424
6650477	IAN6	NM_153175.2	GTPase, IMAP family member 6	841.44	267.69	380.01	263.81	352.05	235.66	292.46	267.38	562.36	172.17	252.57	147.9	0.318	3.94341e-05
5050739	H2-OA	NM_008206	histocompatibility 2, O region alpha locus	837.01	151.3	100.33	105.37	82.11	93.67	94.33	77.95	575.02	119.03	123.73	92.41	0.181	2.7068e-05
6280221	SP100	AK042095	nuclear antigen Sp100	836.72	287.99	282.2	242.94	295.44	313.27	282.18	237.91	398.28	264.66	266.66	263.69	0.344	0.0111122
7050446	CKLFSF3	NM_024217.2	CKLF-like MARVEL transmembrane domain containing 3	834.97	1924.49	1134.01	761.36	1027.81	1188.76	1010.88	1045.34	1489.65	1247.68	1409.36	1237.99	2.305	0.0235815
3190722	5830496L11RIK	AK031022	Rho GTPase activating protein 15	828.92	258.91	136.49	155.02	135.05	131.04	132.23	128.35	282.65	200.71	126.28	97.78	0.312	0.00265028
5910347	1810043J12RIK	NM_028067.1		824.68	368.06	1259.93	1032.74	1104.3	393.81	874.48	670.44	258.14	515.46	256.91	414.22	0.446	0.0220669
1190148	SUCNR1	NM_032400.1	succinate receptor 1	822.2	172.46	2005.11	1593.95	1218.08	467.65	1164.76	861.73	76.89	61.86	77.23	68.61	0.21	1.81157e-05
7100593	AMOTL1	XM_134711		821.83	260.48	781.03	1178.62	976.22	695.15	1012.35	811.88	502.62	993.53	649.94	1019.48	0.317	0.0025271
160408	LTB	NM_008518.1	lymphotoxin B	817.91	201.45	108.27	119.02	83.77	83.29	91.73	80.62	492.21	152.26	109.01	91.39	0.246	0.000303159
5270358	LAMP2	NM_001017959.1	lysosomal-associated membrane protein 2	815.27	1720.9	1412.77	995.19	1240	1643.36	1223.81	1169.09	1148.14	1244.92	1303.82	1378.01	2.111	0.00327032
2450717	4921505C17RIK	NM_030168.2	RIKEN cDNA 4921505C17 gene	814.08	358.47	528.34	488.55	481.02	511.39	557.6	497.99	685.87	517.84	930.51	720.33	0.44	0.000298903
2350730	UGT1A10	NM_201641.1	UDP glycosyltransferase 1 family, polypeptide A10	808.22	2146.3	1709.27	1017.68	1282.81	835.05	921.55	1066.04	422.1	435.68	706.76	732.91	2.656	0.0287941
2750543	GPR18	NM_182806.1	G protein-coupled receptor 18	802.83	148.88	81.88	109.97	70.95	84.47	85.82	72.96	363.22	210.33	99.97	81.71	0.185	1.26689e-05
2570427	MEF2C	NM_025282.1	myocyte enhancer factor 2C	801.18	262.57	415.45	309.52	643.69	473.02	527.78	478.01	575.1	399.8	501.45	370.58	0.328	0.00139099
2120647	WASPIP	NM_153138.2	WAS/WASL interacting protein family, member 1	800.56	391.21	353.99	426.58	376.06	439.49	447.01	364.22	332.5	618.29	255.01	272.99	0.489	0.0275213
1400692	LOC234987	XM_134668.2		788.13	1728.93	882.26	994.83	857.91	1492.64	868.79	1022.3	1066.91	1136.59	825.37	1071.92	2.194	0.0142694
6760167	H2-OB	NM_010389	histocompatibility 2, O region beta locus	782.68	106.29	86.62	107.81	76.73	73.54	88.96	69.99	421.57	80.29	106.31	82.27	0.136	9.24012e-06
4120703	VCL	NM_009502	vinculin	781.27	306.16	782.58	1460.95	927.55	944.23	1106.43	718	870.86	1969.61	1131.43	1789.36	0.392	0.0478286
2570372	TUBA1	NM_011653	tubulin, alpha 1A	779.13	142.7	432.16	1362.6	653.36	423.19	484.21	349.21	184.58	463.39	181.26	357.99	0.183	0.00882151
3800372	ALOX5AP	NM_009663	arachidonate 5-lipoxygenase activating protein	779.06	6210.14	781.65	775.36	741.13	1662.2	653.47	687.35	1088.54	4121.69	610.47	604.67	7.971	4.89069e-05
6180154	ITK	NM_010583	IL2-inducible T-cell kinase	774.43	102.27	138.26	106.87	93.79	78.36	94.17	85.1	251.39	127.13	118.47	86.11	0.132	5.68352e-08
2480296	CCL8	NM_021443.1	chemokine (C-C motif) ligand 8	769.84	2781.5	131.79	223.93	169.15	1375.04	166.9	175.47	907.12	2538.53	197.89	203.76	3.613	0.0379936
620593	CRTAP	NM_019922.1	cartilage associated protein	767.5	1586.27	1276.98	1003.43	1186.45	1184.8	1236.67	1152.52	1022.31	1060.09	931.15	1268.24	2.067	0.0435247
4280296	TNFRSF13B	NM_021349	tumor necrosis factor receptor superfamily, member 13b	764.2	301.18	144.9	141.34	121.05	150.41	127.13	102.26	352.41	195.95	114.42	92.96	0.394	0.00669308
3840110	CTSH	NM_007801	cathepsin H	758.85	1682.16	414.91	503.93	402.94	1027.89	400.48	433.04	856.86	1309.81	515.26	659.58	2.217	0.0208644
4200202	6330500D04RIK	XM_484234		756.81	202.91	111.35	112.95	106.84	151.67	126.88	92.86	272.06	316.85	138.41	114.21	0.268	5.4199e-05
940541	MSR2	NM_030707	macrophage scavenger receptor 2	756.48	2883.11	965.24	782.69	765.49	1614.25	612.47	846.55	430.79	1412.87	354.36	315.3	3.811	0.000532189
1260519	5033403D15RIK			755.55	221.99	784.69	1018.26	1037.36	586.65	994.14	720.15	366.78	414.94	540.01	552.55	0.294	0.000190002
1710162	FER1L3	XM_283556.2	fer-1-like 3, myoferlin (C. elegans)	753.29	1841.92	774.32	493.52	816.24	1345.89	949.26	1069.36	907.8	2000.05	1566.72	1090.39	2.445	0.0195336
7330719	2010012F05RIK	NM_029362.2	chromatin modifying protein 4B	752.93	1877.63	790.27	660.94	933.87	893.31	752.47	912.34	1099.88	1322.45	806.95	821.48	2.494	0.00170112
5690743	MOD1	NM_008615	malic enzyme 1, NADP(+)-dependent, cytosolic	750.44	196.75	743.01	1222.69	504.35	831.21	480.59	435.32	80.37	173.52	92.47	123.43	0.262	0.00856588
10309	INSIG1	NM_153526.2	insulin induced gene 1	742.66	144.94	749.78	714.03	625.74	447.7	355.88	263.92	105.05	194.9	117.28	125.64	0.195	0.00197714
4900142	MAPKAPK2	NM_008551.1	MAP kinase-activated protein kinase 2	739.17	1586.27	1132.83	822.86	951.44	930.43	847.35	1021.96	712.95	1411.34	376.18	794.5	2.146	0.0243163
1580730	AMPD3	NM_009667	AMP deaminase 3	739.07	1625.56	895.73	874.94	976.35	928.08	917.51	849.77	1273.68	2353.61	2281.47	1396.38	2.199	0.0422412
6330561	LAMP2	NM_001017959.1	lysosomal-associated membrane protein 2	731.16	1735.1	1101.67	874.06	816.89	1524.91	947.98	886.29	1066.28	1431.18	1270.78	1430.61	2.373	0.000157365
6330605	HR	NM_021877.2	hairless	730.28	162.95	850.77	963.83	1457.51	373.68	798.92	963.37	102.48	170.25	117.49	295.04	0.223	0.00322866
4250670	CAB39L	NM_026908.2	calcium binding protein 39-like	730.19	307.98	1100.84	829.28	699.59	600.28	826.04	712.32	489.51	416.74	625.28	475.61	0.422	0.000896782
2760427	IL16	NM_010551.1	interleukin 16	727.32	254.41	178.28	283.73	142.41	238.84	170.78	155.27	265.29	278.94	157.87	158.62	0.35	0.00189686
780482	2310011G17RIK			725.23	254.23	415.59	539.47	346.07	432.15	508.66	376.8	420.84	431.64	403.72	444.33	0.351	0.0231674
3360520	TMEM49	NM_029478.2	transmembrane protein 49	722.64	1651.49	570.29	741.04	520.59	1025.07	609.7	523.57	637.11	2776.27	455.1	897.12	2.285	0.0113823
6960035	MVP	NM_080638.1	major vault protein	722.16	1453.35	763.44	734.08	941.41	1038.68	826.62	1087.09	794.52	1017.01	780.48	621.63	2.013	0.0120654
20088	CXCL12	NM_001012477.1	chemokine (C-X-C motif) ligand 12	716.46	4405.94	535.21	317.59	671.38	947.28	658.36	680.6	3342.04	830.08	2557.29	1174.75	6.15	0.0019075
7160433	SPAG9	NM_001025430.1	sperm associated antigen 9	715.66	330.64	680.42	921.77	602.97	665.19	798.28	528.91	410.61	707.24	540.4	761.09	0.462	0.0489263
4490189	B3GNT5	NM_054052.2	UDP-GlcNAc:betaGal beta-1,3-N-acetylglucosaminyltransferase 5	713.88	123.61	102.82	96.07	94.61	82.61	92.23	86.68	384.08	162.4	203.98	127.45	0.173	3.53658e-05
110338	RAD50	NM_009012.1	RAD50 homolog (S. cerevisiae)	708.82	298.86	726.13	792.85	818.02	434.79	715.01	613.6	334.33	316.72	493.6	473.15	0.422	0.00415816
6770356	MEST	NM_008590.1	mesoderm specific transcript	707.06	92.63	543.56	1976.88	997.56	366.25	1098.59	409.94	91.3	91.5	85.32	80.77	0.131	0.0144949
110452	SMS	NM_009214	spermine synthase	706.52	296.2	226.44	279.5	323.4	290.65	300.54	289.92	625.97	432.93	591.29	478.06	0.419	0.0225992
1660504	IL7R	NM_008372.3	interleukin 7 receptor	705.74	133.37	169.83	147.98	99.71	97.17	135.75	102.48	202.95	343.6	137.97	101.42	0.189	2.37472e-05
1740196	CCL19	NM_011888	chemokine (C-C motif) ligand 19	705.02	166.11	79.68	104.39	81.8	176.39	92.16	76.08	233.52	90.74	90.78	70.64	0.236	0.00203495
7650360	LBH	NM_029999.3	limb-bud and heart	701.44	315.49	257.45	262.24	408.96	312.36	339.63	238.95	973.55	1558.31	575.12	642.57	0.45	0.0235763
4480364	AEBP1	NM_009636.1	AE binding protein 1	700.17	2813	606.04	736.22	755.03	1254.38	809.73	1117.19	1775.85	3100.27	2021.76	2706.46	4.018	0.00178209
3520066	MMP14	NM_008608.2	matrix metallopeptidase 14 (membrane-inserted)	697.76	1981.51	774.05	389.61	1684.95	1873.93	1596.54	1462.18	1188.63	3408.42	1498.17	2155.3	2.84	0.000934291
6590239	CD3E	NM_007648	CD3 antigen, epsilon polypeptide	691.6	139.6	108.1	118.69	91.99	101.32	102.56	97.85	297.88	155	127.09	92.96	0.202	8.12093e-06
290315	1700093E07RIK	NM_133685.1	RAB31, member RAS oncogene family	685.03	1988.85	903.06	694.05	1216.3	1013.68	997.3	978.15	688.44	2402.8	948.18	850.08	2.903	0.00137265
1110326	FCGR2B	NM_010187.1	Fc receptor, IgG, low affinity IIb	684.59	2927.57	461.64	506.08	335.04	1440.29	422.13	462.38	522.68	2490.55	246.52	204.23	4.276	0.000829332
5390193	CD59B	NM_181858.1	CD59b antigen	681.25	216.52	847.47	1582.66	836.08	618.38	811.34	644.22	242.13	224.23	203.43	320.56	0.318	0.0111
4880068	PTPRB	NM_029928	protein tyrosine phosphatase, receptor type, B	680.09	185.31	574.1	1435.9	884.21	620.73	1026.84	657.39	165.05	561.71	187.33	263.3	0.272	0.00985245
2750706	FCER2A	NM_013517.1	Fc receptor, IgE, low affinity II, alpha polypeptide	674.61	76.03	120.63	131.35	107.31	77.67	95.94	79.76	422.33	86.25	95.41	79.45	0.113	2.21096e-07
4860445	STARD8	NM_199018.1	START domain containing 8	670.37	1446.8	938.02	863.4	958.82	1300.55	1119	873.29	346.12	336.48	344.5	350.15	2.158	0.0231146
830445	SLC6A13	NM_144512.1	solute carrier family 6 (neurotransmitter transporter, GABA), member 13	668.2	191.33	1237.41	1539.49	1425.47	258.58	784.28	1073.76	83.59	77.33	84.87	91.38	0.286	0.00754562
2230538	CD44	AK045226	CD44 antigen	665.36	1671.59	395.19	255.86	512.16	703.83	430.02	392.39	523.17	2161.89	500.69	588.34	2.512	0.0221963
4070201	VLDLR	NM_013703.1	very low density lipoprotein receptor	658.18	238.54	955.14	968.82	1085.84	667.53	800.84	1001.44	1100.78	1383.91	1459.8	1542.64	0.362	0.00101072
150240	BICC1	NM_031397.2	bicaudal C homolog 1 (Drosophila)	656.86	1801.4	806.68	618.72	1026.84	1050.4	953.54	1215.14	1078.71	1090.4	1518.68	1213.59	2.742	0.00295966
4730392	SWAP70	NM_009302.2	SWA-70 protein	656.44	188.54	205.92	323.85	216.51	243.87	275.39	215.87	361.41	314.95	279.04	303.88	0.287	0.000576133
3290279	BLK	NM_007549.2	B lymphoid kinase	654.35	76.51	75.68	85.08	65.53	62.35	74.92	59.66	302.31	86.73	87.48	75.91	0.117	1.23682e-07
1090435	BICD2	NM_029791	bicaudal D homolog 2 (Drosophila)	651.25	290.18	525.54	1006.85	589.97	454.09	518.23	505.92	250.62	659.26	288.54	404.87	0.446	0.0214653
1440681	CD6	NM_009852.1	CD6 antigen	651.18	124.88	121.07	107.08	97.06	81.23	88.71	90.59	255.38	174.3	98.58	78.43	0.192	2.44789e-05
6760762	SDC3	NM_011520.2	syndecan 3	646.52	1877.35	603.31	465.26	732.61	788.65	640.2	612.4	497.55	884.03	251.22	537.69	2.904	0.017595
730138	RASSF4	NM_178045.3	Ras association (RalGDS/AF-6) domain family 4	637.25	1719.32	550.15	478.1	526.86	879	549.48	585.97	417.83	651.4	336.88	285.25	2.698	0.0490905
3130288	ALDH1A7	NM_011921	aldehyde dehydrogenase family 1, subfamily A7	636.83	144.06	503.26	1443.35	483.58	610.02	446.89	486.69	86	73.98	84.8	81.62	0.226	0.00595179
4780093	ZFP318	NM_207671.2	zinc finger protein 318	636.54	237.7	355.43	342.42	321.76	351.15	416.81	322.42	495.35	333.04	430.47	410.08	0.373	0.00028297
2470608	TIMP4	NM_080639.2	tissue inhibitor of metalloproteinase 4	635.56	147.07	1540.16	1695.69	1360.23	605.88	2723.9	1598.19	79.39	78.04	81.47	74.44	0.231	1.74174e-05
6980681	LOC382646	XM_356604.1		633.09	73.78	69.48	71.5	63.38	64.23	74.01	63.94	232.12	65.08	70.78	62.42	0.117	1.8975e-06
7570563	ADAMTS2	NM_175643.1	a disintegrin-like and metallopeptidase (reprolysin type) with thrombospondin type 1 motif, 2	632.5	1487.55	700.92	990.6	1012.72	1715.15	844.27	1359.48	243.46	2582.54	225.42	854.74	2.352	0.0146789
670204	IAN3	NM_146167.2	GTPase, IMAP family member 7	629.69	133.74	140.34	125.13	98.58	88.71	98.24	81.84	419.55	108.33	118.3	73.69	0.212	3.80641e-05
5860041	PLAA	NM_172695.1	phospholipase A2, activating protein	629.3	309.19	519.97	633.13	455.34	512.38	514.75	390.35	280.89	635.05	349.07	435.19	0.491	0.0329631
270711	GALGT1	NM_008080.3	beta-1,4-N-acetyl-galactosaminyl transferase 1	628.78	273.16	127.14	114.82	155.96	180.21	217.25	203.26	319.28	277.26	117.5	141.84	0.434	0.00710461
520524	IGKV4-80_AJ231213_IG_KAPPA_VARIABLE_4-80_91			628.58	96.2	70.66	61.12	60.88	61.21	63.82	59	418.5	109.88	77.89	68.06	0.153	0.00381958
5290521	PDGFRA	NM_011058.1	platelet derived growth factor receptor, alpha polypeptide	623.58	1642.11	766.13	821.75	698.87	1720.18	1109.39	924.19	1190.04	2597.64	1862.98	2116.92	2.633	0.0232794
3450482	H2-DMB2	NM_010388.2	histocompatibility 2, class II, locus Mb2	619.25	89.28	104.41	100.39	77.35	73.06	86.9	74.14	408.86	85.56	91.73	76.34	0.144	4.27607e-06
5720612	0610039N19RIK	NM_026159.2	retinol saturase (all trans retinol 13,14 reductase)	615.34	1428.46	1771.58	1496.42	1133.04	1682.01	1246.47	1579.42	400.44	251.49	498.24	397.12	2.321	0.00615921
3130246	SNRPN	NM_013670	small nuclear ribonucleoprotein N	611.8	253.69	960.54	1152.79	929.12	534.22	824.42	669.55	358.68	268.66	340.44	447.48	0.415	0.0396332
5270279	ALOX5AP	NM_009663.1	arachidonate 5-lipoxygenase activating protein	608.63	4526.85	611.13	581.93	575.79	1319.74	525.71	565.51	700.65	2598.96	398.78	460.95	7.438	2.36488e-05
6580273	METTL9	NM_021554.2	methyltransferase like 9	603.87	1255.88	1017.72	737.63	794.77	885.48	841.24	868.8	771.46	621.55	743.01	684.51	2.08	0.00820295
7150349	2310079N02RIK	NM_025636.1	RIKEN cDNA 2310079N02 gene	602.59	1886.46	802.54	791.86	681.27	924.64	722.15	684.83	737.39	891.67	706.41	874.34	3.131	0.000130178
7610224	E230029F23RIK	AK087634	stabilin 1	595.19	2125.07	534.07	531.59	725.1	738.64	656.66	908	313.19	884.86	238.94	302.19	3.57	0.00772704
940246	PKP2	NM_026163.1	plakophilin 2	591.43	211.01	1615.91	1122.35	1177.52	444.15	1004.11	848.26	224.51	258.15	248.94	250.68	0.357	0.0154563
6110008	BCL11B	NM_021399	B-cell leukemia/lymphoma 11B	591.15	96.83	118.15	98.81	89.33	77.59	99.25	114.77	177.63	188.97	103.44	110.37	0.164	7.63634e-07
2710520	TNFRSF13C	NM_028075.1	tumor necrosis factor receptor superfamily, member 13c	589.75	97.74	80.43	91.35	72.01	74.67	89.34	77.74	226.7	73	90.25	70.61	0.166	5.5719e-07
450554	2810037C14RIK	NM_026034.1	armadillo repeat containing 10	589.43	242.47	399.2	525.17	372.77	422.43	467.79	332.08	753.82	605.82	901.35	1416.64	0.411	0.00344973
1230767	THBD	NM_009378.1	thrombomodulin	589.41	184.67	474.05	764.36	343.65	444.02	480.27	372.11	204.19	409.31	270.82	317.45	0.313	0.0296006
2000167	CSTF2	NM_133196.3	cleavage stimulation factor, 3' pre-RNA subunit 2	588.52	228.91	406.06	483.33	409.55	400.28	448.97	370.11	352.28	392.81	516.34	424.11	0.389	0.0021463
60221	CD2	NM_013486.1	CD2 antigen	585.87	99.66	126.78	134.83	114.73	84.35	94.29	88.98	248.49	103.62	103.2	83.72	0.17	1.61414e-06
6620136	LOC386091	XM_359066.1		577.79	224.59	169.19	229.64	149.18	358.85	273.57	206.74	749.72	890.93	1071.68	2986.04	0.389	0.0440358
1010132	CCR6	NM_009835.2	chemokine (C-C motif) receptor 6	577.49	90.58	78.81	84.62	71.26	70.89	88.6	76.94	260.43	107.91	91.93	77.28	0.157	1.8975e-06
1410543	LOX	NM_010728.1	lysyl oxidase	577.37	3584.93	717.76	479.49	1478.26	1418.86	1104.27	1130.64	274.14	3644.09	538.8	986.18	6.209	0.000415015
1110451	ARRB2	NM_145429.1	arrestin, beta 2	571.93	1394.52	319.96	344.52	357.42	484.55	362.35	356.47	428.77	738.68	294.27	261.38	2.438	0.0272058
650528	DDX21	NM_019553.1	DEAD (Asp-Glu-Ala-Asp) box polypeptide 21	571.75	247.85	345.03	420.18	316.52	432.28	378.94	250.43	284.01	584.27	346.46	279.44	0.433	0.0408274
540647	CD69	XM_132882.1		564.8	159.98	107.21	93.97	100.36	103.22	99.64	94.82	260.78	213.86	105.97	80.26	0.283	0.000347989
1510753	CENTD1	XM_132099.5	centaurin, delta 1	563.98	153.98	344.49	528.96	463	312.06	442.27	405.39	221.25	327.16	234.25	259.24	0.273	0.00155247
5560066	STAT4	NM_011487.1	signal transducer and activator of transcription 4	561.78	260.21	139.27	117.59	108.61	110.02	117.64	97.68	305.07	202.62	135.23	94.08	0.463	0.0178615
2900671	B430320C24RIK			560.49	83.33	408.45	1046.93	761.98	262.29	604.98	462.22	101.03	126.7	94.67	110.96	0.149	0.00772472
4120719	SRPX2	NM_026838.1	sushi-repeat-containing protein, X-linked 2	560.09	241.82	831.55	899.78	1236.64	709.9	856.06	1180.83	83.81	332.17	91.52	92.24	0.432	0.00131662
6100703	AQP7	NM_007473.3	aquaporin 7	559.86	217.62	1387.43	1236.19	1034.32	534.58	984.37	898.71	67.27	73.17	76.93	76.65	0.389	0.000111644
1010739	ACVR1C	XM_194020.3		557.89	215.26	999.16	882.23	738.54	640.44	843	703.95	77.03	75.72	73.88	82.36	0.386	0.023372
670050	A430107D22RIK	NM_178785.2	RIKEN cDNA A430107D22 gene	555.83	127.5	90.78	99.69	68.6	74.63	84.1	72.51	183.87	129.33	85.64	80.73	0.229	9.97644e-05
7200341	FCNA	NM_007995.2	ficolin A	548.34	3610.98	1496.09	1057	409.8	1555.55	762.98	663.26	150.12	92.38	88.02	91.47	6.585	0.00378946
7610450	ITPR2	NM_019923.2	inositol 1,4,5-triphosphate receptor 2	547.9	266.94	372.84	343.96	415.19	291.36	407.17	431.42	628.65	249.76	773.3	725.28	0.487	0.00656652
1030278	CD6	NM_009852.1	CD6 antigen	546.83	126.43	121.44	104.66	77.62	82.51	85.11	81.79	228.52	165.76	91.38	76.44	0.231	0.00027376
6520360	CD3E	NM_007648.1	CD3 antigen, epsilon polypeptide	546.52	139.77	115.64	108.72	88.9	95.5	98.77	92.35	209.03	127.02	102.01	84.7	0.256	4.71848e-05
3940639	GLIPR2	NM_027450.3	GLI pathogenesis-related 2	545.57	1351.42	313.89	263.77	321.45	572.69	258.9	264.14	472.62	1162.72	326.77	330.01	2.477	0.00206205
2030484	P2RX4	NM_011026.1	purinergic receptor P2X, ligand-gated ion channel 4	542.84	1964.85	755.62	467.51	638.62	980.83	641.06	717.56	586.37	875.25	494.25	487.3	3.62	0.00392737
2810315	CHST3	NM_016803.2	carbohydrate (chondroitin 6/keratan) sulfotransferase 3	540.47	110.98	109.57	97.45	93.41	94	105.62	94.21	214.47	101.28	109.05	90.78	0.205	1.74174e-05
6040192	NPR3	NM_008728	natriuretic peptide receptor 3	539.39	66.39	638.48	561.49	1117.01	221.4	663.32	624.34	77.81	101.01	91.61	97.08	0.123	0.000108206
7320731	MFNG	NM_008595.1	MFNG O-fucosylpeptide 3-beta-N-acetylglucosaminyltransferase	538.55	91.64	361.7	1283.67	384.16	172.42	442.5	353.73	110.7	177.92	85.88	106.5	0.17	0.000146697
10341	NXN	NM_008750	nucleoredoxin	535.83	1986.12	626.95	497.25	828.73	1226.86	821.36	908.36	1835.2	2437.64	1912.33	2477	3.707	1.74174e-05
730075	H2-OA	NM_008206.1	histocompatibility 2, O region alpha locus	534.95	107.59	88.8	95.69	80.33	81.87	80.82	72.57	412.6	100.34	108.96	88.78	0.201	5.65438e-07
4010019	IFITM1	NM_026820.2	interferon induced transmembrane protein 1	534.16	10684.7	338.65	277.03	403.33	984.26	415.12	414.54	8525.31	10037.1	7114.37	9665.85	20.003	7.20914e-05
4920427	1700108N18RIK	AK007145	RIKEN cDNA 6330500D04 gene	533.44	242.49	109.75	92.57	99.27	133.42	114.46	101.1	215.83	173.63	128.41	95.56	0.455	0.0391521
990195	1500031N17RIK	AK005329	LSM6 homolog, U6 small nuclear RNA associated (S. cerevisiae)	529.25	257.83	365.62	465.59	386.64	352.72	339.03	308.17	344.67	423.8	352.52	355.39	0.487	0.024584
6550603	SEPN1	NM_029100.1	selenoprotein N, 1	529.17	1210.62	1065.92	659.24	966.77	821.02	894.16	998.66	673.22	902.87	712.6	807.89	2.288	0.00884939
620646	HVCN1	NM_001042489.1	hydrogen voltage-gated channel 1	527.57	186.6	176.37	157.63	139.79	125.37	148.52	148.3	303.53	201.73	102.47	101.97	0.354	8.59247e-05
270341	EMB	NM_010330.2	embigin	527.15	1556.15	222.95	261.99	229.48	856.57	267.83	238.96	1332.28	2009.65	1372.8	1136.78	2.952	0.00765922
2470746	A830080H07RIK			525.78	225.88	223.62	187.12	231.65	173.08	203.3	185.48	447.15	315.43	506.58	399.26	0.43	0.00114564
3180025	MS4A6D	NM_026835.1	membrane-spanning 4-domains, subfamily A, member 6D	525.77	5201.37	520.22	456.16	379.56	1690.58	456.24	373.07	439.59	4209.61	241.46	205.43	9.893	3.26712e-05
6180544	MMP3	NM_010809.1	matrix metallopeptidase 3	524.77	2592.31	318.7	233.84	1339.14	2359.55	1210.94	1201.98	616.94	1531.2	299.4	271.95	4.94	0.0370352
6350427	C630029K18RIK	NM_144871	suppressor of variegation 4-20 homolog 1 (Drosophila)	523.43	244.42	438.47	264.08	503.36	148.08	375.16	311.45	481.54	246.49	646.68	360.86	0.467	0.0422475
6940324	RASSF4	NM_178045.3	Ras association (RalGDS/AF-6) domain family 4	523.03	1479.71	416.7	393.81	403.31	686.84	416.25	540.47	324.61	484.71	277.33	227.09	2.829	0.0487372
70474	EPC1	NM_007935.1	enhancer of polycomb homolog 1 (Drosophila)	518.73	246.86	374.65	439.29	338.69	369.63	426.73	374.46	554.9	384.58	684.07	553.92	0.476	0.00129391
1190202	OLFML3	NM_133859.1	olfactomedin-like 3	517.67	1544.72	434.03	351.9	768.6	646.78	453.77	538.72	1880.16	3113.85	2407.56	1693.72	2.984	0.00294332
1050138	A630084D02RIK	AK042346	mediator complex subunit 23	515.13	143.49	171.3	363.92	204.79	204.43	210.46	215.17	150.28	312.42	122.13	224.68	0.279	0.00523309
2940441	D230007K08RIK	NM_175547.2		514.21	137.62	112.14	125.54	100.66	101.07	104.09	98.31	190.55	139.34	128.27	113.21	0.268	5.92769e-05
630274	CXCL16	NM_023158	chemokine (C-X-C motif) ligand 16	512.96	2126.1	330.42	267.1	334.12	824.99	297.37	315.38	1023.65	1961.75	537.46	476.83	4.145	2.7068e-05
3890750	1500031H04RIK	NM_025893.1	zinc finger, CCHC domain containing 18	511.59	157.1	100.86	99.32	125.8	88.08	125.03	107.09	670.26	177.14	524.22	280.37	0.307	0.000143634
4480411	SET7	NM_080793	SET domain containing (lysine methyltransferase) 7	510.85	172.68	308.64	623.02	439.82	414.94	469.04	331.21	244.81	916.49	350.67	759.3	0.338	0.0324822
4050437	CHST3	NM_016803.2	carbohydrate (chondroitin 6/keratan) sulfotransferase 3	509.22	71.82	75.51	80.78	69.67	75.42	84.51	70.69	210.5	101.03	79.6	67.61	0.141	2.18345e-06
4050093	FCRLA	NM_145141.1	Fc receptor-like A	508.19	101.3	76.54	114.11	66.69	76.01	84.48	85.47	231.41	103.92	87.72	80.22	0.199	2.92814e-05
4880600	CSNK1G3	NM_152809.2	casein kinase 1, gamma 3	505.42	225.31	300.54	380.12	348.32	370.07	419.65	326.75	400.31	478.2	465.14	456.65	0.446	0.0138461
3140139	RAB11FIP5	XM_358365.1		504.74	1519.1	755.76	587.97	898.32	829.42	874.56	920.97	564.63	632.23	430.49	562.79	3.01	0.000816693
1570338	MOD1	NM_008615.1	malic enzyme 1, NADP(+)-dependent, cytosolic	504.05	162.52	602.27	1011.3	400.78	734.82	372.13	316.25	77.5	148.45	79.24	101.03	0.322	0.0386607
4010097	MAP4K1	NM_008279.1	mitogen activated protein kinase kinase kinase kinase 1	502.68	215.16	128.37	122.56	118.08	120.87	109.6	104.83	248.64	143.11	100.87	93.91	0.428	0.0196023
1110056	NPR3	NM_008728	natriuretic peptide receptor 3	502.36	61.94	355.55	721.13	678.74	219.94	512.22	352.22	71	115.26	82.72	93.97	0.123	0.000339002
160411	ENTPD2	NM_009849.1	ectonucleoside triphosphate diphosphohydrolase 2	500.39	1044.2	898.73	662.65	1083.28	674.39	868.68	926.36	462.67	179.04	447.41	462.07	2.087	0.0392545
5420356	2310076O14RIK	XM_484487	apolipoprotein L 6	498.75	211.2	867.3	840.59	1151.53	525.36	1058.88	1305.5	79.36	91.51	67.64	67.21	0.423	0.00238679
2350682	LIMS2	NM_144862.1	LIM and senescent cell antigen like domains 2	497.6	196.19	711.72	1192.65	858.76	457.35	992.54	836.06	328.94	304.07	325.23	475.9	0.394	0.0116066
1110554	SCP2	NM_011327.1	sterol carrier protein 2, liver	494.6	1318.58	1089.11	604.71	666.29	745.65	705.57	890.66	301.17	203.42	331.58	269.06	2.666	0.0119178
1170437	C920006C10RIK	NM_133766.1	EFR3 homolog A (S. cerevisiae)	494.06	206.21	336.51	619.38	351.88	497.56	435.15	315.78	267.18	480.99	370.28	428.9	0.417	0.023955
1190561	MAP4K2	NM_009006	mitogen activated protein kinase kinase kinase kinase 2	493.1	194.14	220.72	224.73	278.2	190.52	255.1	249.6	355.08	189.45	236.61	196.53	0.394	0.00178209
6280037	CD19	NM_009844.1	CD19 antigen	492.61	74.24	76.89	88.78	65.03	72	79.92	70.25	298	73	77.3	62.76	0.151	4.08845e-06
3850601	ELF1	NM_007920.2	E74-like factor 1	492.09	231.94	230.82	257.7	275.61	314.91	286.84	228.08	292.46	365.93	235.41	292.03	0.471	0.00669308
650441	EIF4ENIF1	NM_023743.1	eukaryotic translation initiation factor 4E nuclear import factor 1	489.76	240.15	302.44	369.88	280.04	342.32	396.44	278.71	480.35	447.05	590.38	634.78	0.49	0.0226572
7050056	CRTAP	NM_019922.1	cartilage associated protein	489.49	1198.62	906.02	727.6	939.04	847.88	850.93	954.74	804.3	723.53	712.97	913.63	2.449	0.00547782
2100564	LOC382646	XM_356604.1		488.41	70.14	82.14	84.27	72.77	72.48	79.8	70.68	217.45	67.87	73.67	70.12	0.144	5.58596e-06
6620446	IL27RA	NM_016671.2	interleukin 27 receptor, alpha	486.98	187.96	132.31	135.58	106.34	123.61	102.6	96.57	182.49	125.09	94.4	89.85	0.386	0.00154086
6420170	BC006779	XM_485132		484.04	203.12	199.37	257.34	185.74	262.86	255.62	180.64	230.03	304.4	146.78	210.21	0.42	0.0276907
3140328	PTP4A3	NM_008975.2	protein tyrosine phosphatase 4a3	483.9	208.19	299.23	261.72	381.77	188.55	291.64	249.85	364.78	198.63	185.71	165.39	0.43	0.00061273
940121	BMP3	NM_173404.1	bone morphogenetic protein 3	482.78	176.81	758.87	691.33	1429.18	264.96	1296.46	912.94	78.83	251.72	78.65	80.63	0.366	0.0140807
7560047	PHGDH	NM_016966.3	3-phosphoglycerate dehydrogenase	481.88	133.35	600.03	707.31	443.82	184.76	393.64	429.04	124.79	91.34	120.41	107.26	0.277	1.23191e-05
3440286	PIK3CB	NM_029094.1	phosphatidylinositol 3-kinase, catalytic, beta polypeptide	480.91	239.36	692.24	900.75	584.22	449.1	615.98	541.07	131.24	354.73	150.5	156.58	0.498	0.0434867
3180754	ACBD4	NM_025988.1	acyl-Coenzyme A binding domain containing 4	480.34	223.5	773.7	940.04	820.01	402.99	588.41	632.48	224.07	143.8	207.67	276.17	0.465	0.0409567
2760445	9830160G03RIK	NM_172904.1	fibronectin type III and SPRY domain containing 2	480.1	224.48	926.77	1064.13	916.67	358.11	711.51	881.64	90.02	83.13	86.29	75.55	0.468	0.00312856
7200240	SAP30	NM_021788.1	sin3 associated polypeptide	475.77	1115.57	382.85	318.05	360.62	499.98	332.07	333.98	862.27	1252.98	622.87	829.03	2.345	0.00213378
870156	B830021E24RIK	NM_198034	SID1 transmembrane family, member 1	475.38	79.4	70.67	83.91	100.59	80.55	154.1	116.5	231.27	76.15	178.72	132	0.167	1.72173e-06
6400113	AMY1	NM_007446.1	amylase 1, salivary	475.28	136.44	630.19	1138.25	653.93	845.62	980.61	794.15	83.38	70.75	93.4	75.7	0.287	0.0011123
2060072	SRA1	NM_025291.1	steroid receptor RNA activator 1	475.15	954.66	676.52	648	706.61	684.45	656.02	624.83	447.81	461.31	385.59	292.32	2.009	0.0388833
3400097	LOC434197	NM_001013811.2	predicted gene, EG434197	470.69	88.59	72.32	83.62	69.05	77.06	71.23	70.2	183.85	119.73	97.94	84.88	0.188	6.7345e-08
830482	RBM38	NM_019547.1	RNA binding motif protein 38	470.47	175.63	157.9	147.59	173.39	114.92	149.62	146.65	185.61	135.04	95.95	109.18	0.373	7.87496e-06
4210706	GABABRBP	NM_178394.2	janus kinase and microtubule interacting protein 1	469.71	86.28	87.59	90.52	63.62	66.54	78.02	70.4	347.65	94.99	222.24	231.92	0.184	4.19899e-07
50059	AI504432	NM_173787		469.33	123.73	107.4	99.5	98.37	90.6	94.07	83.82	175.47	300.93	120.4	90.08	0.264	1.73443e-05
3180079	DHRS8	NM_053262.2	hydroxysteroid (17-beta) dehydrogenase 11	462.36	1336.31	781.9	515.8	699.35	787.95	697.65	768.44	1276.61	965.2	1203.88	1169.41	2.89	0.000555863
1570022	BCL11A	BC051418	B-cell CLL/lymphoma 11A (zinc finger protein)	458.73	103.35	95.36	87.16	81.45	94.41	93.95	91.15	216.23	106.5	129.41	114.56	0.225	4.59669e-06
5900593	PTPN8	NM_008979.1	protein tyrosine phosphatase, non-receptor type 22 (lymphoid)	454.91	130.43	107.3	167.74	98.41	110.8	102.06	73.79	311.51	288.05	212.18	269.18	0.287	0.00147105
1400601	STARD8	NM_199018.1	START domain containing 8	454.71	1264.31	696.31	643.32	751.36	1069.01	822.34	780.04	295.22	282.14	317.26	303.13	2.78	0.0010207
70619	IGKV2-137_AJ231263_IG_KAPPA_VARIABLE_2-137_15			453.3	6065	153.73	140.12	77.95	179.4	89.79	75.97	721.87	373.75	300.6	90.09	13.38	0.00621316
1470408	BLR1	NM_007551.2	Burkitt lymphoma receptor 1	452.97	93.25	101.56	100.49	78.28	88.79	99.44	87.05	257.15	83.25	96.87	81.01	0.206	3.20921e-07
160392	CXCR4	NM_009911.2	chemokine (C-X-C motif) receptor 4	451.26	183.35	114.18	123.44	129.17	111.87	113.87	90.04	210.92	504.33	102.1	167.87	0.406	0.0156361
1050224	PRKCB	NM_008855.1	protein kinase C, beta 1	450.94	202.01	92.16	108.47	98.11	156.11	111.7	99.06	202.44	269	124.61	143.1	0.448	0.0379176
1990021	LOC545007	NM_001029930.1	predicted gene, ENSMUSG00000068790	450.67	196.64	405.89	292.44	572.22	238.49	331.43	279.27	378.74	252.56	462.25	344.09	0.436	0.000829332
6450059	BC037034	NM_153161.1	cDNA sequence BC037034	449.63	993.57	289.45	268.44	247.9	243.99	260.32	277.21	337.31	634.81	195.69	342.68	2.21	0.0195662
6040605	D230047F17RIK	AK084442		448.81	197.47	178.73	143.28	246.89	225.45	243.22	277.16	349.97	165.75	357.76	262.8	0.44	0.0309929
940504	CD22	NM_009845.1	CD22 antigen	448.29	85.53	66.04	82.06	71.63	68.13	76.95	68.66	167.7	102.6	81.18	66.78	0.191	7.66597e-06
4120687	GLIPR2	NM_027450	GLI pathogenesis-related 2	444.02	1066.14	286.6	220.19	256.64	462.3	228.51	225.94	389	917.57	267.11	295.4	2.401	0.00542736
6290592	LOC226691	XM_129595.2		443.39	2732.51	793.57	555.51	579.61	1571.49	957.88	1364.18	329.27	451.34	292.45	180.04	6.163	0.00112509
4390239	FCHO1	NM_028715.2	FCH domain only 1	441.03	179.14	120.51	110.1	101.55	94.28	111.73	115.32	205.92	129.74	91.05	131	0.406	0.00415748
3450753	SLC7A10	NM_017394.2	solute carrier family 7 (cationic amino acid transporter, y+ system), member 10	440.77	197.83	491.94	1471.72	498.46	451.94	601.78	466.24	69.71	71.08	74.01	73.25	0.449	0.0373261
3140193	CD63	NM_007653.1	Cd63 antigen	439.66	965.6	419.53	601.05	525.53	839.95	629.26	563.72	1088.28	1138.72	817.92	905.04	2.196	0.00706405
60639	SBK	NM_145587.1	SH3-binding kinase 1	439.4	188.75	301.69	248.08	306.86	236.14	281.61	395.23	210.53	163.28	101.69	205	0.43	0.00980261
1230575	PCOLCE2	NM_029620.1	procollagen C-endopeptidase enhancer 2	439.25	114.51	310.91	827.72	562.8	408.45	572.35	508.66	135.31	85.2	128.99	125.56	0.261	0.00472157
2000131	TLR2	NM_011905.2	toll-like receptor 2	438.43	2036.92	349.23	260.06	274.04	653.83	273.36	271.35	626.35	2623.21	510.54	420.73	4.646	0.00124172
3290239	PLVAP	NM_032398.1	plasmalemma vesicle associated protein	435.79	1092.61	604.45	533.18	906.98	844.44	1065.06	775.13	215.66	1071.11	162.41	211.98	2.507	0.0246456
1780452	FBXW17	NM_175401.2	F-box and WD-40 domain protein 17	435.17	979.98	620.92	528.07	536.81	1434.92	650.66	726.84	552.77	919.85	780.83	597.1	2.252	0.00759147
940161	CD28	NM_007642.2	CD28 antigen	434.94	80.1	92.85	108.25	79.04	76.6	97.43	77.73	189.12	101.94	83.83	65.6	0.184	7.87496e-06
3710403	P2RY6	NM_183168	pyrimidinergic receptor P2Y, G-protein coupled, 6	431.97	1669.09	442.17	413.92	389.02	704.63	378.1	346.32	295.8	1200.08	193	185.45	3.864	0.000560402
610538	AP2A2	NM_007459.2	adaptor protein complex AP-2, alpha 2 subunit	430.61	892.23	808.76	598.77	1023.63	969.97	903.95	833.99	341.96	317.3	455.83	339.18	2.072	0.0343938
2970544	ZAP70	NM_009539.2	zeta-chain (TCR) associated protein kinase	428.78	143.34	107.24	102.56	108.41	93.35	95.18	99.69	243.12	132.97	115.3	87.27	0.334	0.000142902
6100255	FAAH	NM_010173.2	fatty acid amide hydrolase	427.17	120.4	113.7	109.29	90.69	99.13	102.67	123.8	353.08	89.9	292.79	202.78	0.282	0.000391406
3120014	JUNB	NM_008416.1	Jun-B oncogene	426.71	1365.08	227.69	197.59	548.58	340.71	313.6	374.24	416.16	1393.42	172.33	344.37	3.199	0.0120451
6270564	AW060766	NM_198033.1	senataxin	426.64	141.67	213.12	358.65	191.34	252.67	236.71	149.09	191.62	330.82	211.6	272.75	0.332	0.00581427
6550349	WDR9	NM_145125	bromodomain and WD repeat domain containing 1	423.76	210.36	272.13	219.66	220.49	255	246.71	241.86	404.9	253.14	559.47	369.14	0.496	0.00885096
3140491	BLK	NM_007549.2	B lymphoid kinase	422.81	100.08	73.98	79.89	68.37	67.55	78.14	66.39	225.15	77.3	93.85	79.83	0.237	5.86371e-06
4880138	CD44	NM_001039150.1	CD44 antigen	422.21	985.65	231.21	196.16	321.77	462.31	244.77	219.63	315.5	1183.19	336.53	322.82	2.334	0.0227072
4070561	OSR2	NM_054049	odd-skipped related 2 (Drosophila)	420.54	2187.45	387	300.72	548.88	1286.67	730.84	771.86	9009.94	4132.91	11489.3	10184.7	5.202	0.000104112
830377	TSPAN32	NM_020286.2	tetraspanin 32	420.22	184.3	108.11	125.61	110.76	130.38	92.77	85.15	208.54	96.5	90.72	75.73	0.439	0.00626538
7650475	9130430L19RIK			419.99	82.86	82.89	84.46	71.81	81.29	80.9	93.06	140.39	162.67	96.58	99.19	0.197	2.10026e-06
1990041	SWAP70	NM_009302.2	SWA-70 protein	419.72	175.21	136.04	140.29	138.28	173.46	144.15	155.91	320.29	190.51	243.38	206.89	0.417	0.00434495
2900327	C230090D14	NM_173019.2	6-phosphofructo-2-kinase/fructose-2,6-biphosphatase 4	418.11	981.53	383.47	331.84	411.84	330.02	276.96	305.89	292.59	544.69	318.22	290.79	2.348	0.00415748
4890279	KLRD1	NM_010654.1	killer cell lectin-like receptor, subfamily D, member 1	417.83	128.09	104.83	139.22	114.28	115	107.06	93.59	211.53	144.11	135.8	141.63	0.307	0.00022539
6620521	KCNK6	XM_355877.1		417.82	943.27	351.91	302.96	412.87	446.17	415.41	419.03	267.54	604.86	185.21	255.55	2.258	0.0196364
3710594	PKP2	NM_026163.1	plakophilin 2	417.27	146.11	614.44	1008.41	520.2	345.51	558.59	427.05	181.73	286.21	185.67	238.09	0.35	0.00602179
610661	TNFSF13B	NM_033622	tumor necrosis factor (ligand) superfamily, member 13b	416.99	1688.5	342.83	291.9	247.7	396.25	269.43	268.52	543.34	236.93	369.27	269.39	4.049	0.000153412
6550309	FXYD6	NM_022004.5	FXYD domain-containing ion transport regulator 6	415.99	2282.22	386.2	306.74	899.85	1223.4	1019.44	870.79	4214.45	3458.51	3680.99	4039.81	5.486	0.00538413
1440204	6330509M05RIK			415.58	142.84	108.33	108.61	104.36	108	97.5	99.95	193.56	140.51	130.09	115.76	0.344	0.000201872
4070768	MALT-1	AK045200	mucosa associated lymphoid tissue lymphoma translocation gene 1	414.9	134.99	131.15	161.08	162.43	147.59	166.88	118.55	193.49	343.2	157.66	183.35	0.325	0.000742587
4010224	EGFR	NM_207655.1	epidermal growth factor receptor	414.63	1013.89	615.67	483.78	822.56	1712.26	969.88	874.98	579.22	732.48	945.13	671.04	2.445	0.000174111
7570204	GSDMDC1	NM_026960.1	gasdermin D	414.26	833.77	265.75	213.51	219.34	293.33	212.79	214.4	584.27	560.05	403.91	341.49	2.013	0.0489339
3400709	SCL0001905.1_3	AY267348.1	amyloid beta (A4) precursor protein	413.88	1245.57	659.86	416.58	763.9	586.88	640.99	702.1	419.66	566.19	596.84	538.06	3.009	0.016951
6290326	HIST2H2AB	NM_178213.2	histone cluster 2, H2ab	413.41	154.14	348.24	759.92	470.86	259.48	285.96	315.35	95.07	109.41	88.27	101.41	0.373	0.00555845
3170433	AI586015	NM_019992.2	signal transducing adaptor family member 1	412.07	203.89	143.01	106.82	117.66	124.24	106.27	86.93	243.54	158.19	108.1	88.59	0.495	0.0186502
1660445	SCL0002507.1_236	AK083573.1	fibulin 1	411.88	1004.16	399.67	416.16	312.32	232.02	286.09	302.24	1456.62	227.55	1200.51	1032.17	2.438	0.0231674
50274	SYNGR2	NM_009304.1	synaptogyrin 2	411.37	933.76	375.97	299.83	362.45	382.06	321.09	399.12	685.95	486.85	414.72	332.86	2.27	0.00884939
460593	BICC1	NM_031397.2	bicaudal C homolog 1 (Drosophila)	410.81	824.33	443.18	356.3	562.87	507.52	521.99	552.2	492.43	599.03	770.91	600.26	2.007	0.00228357
4210129	SOCS2	NM_007706.1	suppressor of cytokine signaling 2	410.54	1195.47	428.68	331.69	500.89	1964.06	653.53	482.53	938.57	3417.77	1108	1606.9	2.912	0.000271396
5420309	1200009O22RIK	NM_025817.3	RIKEN cDNA 1200009O22 gene	409.25	169.01	573.21	480.65	1057.69	398.56	724.26	541.7	374.78	234.56	315.9	392.84	0.413	0.0172803
3780368	IGKV2-109_AJ132683_IG_KAPPA_VARIABLE_2-109_213			408.36	3388.29	102.96	115.7	64.32	113.61	79.2	63.32	553.02	245.1	207.55	73.21	8.297	0.00826302
2350132	C1QA	NM_007572	complement component 1, q subcomponent, alpha polypeptide	406.36	1714.15	306.49	391.96	277.9	713.7	314.86	315.35	364.59	779.01	167.09	181.62	4.218	0.00146252
7380603	IGFBP6	NM_008344.1	insulin-like growth factor binding protein 6	405.97	1735.62	818.44	795.04	633.2	1961.02	690.33	1201.52	2007.44	1121.44	1317.83	1030.81	4.275	0.000748605
2140458	A630054M16RIK	AK042052	dedicator of cytokinesis 10	404.19	170.89	167.11	125.09	221.26	145.39	167.56	190.05	181.98	139.12	134.06	110.69	0.423	0.00782864
7510414	VWF	NM_011708.2	Von Willebrand factor homolog	403.62	1005.35	540.94	380.64	834.4	964.68	800.1	742.96	304.36	959.82	298.09	213.4	2.491	4.79376e-05
3120037	CENTB1	NM_153788.2	centaurin, beta 1	403.42	144.78	84.86	95.96	94.7	81.96	99.14	82.82	193.15	122.94	99.04	91.96	0.359	0.00129391
4180026	A030003A19RIK	NM_173024.1	serine (or cysteine) peptidase inhibitor, clade A, member 3B	401.78	75.36	116.13	129.02	77.45	83.98	78.04	133.73	74.43	73.91	72	70.52	0.188	5.19895e-05
4810154	CLEC4A3	NM_153197.3	C-type lectin domain family 4, member a3	400.04	1660.07	318.18	337.22	249.87	655.82	237.13	235.27	252.19	843.87	142.58	131.84	4.15	0.00415816
160168	TPH2	NM_173391.1	tryptophan hydroxylase 2	399.96	92.85	183.3	266.75	564.8	88.24	121.55	136.47	74.7	70.81	70.64	70.43	0.232	0.0353594
430703	RNASE6	NM_030098.1	ribonuclease, RNase A family, 6	399.67	120.88	124.46	175.5	90.52	128.37	100.84	87.76	224.65	161.07	95.32	100.74	0.302	0.000388734
1570133	CTSW	NM_009985.2	cathepsin W	398.6	144.1	140.9	159.14	127.95	106.94	135.81	114.77	284.63	164.31	148.81	125.67	0.362	0.0047258
3780468	C80913	NM_011274.2	expressed sequence C80913	396.43	151.21	284.97	395.56	309.36	357.8	452.07	293.52	324.7	382.7	369.62	436.85	0.381	0.00345655
1710500	ARPC5	NM_026369.1	actin related protein 2/3 complex, subunit 5	395.26	886.12	307.41	278.35	357.81	444.36	316.44	368.35	516.61	492.49	368.56	311.3	2.242	0.0378871
4220082	2310079P10RIK			393.71	84.45	720.16	697.16	723.21	283.46	618.67	394.23	64.93	64.89	66.66	66.36	0.215	2.90279e-05
6270382	CCNG2	NM_007635.2	cyclin G2	392.98	141.17	277.32	447.01	208.56	285.51	268.04	188.77	203.62	425.47	220.64	483.37	0.359	0.0394973
1170300	9030611O19RIK	NM_027828.2	RIKEN cDNA 9030611O19 gene	391.4	1324.37	780.33	502.37	550.66	453.03	276.7	246.59	230.5	411.45	321.45	247.59	3.384	0.00889789
5720136	ALDH3B1	NM_026316.2	aldehyde dehydrogenase 3 family, member B1	391.24	1039.55	354.12	321.4	422.97	489.61	351.34	305.79	209.99	639.14	158.93	132.13	2.657	0.00170469
4210372	PLA1A	NM_134102.2	phospholipase A1 member A	390.38	2772.9	940.99	781.98	635.98	2802.65	666.26	1262.04	146.69	1541.8	175.91	174.56	7.103	1.8975e-06
7050307	RNPEP	NM_145417	arginyl aminopeptidase (aminopeptidase B)	390.2	1156.04	539.88	495.52	531.98	569.69	531.35	548.4	405.36	936.69	461.72	925.53	2.963	0.00130361
5310768	PHCA	NM_025408.1	phytoceramidase, alkaline	389.59	891.61	443.17	268.7	468.54	656.42	382.62	397.93	448.29	1017.61	482.16	575.21	2.289	0.00853084
50091	BLR1	NM_007551.2	Burkitt lymphoma receptor 1	389.54	67.76	74.27	81.73	61.57	69.93	74.03	60.57	192.49	65.86	73.91	61.53	0.174	2.40111e-06
4900097	SFRS2IP	XM_128178.5		388.97	183.57	215.53	348.86	221.61	304.69	331.11	225.54	243.33	382.27	280.45	348.37	0.472	0.0467614
6290528	CPNE8	NM_001033851.1	copine VIII	387.45	1003.88	556.49	476.64	934.3	728.46	833.32	720.73	298.98	441.78	295.51	246.91	2.591	0.0250714
2940176	5430435G22RIK	NM_145509.1	RIKEN cDNA 5430435G22 gene	387.4	884.41	327.56	340.3	380.73	565.8	382.97	462.88	617.89	762.47	491.04	504.05	2.283	0.00649534
2340543	TNFSF13	NM_023517.1	tumor necrosis factor (ligand) superfamily, member 13	386.8	1349.67	458.64	495.72	462.38	603.78	432.95	469.24	743.12	690.25	467.99	671.82	3.489	0.000814006
1690019	MEST	NM_008590.1	mesoderm specific transcript	386.5	67.71	395.82	838.48	735.58	172.79	591.35	289.39	58.85	73.54	65.91	60.38	0.175	0.00629533
4490008	2410039M03RIK			386.21	961.01	282.97	426.82	114.67	158.13	158.53	126.14	190.86	295.8	187.3	169.52	2.488	0.00861354
1300288	PPP1R1A	NM_021391.2	protein phosphatase 1, regulatory (inhibitor) subunit 1A	384.7	137.63	570.97	936.05	636.57	553.46	514.63	744.51	101.45	64.26	111.56	111.47	0.358	0.0256148
7400400	2610019F03RIK	NM_173744.2	RIKEN cDNA 2610019F03 gene	383.15	171.59	470.28	797.55	371.53	366.84	481.91	367.02	122.07	102.1	113.4	113.89	0.448	0.0238157
4280138	STIM1	AK031003	stromal interaction molecule 1	381.57	183.95	177.67	163.52	255.4	185.82	262.59	281.36	262.12	190.54	243.67	215.28	0.482	0.00993617
6980300	CRLF3	NM_018776	cytokine receptor-like factor 3	381.13	162.79	146.21	141.22	101.86	144.56	129.06	109.36	167.09	226.98	130.16	128.12	0.427	0.00628666
7150209	0610039N19RIK	NM_026159.2	retinol saturase (all trans retinol 13,14 reductase)	381.11	926.35	1202.5	1025.4	694.57	1154.94	826.33	1007.37	336.81	169.62	349.49	294.72	2.431	0.0028315
990392	SYP	NM_009305.1	synaptophysin	380.58	130.41	607.26	611.58	1188.13	301.35	812.84	626.34	109.29	85.94	102.43	126.95	0.343	0.0313852
4480152	B430218L07RIK	NM_198037.1	cache domain containing 1	380.14	189.97	720.54	641.46	564.48	273.21	482.79	399.43	306.7	138.36	435.51	335.45	0.5	0.00472157
2450523	9030024J15RIK			378.19	1481.79	555.76	402.11	710.91	1985.45	708.15	898.82	483.45	793.83	792.19	500.54	3.918	1.60922e-05
7610743	CNR2	NM_009924	cannabinoid receptor 2 (macrophage)	377.69	188.68	106.71	94.63	97.7	98.13	95.01	90.09	203.29	121.99	83.85	73.84	0.5	0.0029875
2750594	BC003277	NM_145402.2	transmembrane protein 51	377.19	848.08	287.46	224.04	368.05	399.75	345.4	320.03	473.87	921.29	386.49	392.95	2.248	0.000201872
4260022	AI429612	XM_128606.4		376.3	842.74	662.56	466.23	622.09	569.82	522.59	656.92	324.47	534.8	357.32	496.98	2.24	0.00109758
3140100	PTGIS	NM_008968.2	prostaglandin I2 (prostacyclin) synthase	375.01	1596.12	470.56	485.41	193.82	296.54	178.91	280.95	1357.83	633.41	1050.38	1093.37	4.256	0.0011487
2710445	TMED3	NM_025360.1	transmembrane emp24 domain containing 3	374.32	801.88	530.05	466	540.07	1037.47	640.66	685.6	668.89	574.01	577.84	703.58	2.142	0.00346297
6650626	A130090K04RIK			370.97	133.83	82.79	92.44	68.57	72.89	69.52	72.1	123.4	149.35	77.61	86.97	0.361	0.000249675
290348	D10ERTD610E	NM_028027.1	DNA segment, Chr 10, ERATO Doi 610, expressed	370.86	843.29	499.06	414.13	644.34	499.21	629.32	681.27	2412.71	1069.54	2538.54	2812.72	2.274	0.00606079
6650458	NFKBIZ	NM_030612	nuclear factor of kappa light polypeptide gene enhancer in B-cells inhibitor, zeta	370.28	1051.6	177.3	200.68	242.88	508.32	190.75	200.58	275.47	1517.52	299.75	396.04	2.84	0.0107089
3060274	MEOX2	NM_008584.1	mesenchyme homeobox 2	369.77	137.89	415.29	604.12	489.96	349.9	507.46	347.37	97.43	81.92	89.47	92.03	0.373	0.0122819
2600068	6430510M02RIK	NM_176932.2	RIKEN cDNA 6430510M02 gene	369.29	122.19	174.58	138	210.53	151.11	232.27	235.86	431.78	168.51	512.51	355.04	0.331	3.53658e-05
2850553	SIGLEC10	NM_172900.1	sialic acid binding Ig-like lectin G	368.98	86.78	75.82	83.07	72.6	76.71	79.16	67.57	201.15	87.55	78.14	75.27	0.235	2.77936e-06
1470121	SDC4	NM_011521.1	syndecan 4	368.2	825.72	325.63	357.12	466.94	484.94	619.44	623.04	867.45	1028.91	760.46	1043.37	2.243	0.00673364
7400044	FOSL2	NM_008037.3	fos-like antigen 2	367.54	1230.83	419.81	242.71	542.57	669.67	385.21	459.15	391.34	1639.92	610.54	537.09	3.349	0.000142902
3780192	RHOF	NM_175092.3	ras homolog gene family, member f	367.31	112.18	83.7	99.83	85.7	77	85.01	74.62	204.84	107.55	105.91	84.44	0.305	8.5046e-07
1170521	DUSP2	NM_010090.2	dual specificity phosphatase 2	367.07	123.24	84.9	85.13	84.88	85.34	91.53	74.14	211.82	183.62	80.2	97.68	0.336	5.0682e-05
4830102	4930402H24RIK	NM_029432	RIKEN cDNA 4930402H24 gene	366.27	177.59	489.36	593.95	554.39	510.27	527.72	406.41	212.25	264.37	310.4	285.01	0.485	0.00178209
1570594	SOCS3	NM_007707.2	suppressor of cytokine signaling 3	365.41	1950.54	193	146.86	273.49	339.13	228.28	223.76	275.98	2042.2	140.13	168.08	5.338	0.00202835
650110	BCL7A	NM_029850	B-cell CLL/lymphoma 7A	365.31	123.64	242.02	238.85	254.54	221.01	332.5	271.17	368.88	253.92	473.26	493.74	0.338	0.000423437
830632	FCRL3	NM_144559.1	Fc receptor, IgG, low affinity IV	365.04	4839.72	335.28	281.48	294.69	862.69	255.71	197.5	212.02	3251.85	133.4	115.73	13.258	3.62551e-05
5670634	SYNPO			363.56	1687.25	422.73	436.47	979.45	947.75	1164.14	1398.52	370.83	896.77	342.47	390.49	4.641	9.65266e-06
430139	LOC382646	XM_356604.1		363.47	67.35	74.91	79.02	63.27	69.44	72.81	68.35	174.02	69.77	67.07	71.54	0.185	8.60627e-06
4900474	DDB2	NM_028119.2	damage specific DNA binding protein 2	361.4	179.47	175.48	206.09	197.54	186.72	221.36	203.8	470.95	138.69	419.63	438.11	0.497	0.00158158
5420240	RBP4	NM_011255.1	retinol binding protein 4, plasma	361.28	85.79	309.6	942.84	237.76	169.71	224.32	183.78	77.07	168.43	76.04	75.56	0.237	0.00037288
6770719	TMEM2	NM_031997.2	transmembrane protein 2	360.93	1108.1	364.07	257.28	727.29	878.27	707.28	820.22	522.61	863.43	584.95	528.03	3.07	0.00028297
520634	GPT1	NM_182805.1	glutamic pyruvic transaminase 1, soluble	359.75	159.78	780.44	796.3	593.82	412.4	474.95	465.07	82.73	80.97	85.62	92.7	0.444	0.0298172
5910072	2310016A09RIK	NM_181588.2	carboxymethylenebutenolidase-like (Pseudomonas)	358.53	154.87	410.75	1103.99	345.2	265	397.76	316.3	73.18	76.22	72.23	81.83	0.432	0.0442053
3940561	AIF1	NM_019467.2	allograft inflammatory factor 1	358.33	1227.11	157.58	216.16	157.71	400.81	153.16	155.79	374.22	789.27	153.73	147.06	3.425	0.00581427
5360181	CPM	XM_125830.3		356.39	93.07	123.2	104.72	140.63	126.66	134.82	124.88	448.44	119.93	424.26	716.02	0.261	3.94693e-05
2480129	PMP22	NM_008885.1	peripheral myelin protein	355.67	759.14	611.99	384.03	619.35	588.13	596.35	757.8	1089.21	269.99	1223.91	670.4	2.134	0.0431619
2600377	EBI2	NM_183031.1	Epstein-Barr virus induced gene 2	354.32	164.18	116.45	114.94	106.11	103.3	107.09	98.3	209.21	125.87	111.33	87.53	0.463	0.00415748
6100392	TMEM53	NM_026837.1	transmembrane protein 53	352.52	727.01	705.21	627.2	683.68	851.19	622.1	767.47	358.52	186.5	319.09	313.91	2.062	0.023955
1710102	CD8B	NM_009858	CD8 antigen, beta chain 1	350.72	78.5	81.5	83.04	75.97	79.26	76.07	82.93	138.74	78.24	77.15	71.09	0.224	2.44892e-08
6480711	5330401P04RIK	NM_172654	RIKEN cDNA 5330401P04 gene	350.44	129.73	140.46	123.36	114.37	128	129.03	115.78	261.47	116.77	263.67	199.1	0.37	8.59247e-05
2370039	GPR171	NM_173398.1	G protein-coupled receptor 171	350.29	129.42	98.82	98.39	71.11	96.23	96.31	76.6	138.8	282	90.87	81.09	0.369	0.00143612
4880132	1300014I06RIK	NM_025831.2	RIKEN cDNA 1300014I06 gene	348.9	120.58	365.04	315.22	401.52	222.58	416.06	359.03	178.09	129.25	99.61	93.23	0.346	0.000252001
6650167	2810470K03RIK			348.89	166.38	199.34	361.9	198.43	249.44	260.41	190.3	258.89	353.55	298.7	353.15	0.477	0.0478025
6330091	PELI1	NM_030015.1		348.77	146.04	154.8	201.63	139.5	173.43	175.69	148.54	178.02	279.97	176.32	243.6	0.419	0.0210176
1430762	PSMD14	NM_021526.1	proteasome (prosome, macropain) 26S subunit, non-ATPase, 14	347.94	118.02	228.17	570.38	202	317.03	272.05	166.15	149.48	391.52	147.64	271.88	0.339	0.0487194
6270181	DUSP4	NM_176933	dual specificity phosphatase 4	346.51	161.65	399.72	405.66	374.74	490.11	424.48	309.44	104.19	181.16	89.17	102.01	0.467	0.0217371
10279	COL1A1	NM_007742.2	collagen, type I, alpha 1	346.37	1715.14	217.44	305.6	1102.62	960.5	703.65	925.8	216.21	2268.04	280.3	1489.28	4.952	0.012523
1770044	GHITM	NM_078478.1	growth hormone inducible transmembrane protein	346.31	151.99	415.5	730.33	351.64	416.58	441.8	291.97	158.3	239.87	185.97	236.62	0.439	0.0404414
5090403	UNC93B1	NM_019449.1	unc-93 homolog B1 (C. elegans)	346.02	868.1	208.93	198.91	224.56	335.1	197.31	198.59	242.48	468.89	112.62	132.68	2.509	0.0375322
6560594	ABCA8A	NM_153145.1	ATP-binding cassette, sub-family A (ABC1), member 8a	343.42	139	496.32	575.33	373.25	410.28	584.91	609.4	303.59	67.86	349.78	437.08	0.405	0.0161754
4890092	GPR114	NM_001033468.1	G protein-coupled receptor 114	342.13	129.94	101.05	101.42	103.32	102.5	108.21	104.11	172.69	138.11	133.83	121.25	0.38	0.000289844
4040189	EDNRA	NM_010332	endothelin receptor type A	341.57	856.98	535.93	409.92	656.2	651.7	675.06	697.42	1419.66	1541.79	2200.58	1728.26	2.509	0.000371859
4610373	ICSBP1	NM_008320.2	interferon regulatory factor 8	341.05	154.21	107.81	183.53	126.15	123.61	112	84.76	188.82	292.08	104.79	124.04	0.452	0.0279683
4760575	SH2D2A	NM_021309	SH2 domain protein 2A	339.28	123.54	107.92	93.51	89.92	83.74	99.92	81.99	195.01	132.9	99.99	90.17	0.364	0.000337985
2570301	TCIRG1	NM_016921.2	T-cell, immune regulator 1, ATPase, H+ transporting, lysosomal V0 protein A3	338.77	707.49	249.19	262.38	255.13	316.36	284.37	254.66	290.45	953.41	200.3	305.67	2.088	0.0150678
6650438	OPTN	NM_181848.3	optineurin	338.75	158.15	536.23	582.27	587.84	260.65	531.8	526.44	107.3	120.8	101.34	108.61	0.467	0.00107178
2970598	MAP3K8	NM_007746.1	mitogen activated protein kinase kinase kinase 8	338.25	774.7	286.77	183.55	241.79	388.81	263.5	225.6	274.03	581.57	265.68	219.24	2.29	0.0430096
6520241	CD3Z	NM_031162.1	CD247 antigen	337.47	87.85	111.71	85.17	89.05	74.84	84.77	75.52	209.82	104.07	95.07	82.15	0.26	1.58365e-05
3400162	MEF2C	AK047994	myocyte enhancer factor 2C	337.08	141.43	146.24	120.93	201.57	147.04	169.79	165.09	238.9	139.82	195.31	144.5	0.42	0.00165167
5220176	FCRLA	NM_145141.1	Fc receptor-like A	335.23	127.9	82.05	84.72	80.61	71.29	81.97	77	264.77	83.66	88.98	74.55	0.382	0.00104271
6060564	ARRDC4	NM_025549.1	arrestin domain containing 4	334.57	746.16	686.08	418.35	774.38	472.75	681.3	573.51	373.09	656.4	374.68	387.9	2.23	0.030083
5050609	RAB11FIP5	NM_001003955.2	RAB11 family interacting protein 5 (class I)	334.37	1032.32	485.44	393.1	640.2	540.06	588.42	637.96	340.9	442.83	273.92	416	3.087	0.000122349
3290427	SLC15A3	NM_023044.1	solute carrier family 15, member 3	334.22	989.22	187.94	137.83	165.44	246.8	157.28	123.24	170.76	1951.78	101.97	106.11	2.96	0.00338054
7210408	2400010D15RIK	NM_029623.1	RIKEN cDNA 3110002H16 gene	334.2	163.53	344.22	555.54	302.22	248.2	293.78	212.56	149.55	211.83	147.16	145.41	0.489	0.026967
6840059	TNFSF13B	NM_033622	tumor necrosis factor (ligand) superfamily, member 13b	333.45	1543.49	311.21	254.91	232.19	381.02	242.68	224.99	474.15	220.02	339.4	220.27	4.629	0.000260756
20612	EGR3	NM_018781	early growth response 3	333.16	98.3	110.08	99.91	176.82	117.89	119.67	142.64	122.77	131.63	77.36	96.4	0.295	7.25388e-05
1740711	RNPEP	NM_145417.1	arginyl aminopeptidase (aminopeptidase B)	331.37	1106.42	528.07	339.1	469.99	481.65	385.68	460.07	375.37	584.49	396.14	654.94	3.339	0.00305889
630482	LOC380797	XM_354709.1		330.02	85.83	67.93	73.51	69.29	69.51	73.35	73.15	188.18	68.81	74.61	70.6	0.26	0.000108642
5490403	STARD3NL	NM_024270.1	STARD3 N-terminal like	328.4	805.86	411.52	384.67	478.39	511.3	433.06	455.09	711.58	502.41	612.18	473.9	2.454	0.00549936
4210441	SCL0001243.1_522	AK084977.1	ret proto-oncogene	327.67	78.18	361.83	360.07	606.72	106.05	299.14	326.33	71.19	67.61	76.56	69.41	0.239	0.000646609
2070070	IKZF1	NM_001025597.1	IKAROS family zinc finger 1	327.43	140.72	107.29	122.94	114.89	114.62	113.02	97.04	131.34	131.87	100.55	89.13	0.43	0.000111028
1030523	WIPI1	NM_145940.2	WD repeat domain, phosphoinositide interacting 1	327.04	789.84	462.23	470.81	720.69	563.77	524.71	541.84	358.55	892.62	443.19	708.1	2.415	0.0036466
1190546	S100A8	NM_013650.1	S100 calcium binding protein A8 (calgranulin A)	326.96	17894.4	287.45	539.82	573.61	3026.42	352.47	172.57	103.27	20199.8	96.21	394.73	54.729	2.16792e-05
70221	MTAP7	NM_008635	microtubule-associated protein 7	322.4	94.72	258.73	267.72	402.17	264.58	479.57	376.71	384.34	334.17	541.42	647.39	0.294	0.0140807
5390110	9130217G22RIK	NM_183175.1	C1q and tumor necrosis factor related protein 9	322.04	117.93	344.84	661.62	476.02	242.53	441.88	357.26	78.54	78.45	85.71	97.76	0.366	0.00793455
20465	STK23	NM_019684.1	serine/arginine-rich protein specific kinase 3	320.57	79.59	74.62	82.48	72.32	81.37	76.14	79.56	185.12	121.79	102.9	110.62	0.248	7.12793e-07
5310228	TRBV1_AE000663_T_CELL_RECEPTOR_BETA_VARIABLE_1_207			319.63	102.67	100.31	86.38	73.99	76.76	77.3	73.69	183.76	97.22	83.87	75.33	0.321	2.27002e-05
1110575	5031414D18RIK	NM_198642.1	RIKEN cDNA 5031414D18 gene	318.1	141.78	107.41	98.38	89.89	105.71	100.31	92.26	216.4	109.76	107.77	96.15	0.446	0.00104003
1410424	RBM38	NM_019547.1	RNA binding motif protein 38	317.86	130.28	127.1	122.26	132.79	97.26	120.38	113.73	148.5	121.27	91.14	93.38	0.41	2.35435e-06
830598	CBX7	NM_144811.3	chromobox homolog 7	315.03	131.74	217.36	217.32	191.57	167.98	319.64	248.87	404.48	145.84	282.52	304.77	0.418	0.0074436
610184	TRIM34	NM_030684.1	tripartite motif protein 34	314.34	146.55	163.41	158.3	122.17	189.01	143.86	135.01	203.65	160.61	162.51	157.59	0.466	0.00414873
7210373	A630002K24	NM_174960.1	GTPase, IMAP family member 9	312.56	84.92	107.4	124.22	91.08	101.09	108.47	87.52	159.18	136.13	103.01	95.59	0.272	2.77936e-06
3850497	SLC11A1	NM_013612.1	solute carrier family 11 (proton-coupled divalent metal ion transporters), member 1	312.49	795.49	312.26	457.78	271.74	441.74	315.58	247.52	155.75	1737.46	110.1	140.24	2.546	0.0329631
1400672	AIF1	NM_019467.2	allograft inflammatory factor 1	312.38	773.81	135.13	183.39	142.04	257.86	133.38	115.75	259.65	704.44	136.62	141.97	2.477	0.0180092
6110370	5830411K21RIK			312.26	776.93	365.92	217.84	488.66	532.52	443.45	400.67	278.82	619.23	317.65	289.12	2.488	0.0332345
2750184	1810054O13RIK	NM_026436.1	transmembrane protein 86A	310.94	735.75	338.72	501.45	334.42	753.07	380.8	795.93	425.9	1564.66	279.75	502.01	2.366	0.0257869
2230491	KDELR2	NM_025841.1	KDEL (Lys-Asp-Glu-Leu) endoplasmic reticulum protein retention receptor 2	309.77	827.82	528.16	348.49	564.28	686.45	613.95	537	718.02	1283.92	712.21	956.79	2.672	0.00162493
130121	ASAH1	NM_019734.1	N-acylsphingosine amidohydrolase 1	309.4	835.6	478.14	338.12	308.84	495.18	379.55	392.39	318.86	508.35	437.6	411.39	2.701	0.00525707
3840521	NFIL3	NM_017373.2	nuclear factor, interleukin 3, regulated	308.9	1798.3	374.34	202.65	475.85	608.86	243.33	272.27	220	980.53	266.72	152.05	5.822	2.08752e-05
7160041	MCAM	NM_023061.1	melanoma cell adhesion molecule	307.07	147.11	408.31	585.23	478.1	291.74	451.1	366.45	184.03	303.07	225.47	365.87	0.479	0.00793455
3830040	MALT1	NM_172833	mucosa associated lymphoid tissue lymphoma translocation gene 1	306.67	99.2	139.52	259.5	157.13	134.2	140.6	114.5	117.88	277.38	119.41	146.27	0.323	0.00356674
1570554	1110003O08RIK			306.62	868.19	464.48	419.22	452.78	784.75	506.73	744.71	499.33	429.79	557.87	626.93	2.831	0.00376927
5820739	GP49A	AK089366	glycoprotein 49 A	306.23	1572.98	269.91	192.8	186.91	405.19	187.25	182.82	161.55	1853.36	129.5	119.58	5.137	0.000406198
1050360	GNPDA1	NM_011937.1	glucosamine-6-phosphate deaminase 1	305.5	718.52	320.36	267.53	233.66	425.62	224.86	263.12	217.9	339.94	221.33	234.32	2.352	0.00793455
4220189	APOB48R	NM_138310.1	apolipoprotein B48 receptor	305.43	719.76	364.84	302.38	435.9	318.02	287.7	314.63	159.16	580.27	134.82	138.48	2.357	0.000940718
1770411	5830431A10RIK	XM_488664		305.42	85.38	80.35	75.51	67.26	75.51	77.55	77.88	138.17	81.25	82.21	98.8	0.28	4.84854e-06
7150397	G431001E03RIK	NM_177364	SH3 and PX domains 2B	304.49	679.75	347.77	247.91	467.51	625.09	311.18	294.51	268.39	565.89	417.69	372.11	2.232	0.0303762
3440070	SLC25A25	NM_146118.2	solute carrier family 25 (mitochondrial carrier, phosphate carrier), member 25	304.02	138.57	309.04	415.17	332.63	185.01	280.85	188.9	93.73	126.25	86.63	89.3	0.456	0.00615921
610010	TNFRSF1A	NM_011609.2	tumor necrosis factor receptor superfamily, member 1a	303.99	938.3	534.77	441.89	631.88	680.05	634.66	641.15	391.74	500.23	420.82	346.81	3.087	0.00057726
2360719	LYZ	NM_013590.2	lysozyme	303.98	91.22	161.73	341.7	177.28	206.22	174.18	140.73	112.26	164.33	80.57	78.59	0.3	0.0225992
1170246	CD6	NM_009852.1	CD6 antigen	303.96	89.61	73.32	87.87	73	64.55	75.03	67.36	135.55	104.45	72.93	68.25	0.295	0.000142902
4260195	FBLIM1	NM_133754.3	filamin binding LIM protein 1	303.26	990.83	434.53	280.04	562.42	500.7	563.19	523.83	815.98	1539.35	977.41	1303.82	3.267	2.3438e-05
1780324	CCR5	NM_009917.2	chemokine (C-C motif) receptor 5	302.03	1792.09	211.47	145.13	167.64	503.95	134.63	137.17	234.25	828.22	170.67	138.41	5.933	0.00114577
650021	FLRT3	NM_178382.2	fibronectin leucine rich transmembrane protein 3	300.17	140.24	309.62	319.18	351.55	273.81	396.76	390.45	354.82	168.14	481.29	310.18	0.467	0.00389299
6380730	LOC245892	XM_147335.2		300.05	122.41	216.14	450.62	237.28	251.4	191.72	154.67	87.6	684.33	77.86	116.11	0.408	0.0131338
4640463	EVL	NM_007965.2	Ena-vasodilator stimulated phosphoprotein	298.27	119.95	117.67	156.71	70.62	98.32	98.68	78.03	130.65	236.49	89.84	154.12	0.402	0.0177993
1850543	OPTN	NM_181848.3	optineurin	297.48	131.54	575.92	476.75	533.45	196.01	430.48	536.96	98.2	111.78	96.68	91.39	0.442	0.000797851
1010047	MGL2	NM_145137.1	macrophage galactose N-acetyl-galactosamine specific lectin 2	293.59	1174.64	408.25	464.65	343.38	1041.32	438.4	516.91	183.93	185.26	145.6	101.79	4.001	0.00191502
4290128	TRIM34	NM_030684.1	tripartite motif protein 34	293.31	134.54	155.27	171.63	129.65	178.86	156.15	135.43	201.16	158.33	159.6	154.68	0.459	0.002892
6020743	MAF			292.65	714.28	326.96	291.98	427.63	540.01	411.63	448.49	375.81	782.58	259.07	503.73	2.441	0.00939416
4390538	ITM2A	NM_008409.1	integral membrane protein 2A	292.6	947.33	217.6	170.85	459.44	916.05	372.86	537.98	460	230.63	575.52	718.38	3.238	0.0002599
2060142	A630086H07RIK	AK080384	IQ motif containing GTPase activating protein 2	291.94	665.43	215.23	224.68	518.72	320.16	318.14	323.31	331.61	506.58	392.59	287.25	2.279	0.0381138
840392	PFTK1	NM_011074.1	PFTAIRE protein kinase 1	291.36	136	461.65	594.42	428.16	374.24	460.97	355.42	160.41	186.05	205.04	246.51	0.467	0.0293043
50128	F830005D05RIK			291.18	106.17	108.2	107.07	120.34	104.56	128.67	106.49	117.51	125.06	91.71	89.91	0.365	7.76524e-05
7160059	TNFRSF1A	NM_011609.2	tumor necrosis factor receptor superfamily, member 1a	290.35	815.28	465.76	376.33	537.43	576.69	543.08	548.73	391.74	441.78	358.62	317.84	2.808	0.0014814
5690424	TOX	NM_145711.2	thymocyte selection-associated HMG box gene	290.03	79.8	89.7	80.51	81.34	79.74	95.93	80.64	206.25	75.47	209.2	204.02	0.275	1.07983e-05
1850402	IL2RG	AK037584		289.56	118.11	85.09	99.85	85.88	103.38	91.13	80.38	137.62	128.1	89.67	83.33	0.408	0.000146716
520608	PPGB	NM_008906.2	cathepsin A	289.53	773.04	346.24	216.44	282.88	379.27	257.31	274.8	310.59	392.75	267.27	263.8	2.67	0.00827375
7200528	CAR5B	NM_181315.2	carbonic anhydrase 5b, mitochondrial	289.41	699.63	1000.7	519.8	574.56	593.85	508.38	630.19	88.45	99.71	89.01	100.6	2.417	0.0127996
7510544	IL13RA1	NM_133990.3	interleukin 13 receptor, alpha 1	289	1093.67	311.8	213.15	371.3	584.86	561.37	525	382.52	834.32	509.35	323.03	3.784	0.000597795
6370487	AQP7	NM_007473.3	aquaporin 7	288.92	90.47	477.63	766.56	357.98	294.32	390.97	362.76	63.88	63.73	63.95	64.41	0.313	2.65786e-05
1690164	FBLN1	NM_010180	fibulin 1	286.54	814.46	357.25	292.1	240.54	162.65	232.34	263.04	1020.34	159.39	878.3	599.4	2.842	0.00772472
3440204	A130038H09RIK	NM_001033978.1	histocompatibility 2, class II antigen E beta2	285.85	84.58	81.06	85.7	81.21	71.62	78.95	80.17	116.65	85.58	79.93	77.72	0.296	3.53658e-05
7000746	DFY	NM_010045.1	Duffy blood group, chemokine receptor	284.54	864.03	330.91	215.24	540.84	703.97	512.05	365.45	187.11	396.57	145.26	116.69	3.037	1.02017e-05
6350288	ORM2	NM_011016.1	orosomucoid 2	283.26	107.23	267.7	443.85	192.79	123.66	112.44	119.36	62.3	66.28	62.7	63.95	0.379	0.00358733
540753	TRIB2	NM_144551.3	tribbles homolog 2 (Drosophila)	281.69	80.91	163.87	202.59	180.82	143.74	161.43	129.33	102.2	157.2	98.27	105.91	0.287	2.37472e-05
6180292	2610022K04RIK	NM_153121.1	LysM, putative peptidoglycan-binding, domain containing 1	281.35	140.35	267.11	290.7	282.48	221.97	246.89	217.25	220.44	189.82	209.48	213.78	0.499	0.000969613
6510142	D730019B10RIK	NM_172785.1	zinc finger CCCH type containing 12D	280.39	126.07	78.81	107.72	70.66	92.37	84.31	78.11	116.43	170.03	78.15	76.77	0.45	0.00130789
450368	RGS1	NM_015811	regulator of G-protein signaling 1	280.26	91.84	131.15	92.63	124.69	78.69	116.14	86.35	239.26	347.5	170.63	198.96	0.328	0.000419851
3120341	P2RX4	NM_011026.1	purinergic receptor P2X, ligand-gated ion channel 4	278.93	1112.47	413.01	249.78	298.65	548.82	333.32	369.24	314.67	422.14	294.49	239.27	3.988	0.00154381
6840360	PTPRCAP	NM_016933.2	protein tyrosine phosphatase, receptor type, C polypeptide-associated protein	278.58	81.68	76.78	88.7	64.22	64.09	70.77	67.25	211.3	86.32	76.12	71.47	0.293	5.67323e-05
1340148	PLSCR1	NM_011636.1	phospholipid scramblase 1	278.13	1337.83	282.3	205.9	282.72	429.46	284.12	269.54	570.32	846.93	548.85	490.32	4.81	4.96575e-07
5960102	A530055J02RIK	AK080063		277.77	132.85	81.89	94.11	74.35	99.56	89.88	78.66	112.08	144.35	76.67	73.68	0.478	0.000173399
2690753	RAPGEF6	NM_175258.3	Rap guanine nucleotide exchange factor (GEF) 6	277.53	76.04	111.67	144.26	109.64	115.2	131.97	103.6	153.55	145.17	150.91	157.86	0.274	0.000205504
1240156	SYNGR2	NM_009304.1	synaptogyrin 2	277.43	680.93	265.47	215.81	253.76	292.95	260.42	287.04	441.22	359.13	296.8	235.71	2.454	0.00606056
1770593	EPB4.1L2	NM_013511	erythrocyte protein band 4.1-like 2	275.05	80.61	282.92	406.36	281.81	239.78	318.8	223.05	111.91	148.7	138.71	161.42	0.293	0.00175222
7210037	TCRB-V8.2			273.72	114.84	82.73	80.24	80.26	84.19	73.96	74.91	179.02	99.3	85.14	75.52	0.42	0.00153593
4730672	CAR5B	NM_019513.1	carbonic anhydrase 5b, mitochondrial	273.57	579.63	860.37	547.46	534.88	546.44	498.96	555.98	87.76	105.67	89.67	101.28	2.119	0.0309337
5270670	MMP3	NM_010809.1	matrix metallopeptidase 3	272.37	1809.7	209.86	176.04	708.31	1539.17	629.9	718.07	373.58	953	215	198.05	6.644	0.0199942
4850164	AMY1	NM_007446	amylase 1, salivary	271.64	91.38	325.34	777.61	370.62	504.63	574.1	480.6	78.64	70.42	83.38	76.31	0.336	0.0039827
1190193	GUSB	NM_010368.1	glucuronidase, beta	271.46	573.23	365.33	273.46	282.14	337.98	275.64	276.62	198.62	262.3	210.79	174.96	2.112	0.0290692
3520746	SLFN1	NM_011407.1	schlafen 1	270.65	574.75	81.97	91.15	81.09	207.31	88.37	82.39	130.99	391.85	84.26	82.71	2.124	0.0475123
6480242	2700094F01RIK	NM_178625.3	RIKEN cDNA 2700094F01 gene	269.6	129.76	243.05	312.98	239.88	234.66	271.68	227.91	269.07	193.9	333.84	334.51	0.481	0.00476424
1660528	MS4A7	NM_027836.3	membrane-spanning 4-domains, subfamily A, member 7	269.55	840.22	169.49	224.64	128.73	349.92	147.11	130.54	226.64	975.75	117.37	205.02	3.117	0.00349221
4640093	TCRB-V8.3			268.58	77.78	80.48	91.79	82.5	77.02	79.24	72.72	180.87	84.54	83.5	74.2	0.29	4.15769e-06
6940278	BMP1	NM_009755.2	bone morphogenetic protein 1	268.43	821.31	241.88	244.89	277	479.97	286.43	333.82	284.55	629.39	304.25	551.26	3.06	0.000881531
7400528	IFI205	NM_172648	interferon activated gene 205	268.21	3035.29	400.86	449.67	397.06	2952.54	854.19	1115.33	222.08	760.67	156.55	109.68	11.317	1.10576e-06
7380068	ELOVL1	NM_019422	elongation of very long chain fatty acids (FEN1/Elo2, SUR4/Elo3, yeast)-like 1	268.17	591.57	340.68	258.85	344.88	381.58	319.77	344.01	354.17	385.53	321.29	280.41	2.206	0.00669308
4040315	IL27RA	NM_016671.2	interleukin 27 receptor, alpha	267.76	106.77	97.11	95.29	83.19	100.13	85.27	74.31	130.09	99.76	83.5	86.74	0.399	5.71125e-05
6060113	SCML4	NM_172938.2	sex comb on midleg-like 4 (Drosophila)	267.74	70.82	74.93	72.07	84.59	107.76	91.57	95.66	159.62	111.28	130.59	117.48	0.264	1.81157e-05
2190133	IFI205	NM_172648	interferon activated gene 205	267.36	2408.22	353.36	337.82	360.48	1916.62	643.18	909.68	244.3	517.22	157.16	128.43	9.007	1.8975e-06
4560398	FOLR2	NM_008035	folate receptor 2 (fetal)	266.57	1166.13	284.56	394.69	276.93	833.76	266.88	357.73	138.65	82.78	90.69	87.04	4.375	0.000721741
5700446	B230343A10RIK			265.35	698.32	239.03	302.13	346.71	657.03	341.76	429.32	218.23	615.83	196.35	202.46	2.632	0.000230856
5360370	LOC100034251	NM_001081957.1	predicted gene, OTTMUSG00000000971	265.19	1863.6	181.98	325.34	134.08	651.88	175.9	143.98	189.34	1947.04	113.52	110.36	7.028	0.000400454
610537	E030030K01RIK	AK087162	coatomer protein complex, subunit gamma 2, antisense 2	264.95	90.95	335.36	344.46	700.35	130.2	640.55	298.79	133.23	100.45	156.2	142.52	0.343	0.03682
3190246	SLC13A4	NM_172892.1	solute carrier family 13 (sodium/sulfate symporters), member 4	264.87	62.34	483.02	442.24	590.96	151.23	335.9	261.64	57.45	56.91	60.19	58.28	0.235	0.00170697
7050673	ZXDA	NR_003292.1	zinc finger, X-linked, duplicated A	262.85	112.93	118.88	184.65	231.92	174.16	253.92	176.86	196.29	249.58	224.82	260.25	0.43	0.0224637
7510270	LOC214403	XM_129490.4		261.75	990.53	288.44	286.76	156.81	563.17	197.31	225.67	709.01	1085.69	952.83	1183.93	3.784	0.00444466
6200446	PRSS19	NM_008940.1	kallikrein related-peptidase 8	261.4	106	115.73	174.87	87.26	96.68	103.54	125.46	216.36	147.26	131.47	124.47	0.406	0.00983424
6400687	SCL0002007.1_97			261.06	127.93	132.39	167.95	162.28	155.41	177.63	158.92	165.64	107.56	164.82	151.5	0.49	0.00358733
5570491	SYNGR2	NM_009304.1	synaptogyrin 2	261.04	532.31	227.89	187.41	215.18	236.41	201.55	245.63	351.96	305.58	237.87	192.86	2.039	0.0127996
6520630	FCER2A	NM_013517.1	Fc receptor, IgE, low affinity II, alpha polypeptide	260.29	63.7	69.66	75.3	69.71	66.81	76.58	70.94	186.3	76.57	74.33	72.68	0.245	5.86371e-06
6270259	TRBV8_AE000663_T_CELL_RECEPTOR_BETA_VARIABLE_8_270			259.8	88.89	76.64	77.98	78.86	70.76	75.98	74.57	156.54	87.81	83.22	70.61	0.342	1.75378e-05
3440243	GNG12	AK005561	guanine nucleotide binding protein (G protein), gamma 12	259.69	783.64	190.14	354.11	186.08	622.73	249.41	268.16	314.65	1905.2	300.45	425.68	3.018	0.00417935
3420632	FXC1	NM_019502.2	fractured callus expressed transcript 1	259.41	561.07	302.88	379.73	310.32	319.75	229.41	243	248	306.77	210.16	227.19	2.163	0.0095093
4730246	LOC226690	XM_129598.3		258.84	119.42	97.29	87.47	79.63	155.79	89.61	83.12	136.01	116.51	88.8	77.61	0.461	0.0248249
5690402	VAPB	NM_019806.3	vesicle-associated membrane protein, associated protein B and C	258.57	612.95	480.12	337.59	422.52	386.83	337.94	441.31	314.93	255.89	292.13	265.62	2.371	0.0141448
1030497	IRAK3	NM_028679.2	interleukin-1 receptor-associated kinase 3	258.44	662.93	301.71	332.35	284.94	427.32	359.03	272.44	160.83	791.15	159.85	154.58	2.565	0.000780853
1230440	MEF2C	NM_025282	myocyte enhancer factor 2C	257.26	124.5	119.9	92.52	170.08	115.53	129.43	126.49	173.24	118.52	116.74	97.4	0.484	0.0277133
1740164	HAAO	XM_354652		257.04	103.77	84.74	99.15	85.62	89.9	87.06	101.52	179.73	76.5	83.25	74.94	0.404	0.0147194
4250338	RPAIN	NM_027186.1	RPA interacting protein	256.59	526.58	266.43	271.33	276.07	334.48	249.1	275.2	462.31	285.05	355.12	328.91	2.052	0.0236836
1170040	SLC2A13	NM_001033633.1	solute carrier family 2 (facilitated glucose transporter), member 13	255.65	122.14	388.73	293.91	348.81	181.42	254.2	313.32	127.13	98.56	119.13	116.58	0.478	0.028912
4390470	FLRT3	NM_178382.2	fibronectin leucine rich transmembrane protein 3	255.25	110.31	287.85	308.78	343.15	277.94	360.65	341.73	318.5	151.99	442.74	267.41	0.432	0.00219558
4260594	ART3	NM_181728.1	ADP-ribosyltransferase 3	254.67	78.63	325.56	777.54	319.06	270.26	382.7	320.2	70.39	72.12	70.88	77.43	0.309	0.0145263
5570053	C130074G19RIK	NM_178692.2	RIKEN cDNA C130074G19 gene	254.65	126.99	291.26	365	377.43	172.64	284.78	265.23	117.92	93.37	112.43	124.84	0.499	0.0495757
3140246	PGLYRP1	NM_009402.1	peptidoglycan recognition protein 1	253.98	1633.68	94.48	118.18	118.54	232.35	109.75	113.85	349.47	1191.72	248.68	392.05	6.432	0.00298774
4610707	DDB2	NM_028119.2	damage specific DNA binding protein 2	253.97	108.74	154.13	165.15	144.07	142.79	171.94	163.24	343.16	109.18	333.8	365.24	0.428	0.000427044
7560685	TNFRSF1A	NM_011609.2	tumor necrosis factor receptor superfamily, member 1a	253.52	683.59	437.25	352.38	501.48	557.14	526.05	520.8	292.79	423.06	336.25	296.03	2.696	0.00103708
5900253	ARPC5L	NM_028809.1	actin related protein 2/3 complex, subunit 5-like	252.6	96.62	151.8	244.86	138.37	157.2	157.41	108.66	147.46	171.59	124.68	145.6	0.383	0.00155794
6940184	CCL4	NM_013652.1	chemokine (C-C motif) ligand 4	251.09	1043.3	165.17	135.84	173.46	165.09	122.83	95.31	215.77	3662.13	149.24	152.64	4.155	0.00378278
1990221	CCL12	NM_011331	chemokine (C-C motif) ligand 12	247.39	741.56	97.03	169.42	121.33	298.37	95.91	80.68	225.75	424.27	104.1	95.76	2.998	0.0121406
5310274	CGEF2-PENDING	AK017479	Rap guanine nucleotide exchange factor (GEF) 4	244.13	92.78	106.98	88.86	99.33	96.27	110.56	101.56	167.56	90.41	118.1	103.14	0.38	1.41602e-05
3870707	CAR5B	NM_181315.2	carbonic anhydrase 5b, mitochondrial	243.64	512.68	745.93	424.88	405.68	451.81	371.08	470.98	83.01	91.7	91.75	94.29	2.104	0.0169044
5690445	CCRK	NM_053180.2	cell cycle related kinase	243.3	524.05	278.42	214.13	340.92	330.74	263.76	230.86	263.84	300.83	289.99	235.18	2.154	0.00478847
2600484	4933407H13RIK	AK030163	zinc finger, SWIM domain containing 6	243.3	493.78	233.48	151.93	253.36	282.03	214.69	236.29	260.82	424.41	256	275.74	2.03	0.018135
4290358	LCTL	NM_145835.1	lactase-like	242.98	90.69	313.94	395.83	227.21	169.69	157.43	212.9	70.27	68.49	69.39	66.28	0.373	0.000854143
7610411	FRAG1	NM_145583.1	FGF receptor activating protein 1	242.4	602.56	385.01	232.95	384.28	386.48	348.69	426.14	567.82	375	612.29	530.58	2.486	0.00485457
5360537	ANG1	NM_007447.2	angiogenin, ribonuclease, RNase A family, 5	240.94	667.67	326.91	375.35	279.42	491.46	323.08	477.05	647.44	242.39	603.12	576.42	2.771	0.0103382
2490286	STAB1	NM_138672.1	stabilin 1	240.08	1089.72	266.28	262.86	206.41	365.9	210.9	235.12	203.88	444.98	161.91	172.62	4.539	0.000529787
7200209	LRRK2	NM_025730.2	leucine-rich repeat kinase 2	239.02	116.74	155.23	160.1	139.27	121.36	128.75	108.46	121.47	179.24	107.65	106.81	0.488	0.0177993
1990491	RASA2	NM_053268	RAS p21 protein activator 2	239	105.07	234.82	208.74	216.98	161.77	216.91	165.62	170.49	193.29	205.89	140.02	0.44	0.00770118
3370201	PRG4	XM_355243.1	proteoglycan 4 (megakaryocyte stimulating factor, articular superficial zone protein)	238.93	1523.53	198.15	224.41	96	341.94	148.74	114.93	84.35	99.32	85.27	78.96	6.376	0.0329429
1450020	PVRL2	NM_008990.2	poliovirus receptor-related 2	238.75	657.38	343.98	268.14	309.5	324.28	332.38	300.35	260.67	411.92	294.5	432.99	2.753	0.000416413
160332	TIMP1	NM_011593.2	tissue inhibitor of metalloproteinase 1	238.63	4793.12	149.55	154.06	194.35	687.05	131.27	131.22	139.46	1315.5	153.41	223.95	20.086	4.45387e-05
2940367	ART2B	NM_019915.1	ADP-ribosyltransferase 2b	237.31	112.03	83.58	77.32	74.02	75.65	80.32	82.84	135.76	95.43	78	74.29	0.472	0.0114466
7160372	SCAMP5	NM_020270.2	secretory carrier membrane protein 5	237.03	545.04	391.13	313.07	344.77	390.9	294.98	325.43	158.01	226.72	181.47	194.31	2.299	0.00602179
4670458	JAK1	NM_146145.1	Janus kinase 1	236.78	85.42	117.2	211.78	98.93	169.23	150.84	107.09	99.92	213.9	105.21	148.32	0.361	0.0287243
5900450	RENBP	NM_023132.1	renin binding protein	236.35	496.25	200.51	196.13	197.98	270.57	202.35	194.4	279.28	417.63	261.16	298.74	2.1	0.00606056
3360010	SDF2L1	XM_147210.1		235.5	725.1	160.31	141.32	162.6	215.5	140.17	146.35	246.16	219.41	159.82	115.32	3.079	0.00225713
4920600	C230071H18RIK	NM_207265.1	RIKEN cDNA C230071H18 gene	233.27	100.17	102.55	81.22	199.1	100.06	143.09	104.38	122.58	104.14	87.22	101.54	0.429	0.00503107
4830138	GAS7	NM_008088.1	growth arrest specific 7	232.54	626.32	269.32	229.17	237.27	469.34	278.07	257.21	155.52	352.23	118	108.71	2.693	0.000582263
4640215	TIMP1	NM_011593	tissue inhibitor of metalloproteinase 1	231.68	4508.56	132.42	139.87	173.96	645.62	132.73	120.12	153.8	1160.4	134.48	206.56	19.46	4.50648e-05
5220360	OSBPL8	NM_175489.3	oxysterol binding protein-like 8	231.68	108.96	140.94	239.29	147.95	180.17	162.63	122	106.97	232.2	122.36	139.32	0.47	0.0108292
270136	P2RY13	NM_028808.1	purinergic receptor P2Y, G-protein coupled 13	231.49	479.23	154.87	131.54	106.91	168.16	112.4	124.36	215.97	206.87	119.59	93.6	2.07	0.0339219
5960066	NID2	NM_008695.2	nidogen 2	230.63	95.29	160.88	339.48	229.01	184.39	218.15	171.98	104.25	159.19	111.58	158.2	0.413	0.0160232
2940431	A630036P20RIK			230.6	112.21	143.67	187.87	123.22	168.69	168.54	140.85	122.05	226.13	144.6	162.75	0.487	0.0275478
2100484	PLXNB2	XM_484491		230.01	507.42	191.79	208.51	261.45	380.2	262.02	285.44	367.48	569.86	442.03	569.01	2.206	0.00112233
6520075	IER3	NM_133662.1	immediate early response 3	229.62	1305.3	358.05	283.93	464.97	512.95	350.2	382.72	630.43	1867.93	558.3	435.37	5.685	4.67764e-05
1770754	5830411K18RIK	XM_357252		228.64	96.47	106.17	160.55	121.76	142.48	133.04	120.74	124.27	134.84	145.84	172.91	0.422	2.88186e-05
7380528	PTGER3	NM_011196.1	prostaglandin E receptor 3 (subtype EP3)	228.5	83.93	244.56	545.16	163.07	132.27	169.42	128.91	79.51	77.35	75.47	97.23	0.367	0.00701066
7160070	6430548M08RIK	NM_172286	RIKEN cDNA 6430548M08 gene	228.41	647.98	228.41	257.26	230.32	303.86	219.09	214.61	188.2	608.25	223.47	276.28	2.837	0.000147511
4280102	PVRL2	NM_008990.2	poliovirus receptor-related 2	228.26	512.2	253.06	265.4	232.61	294.62	278.27	251.96	262.61	416.3	232.28	416.05	2.244	0.0290164
6250494	CP	NM_007752.2	ceruloplasmin	227.52	1124.13	284.75	271.35	428.09	1272.68	853.92	632.88	209.62	891.87	194.74	270.94	4.941	0.000743532
2260458	PLTP	NM_011125.1	phospholipid transfer protein	227.27	655.91	251.64	290.61	398.86	561.65	460.89	378.58	193.97	207.47	195.27	211.1	2.886	0.000829295
5360113	FOLR2	NM_008035.1	folate receptor 2 (fetal)	227.14	860.2	244.93	370.19	213.06	721.4	227.6	263.84	121.82	86.42	86.98	80.36	3.787	0.00542806
1260544	ABCD2	NM_011994.1	ATP-binding cassette, sub-family D (ALD), member 2	226.17	96.68	325.91	482.56	257.23	267.78	339.08	248.99	69.03	66.88	65.6	69.06	0.427	0.00669308
7150228	A430102N13RIK	AK040487	TBC1 domain family, member 10c	226.16	93.56	81.11	78.77	76.25	69.02	79.86	76.27	180.16	85.46	82.43	76.03	0.414	0.000403937
6510736	1500005K14RIK	XM_203453		226.06	104.73	203.56	229.1	246.86	176.24	208.42	146.37	91.41	126.99	90.15	104.92	0.463	0.0326772
4590095	FCER2A	NM_013517.1	Fc receptor, IgE, low affinity II, alpha polypeptide	225.71	61.38	66.37	66.37	62.34	61.54	64.84	61.02	135.12	60.04	61.05	59.26	0.272	1.32554e-06
1340465	D730049H07RIK	NM_175423	ORAI calcium release-activated calcium modulator 1	224.64	527.64	228.71	192.96	256.14	225.91	214.48	249.83	215.35	377.14	129.94	172.74	2.349	0.00177798
6020181	ABAT	NM_172961.2	4-aminobutyrate aminotransferase	224.42	98.51	254.49	360.86	289.83	116.51	256.7	158.4	177.06	144.44	242.58	236.34	0.439	0.0297529
6900044	LAT	NM_010689.2	linker for activation of T cells	224.05	76.61	66	87.26	68.28	70.77	75.66	62.22	98.09	106.72	68.96	77.37	0.342	0.00356674
5720239	INPP5F	NM_178641.3	inositol polyphosphate-5-phosphatase F	223.96	110.88	144.81	226.54	110.66	176.77	163.8	141.85	165.62	166.43	159.99	239.98	0.495	0.0357664
7330731	CARD11	NM_175362.1	caspase recruitment domain family, member 11	222.69	78.18	74.78	80.1	70.68	73.11	70.73	62.92	137.16	84.44	75.56	73.47	0.351	2.46162e-05
510010	RASGRP3	NM_207246.2	RAS, guanyl releasing protein 3	222.33	79.3	89.18	179.17	108.61	107.6	122.24	91.37	108.01	109.98	87.16	91.59	0.357	0.00178209
4900168	OSR2	NM_054049.1	odd-skipped related 2 (Drosophila)	220.16	1252.89	193.16	207.84	270.85	645.41	342.19	406.97	5909.12	2371.61	6543.33	6598.03	5.691	1.60922e-05
4060327	TGFBI	NM_009369	transforming growth factor, beta induced	219.91	677.72	231.43	263.07	274.91	271.71	295.57	343.57	1269.42	1367.66	1312.33	756.73	3.082	0.00272369
6130746	MSR2	NM_030707.1	macrophage scavenger receptor 2	219.54	802.27	229.44	276.21	186.96	413.14	176.91	210.99	138.59	384.39	113.77	128.68	3.654	2.83948e-05
990468	ATP8B1	NM_001001488.3	ATPase, class I, type 8B, member 1	219.51	637.62	316.6	254.05	264.15	551.77	275.32	339.06	691.92	1224.3	1289.35	1103.62	2.905	0.000123364
2900307	5830405N20RIK	NM_183264.1	RIKEN cDNA 5830405N20 gene	219.37	92.49	81.08	95.69	83.17	82.09	80.11	86.31	115.06	81.46	88.27	83.13	0.422	0.000176925
1410019	SLC11A1	NM_013612	solute carrier family 11 (proton-coupled divalent metal ion transporters), member 1	219.3	988.66	268.09	180.39	175.39	333.68	199.8	181.79	147.48	833.51	107.38	94.31	4.508	0.00200655
460692	BCL11A	NM_016707	B-cell CLL/lymphoma 11A (zinc finger protein)	218.99	78.07	63.41	77.43	77.53	70.62	79.29	71.49	117.35	78.02	87.36	89.83	0.356	8.82614e-07
5130008	PAPPA2	XM_358337.1		217.8	438.59	302.48	328.07	286.2	336.09	310.36	305.55	258.7	373.37	240.74	201.73	2.014	0.00568833
6130612	A730085F06RIK	AK043324	SH3 and PX domains 2B	217.63	602.02	233.91	137.12	330.1	480.73	282.68	271.8	441.65	513.99	716.45	523.48	2.766	0.00279441
2100497	PSME2B	NM_011191.1		216.84	99.77	126.85	251.57	133.99	161.6	130.66	101.95	117.96	241.43	86.35	109.67	0.46	0.0228475
4290240	A130093I21RIK	AK038291		216.56	85.33	80.57	85.72	83.25	86.9	85.52	89.86	109.76	82.7	94.39	93.07	0.394	3.11399e-06
4590639	CCR6	NM_009835.2	chemokine (C-C motif) receptor 6	216.44	82.8	68.33	72.72	66.33	72.7	66.75	69.36	137.09	77.7	66.79	69.22	0.383	9.43341e-06
990746	PHGDH	NM_016966	3-phosphoglycerate dehydrogenase	216.39	76.75	219.68	400.67	180.39	124.1	189.41	184.95	83.42	69.42	78.22	79.77	0.355	6.44045e-05
6580240	BMP1	NM_009755.2	bone morphogenetic protein 1	216.12	682.53	229.23	215.15	308.8	493.57	288.22	353.99	260.91	486.69	275	467.19	3.158	0.000419827
5860154	LST1	XM_359281.1		215.85	838.57	99.35	181.97	125.4	239.32	110.6	116.39	201.78	661.9	115.54	118.54	3.885	0.00114483
1780091	TNIP1	NM_021327.1	TNFAIP3 interacting protein 1	215.4	448.28	210.04	153.21	209.77	236.06	180.87	191.91	174.94	307.19	156.76	143.44	2.081	0.0149215
10121	IL6RA	AK020663	interleukin 6 receptor, alpha	215	449.11	201.62	159.45	273.92	203.33	268.87	303.15	143.83	288.99	148.98	116.53	2.089	0.0161806
450739	TYROBP	NM_011662.2	TYRO protein tyrosine kinase binding protein	214.97	666.33	131.54	226.36	135.9	261.23	127.39	111.06	164.02	787.03	97.49	114.57	3.1	0.00461818
5130291	E230026N22RIK	NM_175035.3	GTPase, IMAP family member 5	213.94	82.09	99.88	100.9	123.58	110.3	129.75	98.92	124.8	107.97	89.21	94.82	0.384	0.00264827
1430494	MPI1	XM_134931.3		213.68	620.74	334.15	250.04	270.58	416.73	263.03	316.36	240.38	247.49	253.71	193.91	2.905	0.00103661
1240646	CCR5	NM_009917.2	chemokine (C-C motif) receptor 5	213.63	1297.27	183.66	134.79	118.41	402.74	116.7	115.32	186.41	628.29	132.18	129.2	6.073	0.000218727
3800181	4930555L03RIK	XM_204030	ring finger protein 19B	212.3	476.49	234	187.44	226.32	195.76	217.98	291.83	152.39	425.77	102.87	138.46	2.244	0.0034154
6420612	BCL2	NM_009741.2	B-cell leukemia/lymphoma 2	211.68	86.52	135.59	161.93	140.58	129.92	170.4	124.09	218.92	214.67	238.45	274.55	0.409	0.00312787
3360280	ZAP70	NM_009539.2	zeta-chain (TCR) associated protein kinase	209.98	78.59	74.77	69.82	67.88	69.39	73.22	64.6	130.85	91.08	69.43	72.22	0.374	0.000289844
1570750	LOC225927	XM_129198.4		209.77	94.5	129.6	225.55	126.34	190.99	162.76	120.07	148.69	229.03	154.93	209.79	0.451	0.0195466
1450010	0610010D24RIK	NM_026681	coiled-coil domain containing 88C	209.53	91.75	114.98	117.85	121.69	101.15	129.08	117.93	151.79	102.08	150.84	153.21	0.438	0.00025589
1030682	SLC11A2	NM_008732.1	solute carrier family 11 (proton-coupled divalent metal ion transporters), member 2	209.26	426	213.6	202.75	187.29	226.74	204.86	236.28	238.99	328.66	246.88	154.2	2.036	0.0296643
3890328	OAS1G	NM_011852.2	2'-5' oligoadenylate synthetase 1G	209.1	590.73	191.02	239.13	193.97	534.11	202.21	164.82	226.91	503.57	214.77	285.77	2.825	0.00571106
2370465	5330403D14RIK			208.58	73.28	84.31	80.63	93.75	83.3	97.53	113.9	141.42	79.2	107.14	87.54	0.351	2.56003e-05
4560598	LY108	AK089750		208.13	72.18	67.65	66.67	71.1	71.63	70.66	72.08	108.07	98.08	71.13	67.92	0.347	4.75039e-06
5890059	EPB4.9	NM_013514	erythrocyte protein band 4.9	207.98	75.01	399.82	366.23	397.57	136.66	251.22	363.88	95.56	71.72	99.31	100.66	0.361	0.000126224
2940717	6720418B01RIK			207.92	68.52	65.42	63.93	70.08	62.94	67.47	62.85	97.59	66.71	103.38	81.01	0.33	1.66081e-08
1340338	BMP1	NM_009755.2	bone morphogenetic protein 1	207.9	683.96	244.16	227.4	300.84	435.82	310.51	374.21	278.4	532.37	279.16	465.38	3.29	7.79323e-05
290333	LOC195357	XM_111684.3		206.56	95.63	280.2	296.51	331.39	170.53	231.11	451.15	71.03	84.54	78.71	74.03	0.463	0.0252627
3390672	6030423D04RIK	NM_153137.2	TRAF3 interacting protein 3	206.07	93.14	83.67	88.42	70.99	77.32	77.76	69.94	103.65	82.68	77.79	73.97	0.452	5.36373e-05
6580047	LOC218617	XM_122636.2		205.55	609.63	147.45	144.45	134.3	223.59	126.86	142.83	175.26	509.77	118.51	126.63	2.966	0.00305889
6520193	DNASE1L3	NM_007870.2	deoxyribonuclease 1-like 3	204.57	81.03	81.77	91.83	107.84	86.68	92.15	89.76	133.37	85.5	74.67	63.7	0.396	0.00028297
160201	4930533K18RIK			204.28	420.83	221	234.41	251.49	318.1	248.19	272	259.02	410.16	282.97	303.2	2.06	0.0127996
4060626	1500031A17RIK	XM_130797		203.83	96.03	103.71	93.94	133.76	175.05	163.68	151.75	236.8	146.32	328.34	278.3	0.471	7.3881e-05
20075	MFAP4	NM_029568.1	microfibrillar-associated protein 4	203.71	881.53	122.61	127.19	181.79	130.75	128.72	134.36	1452.46	509.99	1129.5	1212.2	4.327	0.000156874
3830553	ST8SIA4	NM_009183.1	ST8 alpha-N-acetyl-neuraminide alpha-2,8-sialyltransferase 4	203.27	96.86	121.37	159.51	104.29	115.06	116.25	98.15	97.82	129.76	83.47	91.9	0.477	0.00744969
5090491	SIRPB1	NM_001002898.1	signal-regulatory protein beta 1	203.08	1819.78	127.72	114.22	126.55	299.49	110.37	94.26	194.11	1390	128.24	126.97	8.961	0.000102813
3800475	ZFP97	NM_011765.2	zinc finger protein 97	202.07	89.73	149.74	221.81	127.29	160.71	172.09	125.5	182.9	160.53	197	265.47	0.444	0.0329687
520358	AI313915	NM_144845.1	UDP glycosyltransferases 3 family, polypeptide A2	201.86	71.99	211.9	219.64	165.2	81.26	95.29	158.31	66.62	67.06	61.99	63.64	0.357	0.00091734
6560048	5031414D18RIK	NM_198642.1	RIKEN cDNA 5031414D18 gene	201.75	92.78	78.78	72.47	80.2	76.67	69.97	71.78	131.2	82.61	75.82	69.49	0.46	0.000642436
7320161	CD28	NM_007642.2	CD28 antigen	200.78	76.92	73.95	81.99	64.84	72.9	71.22	72.26	110.06	75.09	65.65	69.7	0.383	0.000349168
2370687	RTN1	NM_001007596.1	reticulon 1	200.43	402.07	188.77	187.37	216.89	200.01	235.29	196.32	116.67	122.86	100.91	101.02	2.006	0.00485457
6620376	CX3CR1	NM_009987.2	chemokine (C-X3-C) receptor 1	199.32	728.41	108.11	84.13	118.18	147.39	94.85	87.66	273.05	562.07	230.63	207.94	3.654	0.000647922
7330114	PIRA4	NM_011091.1	paired-Ig-like receptor A4	199.19	1077.46	188.43	141.7	130.98	339.54	151.01	131.28	136.01	780.84	89.64	87.45	5.409	0.000222692
5490608	CD22	NM_009845.1	CD22 antigen	198.88	71.58	73.96	75.02	65.23	68.29	71.91	65.07	123.03	81.71	70.46	63.34	0.36	0.000122349
6620458	PACSIN1	NM_011861.1	protein kinase C and casein kinase substrate in neurons 1	198.54	75.07	74.87	70.79	73.7	73.7	78.94	72.69	110.24	90.01	72.18	74.52	0.378	1.41602e-05
5810576	CXCR3	NM_009910.1	chemokine (C-X-C motif) receptor 3	198.31	92.89	97.08	115.91	78.39	87.04	81.54	75.9	132.74	95.92	88	79.94	0.468	0.00472157
1580170	PRKCQ	NM_008859.1	protein kinase C, theta	198.27	77.28	75.94	80.87	79.65	78.74	84.81	76.79	111.92	75.8	76.89	76.77	0.39	3.60287e-07
5700161	GPR109A	NM_030701.1	G protein-coupled receptor 109A	198.07	434.76	464	434.13	351.09	424.94	365.11	399.22	82.44	831.22	99.94	118.57	2.195	0.0150866
2900575	TLR13	NM_205820.1	toll-like receptor 13	197.95	864.77	147.45	118.39	127.44	275.97	127.1	108.49	133.27	647.44	127.43	114.87	4.369	0.00136007
5490400	TSHR	NM_011648.2	thyroid stimulating hormone receptor	197.75	71.35	202.86	446.66	176.1	133.75	130.53	108.42	61.59	70.9	65.05	66.42	0.361	0.00057726
2690010	SCL0001131.1_227	X01641.1		197.18	98.21	85.17	82.54	75.13	78.76	77.51	75.06	144.32	108.72	83.58	72.03	0.498	0.0257869
460497	NCL	NM_010880.2	nucleolin	197.12	89.57	148.31	194.55	110.24	159.15	204.76	122.87	201.85	186.77	255.01	255.34	0.454	0.0329429
4280725	EPS8	NM_007945.1	epidermal growth factor receptor pathway substrate 8	196.98	526.26	294.04	191.89	254.02	369.21	308.81	322.17	185.79	227.04	255.96	238.89	2.672	0.0150866
3710494	LOC381002	XM_358483.1		196.84	67.9	245.09	324.37	459.08	145.85	257.05	325.76	73.66	69.3	69.89	77.95	0.345	0.0261515
5420739	FES	NM_010194.1	feline sarcoma oncogene	196.55	695.12	178.77	182.9	164.59	240.52	146.08	169.06	154.77	379.88	124.4	132.34	3.537	0.000208376
1990487	BACH1	NM_007520.1	BTB and CNC homology 1	196.53	499.45	197.77	132.78	316.59	255.02	244.73	242.51	185.94	421.55	245.16	231.42	2.541	0.00595179
4830082	BANK1	XM_143587.4		195.56	71.4	71.69	84.33	73.43	80.57	81.32	74.59	89.16	70.69	71.59	67.62	0.365	2.89568e-07
4760324	TCIRG1	NM_016921.2	T-cell, immune regulator 1, ATPase, H+ transporting, lysosomal V0 protein A3	194.69	403.34	154.62	166.83	170.28	183.52	170.94	140.93	163.45	517.25	128.16	193.38	2.072	0.0101851
2190187	C030027H14RIK			194.15	483.9	276.2	244.97	320.06	377.7	303.61	296.19	169.57	271.51	223.86	263.46	2.492	0.00542756
1820040	A430093F15RIK	NM_207529		193.94	74.24	74.75	82.97	74.15	72.37	71.49	73.56	128.59	98.73	76.53	77.47	0.383	4.84021e-06
2760259	BC049354	XM_194289.2		193.83	759.04	179.18	213.41	177.39	419.75	183.44	164.8	154.5	753.37	103.86	109.37	3.916	0.000522848
5270402	STK3	NM_019635.2	serine/threonine kinase 3 (Ste20, yeast homolog)	193.26	419.63	281.81	219.01	242.66	287.64	251.56	266.86	306.97	268.68	373.5	308.41	2.171	0.000255416
2570196	8430426K15RIK			192.97	462.64	153.27	133.09	120.99	265.32	130	147.53	195.29	469.36	219.77	177.13	2.397	0.000642436
6020674	CD14	NM_009841.2	CD14 antigen	192.66	2336.95	246.62	257.67	318.39	1109.33	382.85	466.81	594.98	4553.59	502.4	873.37	12.13	1.66081e-08
4560114	RGS3	NM_134257.1	regulator of G-protein signaling 3	192.65	537.7	352.53	254.99	266.17	756.78	366.91	566.72	508.6	780.83	393.8	299.61	2.791	0.00112233
6250730	CD28	NM_007642.2	CD28 antigen	192.65	87.92	79.39	83.41	75.12	84.66	80.19	76.98	113.27	90.86	75.82	76.86	0.456	0.0003613
2710053	LOC381527	XM_355488.1		191.58	529.97	154.56	122.89	123.69	217.91	116.04	116.64	180.02	94.37	143.88	131.43	2.766	0.000668363
4540612	IGSF4A	NM_018770	cell adhesion molecule 1	191.58	80.04	149.18	129.93	172.6	185.37	184.39	157.13	916.24	345.31	917.16	651.73	0.418	0.0203392
4250280	9130210N20RIK	NM_172607.2	nicotinate phosphoribosyltransferase domain containing 1	191.43	470.38	319.09	268.68	342.76	309.52	310.26	364.72	296.14	213.09	274.82	401.7	2.457	0.000122349
5550201	KDELR3	NM_134090	KDEL (Lys-Asp-Glu-Leu) endoplasmic reticulum protein retention receptor 3	191.15	502.91	220.37	160.33	307.9	369.34	219.39	218.8	314.37	681.37	378.84	524.85	2.631	0.0271151
3060450	OAS2	NM_145227.1	2'-5' oligoadenylate synthetase 2	190.98	506.28	245.45	215.03	149.03	412.18	192.53	189.61	134.95	267.06	174.94	208.27	2.651	0.0403913
7200333	GUSB	NM_010368.1	glucuronidase, beta	190.91	461.28	243.36	184.4	207.79	222.44	178.81	177.7	162.45	218.33	161.49	154.38	2.416	0.00159043
4290491	RET	NM_001080780.1	ret proto-oncogene	190.62	68.9	189.2	178.97	328.43	94.08	165.11	193.73	78.03	71.23	74.26	74.01	0.361	0.00500506
6380255	RTN1	NM_153457.4	reticulon 1	190.52	487.79	196.45	171.79	258.71	231.76	241.06	246.93	135.42	110.29	101.72	102.54	2.56	0.00162587
1050671	FKBP11	NM_024169.2	FK506 binding protein 11	190.11	627.76	124.29	146.68	156.33	289.81	158.57	136.86	306.83	434.59	282.97	368.31	3.302	0.00359016
3170594	AQP7	NM_007473.3	aquaporin 7	189.96	89.02	416.99	632.04	470.74	236.42	516.74	444.26	62.11	63.41	67.57	64.84	0.469	0.00595179
3360687	LOC381776	XM_355775.1		188.29	81.92	68.99	69.63	58.98	64.4	63.9	60.33	197.63	72.28	80.7	60.01	0.435	0.00919206
150039	CNN2	NM_007725.1	calponin 2	187.71	87.35	92.13	107.71	94.57	99.05	111.91	86.58	133.21	214.36	148.42	168.57	0.465	0.019709
4390180	TCF7	NM_009331.2	transcription factor 7, T-cell specific	186.81	73.41	77.75	74.64	73.73	71.85	76.89	73.77	85.5	74.65	81.21	88.86	0.393	8.1201e-05
4390128	RALGPS2	NM_023884.2	Ral GEF with PH domain and SH3 binding motif 2	186.07	89.61	81.14	77.69	78.39	80.57	78.32	74	146.19	99.19	118.01	93.88	0.482	0.00393473
630411	1700091G21RIK	XM_203404.3		185.71	71.81	70.83	71.69	71.58	69.64	71.74	70.09	129.62	78.07	82.31	77.67	0.387	5.04016e-06
360187	CYP7B1	NM_007825.1	cytochrome P450, family 7, subfamily b, polypeptide 1	184.84	5176.1	167.17	143.91	194.28	720.63	173.88	164.12	505.54	1188.5	669.97	472.74	28.003	3.13797e-06
2600463	GFPT2	NM_013529	glutamine fructose-6-phosphate transaminase 2	184.82	842.49	270.2	247.37	285.08	508.79	418.04	398.02	113.64	118.44	119.27	89.27	4.558	3.4633e-05
6400719	SAA3	NM_011315	serum amyloid A 3	184.46	10255.4	108.78	160.7	155.88	514.28	72.26	68.93	68.42	12440	63.82	67.13	55.595	8.94339e-05
150129	TMEM2	NM_031997.2	transmembrane protein 2	184.37	502.83	224.71	162.98	428.16	406.55	407.82	425.82	228.25	428.66	278.7	265.56	2.727	0.000835967
870576	C130008L17RIK	AK047852		184.09	90.86	259.85	261.2	203.19	120	137.69	149.17	89.95	81.73	105.87	87.34	0.494	0.025163
5690370	SCL0001032.1_178	X03863.1		183.8	69.92	70.94	73.94	67.52	63.62	72.22	65.35	101.66	79.11	68.1	67.29	0.38	8.30373e-05
4040450	AI450948	NM_001033476.1	AHNAK nucleoprotein 2	183.46	437.41	328.5	249.02	405.87	337.13	423.86	670.65	381.36	578.65	467.89	726.64	2.384	0.0104463
3830678	FCGR3	NM_010188.2	Fc receptor, IgG, low affinity III	183.24	1126.8	221.07	293.19	184.09	450.48	200.68	190.18	172.2	1123.88	112.28	125.28	6.149	2.16792e-05
1070630	TNFAIP2	NM_009396.1	tumor necrosis factor, alpha-induced protein 2	182.51	916.9	178.41	126.97	185	233.24	148.6	148.62	153.89	840.39	126.25	117.89	5.024	1.41602e-05
5050437	CCRK	NM_053180.2	cell cycle related kinase	182.42	364.76	190.11	187.01	249.75	257.46	192.74	159.12	199.37	252.63	195.99	199.75	2	0.00132465
5550437	CSF2RA	NM_009970.1	colony stimulating factor 2 receptor, alpha, low-affinity (granulocyte-macrophage)	182.22	466.23	191.9	201.52	189.34	176.2	167.46	176.21	172.22	348.48	123.08	184.84	2.559	0.0029525
6330377	GADD45G	NM_011817.1	growth arrest and DNA-damage-inducible 45 gamma	182.16	467.76	253.89	228.98	302.92	267.99	252.66	357.2	259.28	962.01	230.57	160.38	2.568	0.0245343
7050390	4921528G01RIK	NM_023884	Ral GEF with PH domain and SH3 binding motif 2	182.13	76.67	66.13	74.83	74.31	74.82	76.68	79.01	126.22	95.18	94.86	91.58	0.421	0.000943209
2650754	UBE2L6	NM_019949	ubiquitin-conjugating enzyme E2L 6	182.09	458.45	267.88	231.14	232.37	281.11	201.16	235.62	294.54	219.47	237.37	179.71	2.518	0.00910994
6480746	CD19	NM_009844.1	CD19 antigen	181.76	62.88	66.69	68.35	67.61	62.5	68.58	61.44	94.46	64.89	63.51	64.11	0.346	8.23036e-05
1660367	SMOX	NM_145533.1	spermine oxidase	181.27	655.86	202.37	182.35	238.79	270.31	200.6	201.25	384.93	1221.1	411.05	513.58	3.618	2.83978e-06
1190041	FBLN1	NM_010180	fibulin 1	180.99	391.7	236.24	202.8	163	139.85	158.43	177.24	655.45	121.01	707.82	440.38	2.164	0.0271151
1780019	PTPRO	NM_011216.1	protein tyrosine phosphatase, receptor type, O	180.32	425.32	216.14	163.54	173.53	262.07	165.04	186.76	128.74	201.17	110.85	99.65	2.359	0.0282333
630309	LRRC8A	NM_177725.3	leucine rich repeat containing 8A	178.29	511.52	236.06	225.59	207.28	218.82	182.1	237.55	164.29	176.26	121.13	137.13	2.869	0.00242395
4290521	KNG1	NM_023125.2	kininogen 1	177.78	1852.9	267.97	267.92	290.36	202.33	177.1	327.05	102.95	854.64	88.74	98.7	10.423	0.000959209
4590358	GPI1	NM_008155	glucose phosphate isomerase 1	177.13	392.32	333.87	209.02	209.92	286.54	228.13	263.06	243.38	270.11	269.77	275.85	2.215	0.00662188
4780040	ABCC3	XM_358306.1		176.26	374.88	227.82	335.58	273.04	361.37	308.07	341.56	272.24	437.36	296.99	373.51	2.127	0.0139234
2710519	1810061M12RIK	XM_135076		176.11	360.86	233.9	170.72	242.82	252.96	204.29	256.17	298.83	174.4	339.52	204.41	2.049	0.0229761
70039	LOC386545	XM_359388.1	gene model 1403, (NCBI)	176.02	61.52	61.17	65.53	64.38	67.23	68.73	62.87	129.01	73.84	70.01	61.25	0.35	1.87795e-05
6660220	SORBS1	NM_009166	sorbin and SH3 domain containing 1	175.67	79.81	355.24	369.15	274.83	208.18	270.03	236.12	88.74	83.72	95.28	91.73	0.454	0.00277594
7100040	STAT4	NM_011487.1	signal transducer and activator of transcription 4	175.64	84.2	81.97	80.33	70.51	68.97	69.76	67.15	103.33	99.15	72.47	70.85	0.479	0.00446263
4860482	XLR4	NM_021365	X-linked lymphocyte-regulated 4B	175.61	87.67	82.09	100.61	70.19	97.01	85.46	77.54	112.39	145.17	87.61	87.3	0.499	0.00693273
2320671	AMDHD2	NM_172935.2	amidohydrolase domain containing 2	175.51	404.7	221.4	202.71	209.9	229.77	190.89	234.59	174.11	256.68	150.11	205.07	2.306	0.00452572
520221	SLC43A1	XM_130259		175.07	475.68	486.25	278.91	218.08	393.82	415.67	425.76	284.08	107.15	338.03	249.5	2.717	0.0233641
1050095	UPP1	NM_009477.1	uridine phosphorylase 1	174.57	838.5	196.69	178.92	172.07	211.37	154.11	128.38	153.43	1572.22	168.69	166.76	4.803	5.98415e-06
7650608	SCL0003723.1_3	AK046853.1	WD repeat domain 41	173.95	356.51	253.37	177.54	189.01	233.23	180.01	219.57	162.71	154.08	193.65	140.03	2.049	0.0275176
4290465	SELP	NM_011347.1	selectin, platelet	173.69	854.07	191.43	142.1	263.21	493.38	243.65	173.79	108.52	1157.17	116.73	110.61	4.917	0.00038707
4810575	HK3	NM_001033245.1	hexokinase 3	173.44	908.92	171.89	125.7	132.23	206.11	130.13	129.78	119.46	691.8	83.59	83.98	5.241	5.0682e-05
4390286	LOC386513	XM_359362.1		172.45	83.75	80.77	81.4	73.36	77.5	78	76.45	127.08	84.7	84.99	77.29	0.486	0.000619945
6660156	IGH-V7183	XM_111356.2		172.42	826.33	60.66	70.55	59.09	59.44	56.44	59.42	133.87	127.09	68.68	61.34	4.793	0.0337807
2510333	CCL12	NM_011331	chemokine (C-C motif) ligand 12	172.42	478.79	86.43	118.02	94.4	205.59	84.63	68.92	158.21	203.66	96.21	81.15	2.777	0.00754283
780671	C030046M14RIK	NM_198297	T cell receptor associated transmembrane adaptor 1	172.33	75.81	69.98	73.47	70.38	70.5	71.13	72.24	101.14	113.41	75.78	70.73	0.44	0.00123035
3180500	GPR133	NM_177734.2		172.03	695.83	259.57	248.89	183.11	474.65	216.14	244.97	105	140.25	101.93	97.9	4.045	3.53658e-05
5260202	NPY1R	NM_010934.1	neuropeptide Y receptor Y1	171.45	385.69	244.13	141.73	264.18	340.92	280.91	326.96	180.45	104.65	236.44	172.58	2.25	0.0102398
4060577	DDX28	NM_028038.1	DEAD (Asp-Glu-Ala-Asp) box polypeptide 28	170.62	349.52	261.12	215.27	223.58	259.57	225.37	286.47	202.92	168.09	176.95	143.69	2.048	0.00580761
620372	SPHK1	NM_011451	sphingosine kinase 1	170.03	988.86	134.87	114.62	221.69	218.67	202.29	226.82	382.36	1306.3	275.19	437.63	5.816	0.000143406
5290327	LY116	AK080934	membrane-spanning 4-domains, subfamily A, member 4B	169.95	70.62	66.45	69.94	66.79	63.9	69.86	69.8	101.24	71.49	72.7	68.68	0.416	1.55429e-05
4060044	LOC383540	XM_357113.1		169.64	969.57	253.51	175.76	172.45	217.71	153.49	144.54	133.41	230.18	153.49	197.1	5.715	6.7431e-06
7100685	CTPS	NM_016748.1	cytidine 5'-triphosphate synthase	168.56	455.71	179.92	135.3	156.94	249.1	155.38	166.19	189.84	404.11	233.3	127.7	2.704	0.0261249
1030270	PLD1	XM_130807.1		168.42	362.09	281.89	219.34	264.12	326.88	270.63	293.42	262.08	337.7	406.33	344.06	2.15	0.00127785
7040717	CCL6	NM_009139.1	chemokine (C-C motif) ligand 6	168.35	958.79	218.37	204.47	180.08	553.29	198.08	194.45	83.93	375.27	69.35	84.85	5.695	0.00240437
3850364	C1QTNF1	NM_019959.1	C1q and tumor necrosis factor related protein 1	168.02	374.91	274.74	245.08	369.45	357.01	369.91	402.47	106.88	146.69	114.96	144.96	2.231	0.00131662
6130551	GNPDA1	NM_011937	glucosamine-6-phosphate deaminase 1	165.75	352.1	158.44	152.11	140.26	235.9	135.15	151.07	133.4	180.21	125.56	138.49	2.124	0.0326772
2100538	MUP1	NM_031188	major urinary protein 1	165.62	5167.14	340.02	629.61	653.67	13496	252.08	2530.74	77.35	81.25	86.54	87.68	31.198	1.77754e-05
2450601	RAPGEF4	NM_019688.1	Rap guanine nucleotide exchange factor (GEF) 4	165.44	76.84	91.85	78.56	98.4	84.28	92.36	86.13	146.83	77.18	138.16	101.75	0.464	1.61361e-05
3930736	DUSP10	NM_022019.2	dual specificity phosphatase 10	165.14	71.25	158.5	156.74	237.18	133.62	165.4	119.77	144.09	98.37	123.06	116.56	0.431	0.00104615
5390255	CENTA2	NM_172133.1	centaurin, alpha 2	164.94	410.53	288.77	203.49	342.23	210.32	277.94	271.31	129.31	254.28	117.6	107.79	2.489	0.0322556
3130669	IRAK4	NM_029926.3	interleukin-1 receptor-associated kinase 4	164.78	357.62	175.32	134.16	202.09	190.8	191.65	194.17	155.91	184.97	157.91	127.73	2.17	0.000896782
20524	TBXAS1	NM_011539.2	thromboxane A synthase 1, platelet	164.66	890.19	204.25	152.88	152.08	274.43	150.88	165.91	151.28	241.87	120.99	92.73	5.406	0.000187735
1580403	SLC11A1	NM_013612	solute carrier family 11 (proton-coupled divalent metal ion transporters), member 1	164.65	738.11	222.32	159.92	175.24	256.4	184.05	173.1	126.58	490.79	103.7	91.02	4.483	0.000578924
6650504	FKBP10	NM_010221.1	FK506 binding protein 10	164.4	399.56	174.35	167.58	231.68	275.92	207.64	225.97	341.64	357	384.58	340.45	2.43	0.0435315
10040	3110023E09RIK	AK014071	chitinase domain containing 1	164.4	331.52	220.63	208	185.48	195.62	150.91	178.3	166.99	147.49	173.2	146.13	2.017	0.0141572
4850180	1110055E19RIK	XM_284175.2		163.73	592.96	198.97	183.65	320.77	422.37	286.12	514.96	781.25	1557.08	1020.25	1034.07	3.622	0.00205918
520138	KYNU	NM_027552.1	kynureninase (L-kynurenine hydrolase)	163.69	71.19	77.47	77.6	71.69	74.94	75.96	78.9	102.94	101.2	76.74	77.17	0.435	7.72662e-07
2120397	CCR5	NM_009917.2	chemokine (C-C motif) receptor 5	163.58	1425.69	164.54	117.47	130.34	416	111.95	113.25	180.69	690.32	131.37	115.81	8.716	4.43266e-05
1690292	BC094916	NM_001024721.1	cDNA sequence BC094916	163.31	76.36	72.06	74.81	61.58	81.33	67.01	61.5	82.34	91.84	66.21	66.9	0.468	0.000217791
2970324	HDC	NM_008230.4	histidine decarboxylase	163.02	3698.82	231.34	183.48	285.97	599.71	270.18	264.47	1697.32	3454.65	2691.04	1662.73	22.69	3.30143e-07
1010064	SCL0003651.1_17	XM_356680.1		162.61	348.02	241.37	178.09	204.5	214.76	204.32	217.3	181.97	198.37	234.57	186.16	2.14	0.000217791
540093	2210421G13RIK	NM_175391.2	apolipoprotein L 7c	162.15	75.53	76.22	85.22	76.63	76.01	80.17	79.37	107.4	159.8	81.35	83.4	0.466	0.0141013
1050288	TLR6	NM_011604.2	toll-like receptor 6	161.5	384.74	145.41	118.54	109.5	148.33	111.93	107.16	123.71	291.08	107.15	105.57	2.382	0.000674785
6510678	CYSLTR1	NM_021476.2	cysteinyl leukotriene receptor 1	161.43	434.62	211.31	189.79	180.73	306.61	187.73	162.88	110.26	211.92	113.44	103.51	2.692	2.6954e-05
2490066	A230020G22RIK	NM_178165.2	Fc receptor-like 1	161.3	77.88	74.19	71.49	64.87	65.9	65.24	68.19	132.15	70.95	67.66	69.85	0.483	0.00162587
4780301	LOC238427	XM_138324.2		160.57	1560.84	84.31	88.18	73.62	118.04	77.83	72.35	126.47	260.84	100.75	92.42	9.721	0.00434495
5820537	MFAP2	NM_008546.2	microfibrillar-associated protein 2	160.42	346.64	181.07	174.94	356.22	368.42	285.62	354.59	368.86	506.72	424.47	709.91	2.161	0.0214026
4230136	RASL11A	NM_026864.1	RAS-like, family 11, member A	160.14	353.8	199.82	142.9	200.83	154.37	188.39	141.03	164.52	124.57	135.93	95.22	2.209	0.00532132
6560037	ZFHX1B	AK012377	zinc finger E-box binding homeobox 2	160.02	335.6	173.45	147.38	239.74	267.35	232.04	217.7	154.44	261.87	184.75	194.76	2.097	0.0217297
1090471	PXN	NM_133915.1	paxillin	159.84	341.39	175.32	152.32	177.11	183.96	180.36	169	144.56	219.13	121.97	165.74	2.136	0.0143032
6330358	PLA1A	NM_134102	phospholipase A1 member A	159.38	1213.93	310.46	264.82	225.23	786.28	228.69	416.6	94.18	476.95	114.17	96.51	7.616	7.12793e-07
1070689	TRBV11_AE000663_T_CELL_RECEPTOR_BETA_VARIABLE_11_244			159.37	59.94	62.29	64.23	58.94	58.43	63.58	59.88	100.41	62.19	62.94	61.05	0.376	3.18003e-07
2810424	9130017C17RIK	NM_027840.1	RIKEN cDNA 9130017C17 gene	159.05	374.49	112.46	97.62	79.38	113.26	86.32	89.63	130.56	254.44	76.17	80.72	2.355	0.000455139
6770114	TREM2	NM_031254.2	triggering receptor expressed on myeloid cells 2	159	665.09	152.75	147.34	126.95	154.94	124.84	86.93	128.08	733.64	102.9	114.56	4.183	0.00115287
2190475	MS4A6D	NM_026835.1	membrane-spanning 4-domains, subfamily A, member 6D	158.63	833.84	130.01	184.07	108.11	352.27	141.14	102.6	125.62	1337.48	90.79	98.02	5.257	0.000315443
4920162	4732429D16RIK	NM_145437.1	RIKEN cDNA 4732429D16 gene	158.07	510.74	186.91	222.06	173.37	275.84	161.92	147.71	98.6	297.1	91.88	82.86	3.231	0.000494016
4540382	EGFR	NM_007912.4	epidermal growth factor receptor	158	421.1	265.32	209.98	291.93	423.14	290.08	270.69	133.9	205.99	166.95	135.92	2.665	0.000183646
6270600	OSM	NM_001013365.1	oncostatin M	157.92	355.73	96.57	85.76	80.33	99.12	80.06	84.02	110.14	646.73	82.19	80.56	2.253	0.0300064
830593	A530068K01			157.57	75.01	98.55	109.85	70.06	91.78	82.67	82.61	90.67	101.1	99.16	98.64	0.476	0.00157343
3850678	0610007N19RIK			157.51	319.63	201.53	217.3	205.81	224.11	210.42	201.59	602.56	301.22	587.98	717.39	2.029	0.00028297
130598	OAS1G	NM_011852.2	2'-5' oligoadenylate synthetase 1G	157.37	608.94	175.31	143.15	170.73	446.8	149.87	160.92	210.47	324.88	184.64	215.88	3.869	0.000586077
1770458	SLAMF1	NM_013730.2	signaling lymphocytic activation molecule family member 1	157.26	65.45	65.31	62.33	67.69	66.91	69.37	61.5	106.6	83.11	65.3	71.2	0.416	0.00082132
4880553	SOX5	NM_011444.1	SRY-box containing gene 5	157.15	315.39	209.82	179.01	285.31	290.15	285.28	310.8	336.69	359.4	501.6	373.96	2.007	0.0191058
5700392	TRBV7_AE000663_T_CELL_RECEPTOR_BETA_VARIABLE_7_29			156.99	69.51	67.12	69.15	62.75	67.32	66.22	67.69	91.21	76.36	66.19	64.99	0.443	2.71277e-05
3400554	SLC4A4	NM_018760.1	solute carrier family 4 (anion exchanger), member 4	156.41	431.93	223.84	196.8	246.38	242.61	225.68	241.19	138.31	106.82	165.09	146.88	2.762	0.00129391
6100091	SCL0001090.1_202	M10093.1		156.37	72.62	78.32	62.58	67.46	73.45	67.63	67.16	117.44	84.97	77.54	63.01	0.464	0.000151874
1010632	C4	NM_009780.1	complement component 4B (Childo blood group)	155.66	355.72	136.3	211.11	185.17	389.88	216.66	190.21	84.89	136.07	73.65	84.84	2.285	0.0495757
610079	B930008G09RIK	AK046968	zinc finger protein 318	154.84	71.47	94.07	92.21	88.93	86.59	94.67	91.27	129.83	72.91	99.42	99.73	0.462	0.000492004
3610576	IGHV5S18_AF290972_IG_HEAVY_VARIABLE_5S18_125			153.47	481.12	65.61	67.13	60.48	65.92	64.33	68.66	123.19	103.37	76.93	68.9	3.135	0.0111432
7400286	SLC2A6	NM_172659.1	solute carrier family 2 (facilitated glucose transporter), member 6	153.11	414.76	84.17	101.91	99.02	133.83	84.79	86.13	116.48	564.75	93.77	112.75	2.709	0.000228955
5390632	TMIE	NM_146260.1	transmembrane inner ear	152.94	71.59	91.97	94.8	100.48	85.62	107.77	103.29	182.09	87.53	176.22	181.47	0.468	0.000315443
5700189	BC056929	NM_172928.1	doublecortin-like kinase 3	152.9	74.15	189.38	188.27	262.81	92.64	182.65	198.47	206.44	82.87	227.89	259.18	0.485	0.0314038
4210500	CD5	NM_007650.2	CD5 antigen	152.67	76.16	78.12	71.2	68.48	68.84	69.25	68.1	102.7	87.14	64.31	68.52	0.499	0.000779743
6590368	ELL3	NM_145973	elongation factor RNA polymerase II-like 3	152.23	74.65	68.07	70.93	89.71	80.9	81.58	91.5	134.56	75.31	96.87	122.75	0.49	0.000729421
5690753	2310047M10RIK	XM_484040		152.2	324.06	198.24	196.22	212.64	159.39	209.89	256.93	205.36	185.8	121.84	155.94	2.129	0.00294332
5050008	SMOX	NM_145533.1	spermine oxidase	151.89	488.02	154.71	164.31	168.8	225.01	145.81	166.08	306.38	923.24	320.4	405.36	3.213	1.02017e-05
4670634	ISYNA1	NM_023627.1	myo-inositol 1-phosphate synthase A1	151.65	531.82	124.89	109.25	108.67	176.79	116.56	137.17	275.83	161.83	208.93	227.86	3.507	0.00189686
60390	GSDMDC1	NM_026960.1	gasdermin D	151.58	354.69	163.91	117.75	136.42	164.58	134.7	131.81	216.19	230.7	159.82	141.17	2.34	0.00825152
6860609	RBP1	NM_011254.2	retinol binding protein 1, cellular	151.37	428.2	127.96	173.35	169.27	258.01	151.7	164.25	486.96	843.92	362.9	507.88	2.829	0.000673925
6350474	SRPX	NM_016911.2	sushi-repeat-containing protein	151.08	378.84	148.09	133.04	337.81	790.51	314.14	366.93	188.9	161.46	210.67	316.06	2.508	0.00243239
2350291	C4	NM_009780.1	complement component 4B (Childo blood group)	150.93	878.82	168.67	138.35	248.29	388.07	212.64	245.92	106.68	112.56	90.77	87.83	5.823	3.53658e-05
4280187	PIRA11	NM_011088.1	paired-Ig-like receptor A11	150.62	710.4	138.52	120.27	130.37	246.63	115.73	119.6	116.13	341.54	84.76	82.13	4.716	0.000139788
6840482	6330581N18RIK	NM_176915.2		150.07	74.95	80.94	78.83	76.05	73.43	79.95	81.34	112.07	84	86.74	77.21	0.499	2.00168e-05
6180082	SH2D1A	NM_011364.2	SH2 domain protein 1A	149.84	64.81	70.59	75.9	65.02	63.64	63.14	61.37	99.73	70.26	69.13	59.47	0.433	0.000332734
1740114	SPINT1	NM_016907	serine protease inhibitor, Kunitz type 1	149.43	533.83	121.97	116.28	368.77	542.23	486.74	605.26	837.28	1120.03	913.31	1488	3.572	0.00189686
5050288	A630096C01RIK	AK042488	sialic acid binding Ig-like lectin G	149.4	73.89	76.33	71.64	63.18	65.71	64.79	67.96	126.03	66.93	73.17	72.28	0.495	0.000245519
4570537	9830166G06RIK	AK036717	chitinase domain containing 1	149.38	352.78	230.52	219.42	160.59	231.26	146.48	186.37	161.91	166.22	170.82	174.95	2.362	0.00309093
380463	SDK1	NM_177879	sidekick homolog 1 (chicken)	149.16	386.55	245.98	199.19	220.13	342.28	180.4	225.29	160.7	596.32	216.89	178.43	2.591	0.00623398
7040100	SLCO2A1	NM_033314.2	solute carrier organic anion transporter family, member 2a1	149.03	356.07	168.98	147.09	325.36	496.59	424.42	564.06	179.52	679.76	259.97	186.41	2.389	0.0109776
2120079	F630022B06RIK	NM_172822.1	phosphatidylinositol glycan anchor biosynthesis, class Z	148.41	313.52	152.26	135.51	132.18	202.44	120.05	139.34	151.34	120.27	126.49	134.59	2.113	0.00679566
4260544	LHFP	NM_175386.3	lipoma HMGIC fusion partner	148.39	347.73	198.67	132.49	206.17	164.88	173.77	195.62	211.73	177.6	259.06	215.14	2.343	0.00635596
6650470	A130024J05RIK	AK037541	RIKEN cDNA 5830407E08 gene	148.36	70.2	65.78	71.34	72.76	68.59	71.09	68.46	80.21	85.77	67.39	63.62	0.473	7.2737e-05
4570184	IGF2BP2	NM_183029.1	insulin-like growth factor 2 mRNA binding protein 2	148.29	443.64	178.17	126.8	213.65	254.6	238.84	238.91	490.65	440.11	698.08	435.52	2.992	0.00525707
4070020	BCL3	NM_033601.1	B-cell leukemia/lymphoma 3	147.93	415.17	86.93	93.73	124.78	132.42	111.57	98.71	120	246.74	88.26	86.81	2.807	0.000273086
4200246	TGFBR2	NM_009371.2	transforming growth factor, beta receptor II	147.44	333.42	144.53	106.84	137.85	215.13	157.97	169	155.47	181.86	161.33	140.45	2.261	0.0322556
430181	RHOU	NM_133955.1	ras homolog gene family, member U	146.72	700.07	261.06	184.54	310.13	466.96	406.38	412.4	256.54	343.23	297.81	311.76	4.772	4.76239e-08
2070537	EBI3	NM_015766.1	Epstein-Barr virus induced gene 3	146.59	547.61	131.41	128.91	119.97	163.15	108.77	115.3	121.7	226.91	99.35	83.37	3.736	0.00039737
4280274	2610020H15RIK	NM_025638.1	glycerophosphodiester phosphodiesterase domain containing 1	145.67	348.25	164.44	143.08	169.36	242.33	166.92	203.84	210.69	320.69	250.11	293.61	2.391	0.000247361
2060121	PSCD4	NM_028195	pleckstrin homology, Sec7 and coiled/coil domains 4	145.28	438.96	135.12	96.21	107.52	167.16	107.58	108.07	139.52	169.01	94.77	98.26	3.021	0.0019996
7150333	DPEP2	NM_176913	dipeptidase 2	144.88	658.73	166.03	156.2	165.23	494.12	149.83	160.63	112.53	482.61	99.79	103.45	4.547	0.000144262
1240437	SATB1	AK040502	special AT-rich sequence binding protein 1	144.77	71.2	75.39	66.11	64.73	71.79	71.27	65.98	91.82	77.68	76.78	80.91	0.492	7.4208e-06
4670390	AYTL1	NM_173014.1	acyltransferase like 1A	144.58	575.88	83.55	74.05	89.68	123.37	99.88	118.98	152.76	602.11	139.58	142.9	3.983	2.94891e-06
4390576	LOC209387	NM_199146.1	expressed sequence AI451617	144.51	292.89	139.99	115.98	149.45	180	138.3	126.48	133.53	198.15	117.49	91.92	2.027	0.0191811
5260386	CLN3	NM_009907.2	ceroid lipofuscinosis, neuronal 3, juvenile (Batten, Spielmeyer-Vogt disease)	144.4	444.96	204.75	179.15	170.84	247.12	183.86	184.21	251.45	276.47	226.63	200.99	3.081	0.000133647
3170047	NRAP	NM_008733.3	nebulin-related anchoring protein	144.39	578.2	220.58	182.71	173.51	355.35	228.33	271.84	105.63	130.62	101.46	88.25	4.004	0.000816955
1570551	MMP9	NM_013599.2	matrix metallopeptidase 9	144.14	919.69	161.87	137.3	131.72	203.09	145.88	113.49	137.56	822.87	124.46	157.77	6.38	7.62564e-06
2710341	NSG2	NM_008741.1	neuron specific gene family member 2	143.9	61.81	66.33	71.39	71.14	65.9	66.09	63.2	123.6	74.68	90.31	100.56	0.43	0.000207591
990671	D930015E06RIK	NM_172681.3	RIKEN cDNA D930015E06 gene	141.84	68.27	71.91	97.27	76.71	100.07	88.16	71.68	92.03	125.48	91.48	123.15	0.481	0.00554829
2100364	MLL	XM_110671		141.64	70.01	103.68	106.86	76.45	98.14	91.12	79.73	106.78	107.98	120.77	121.64	0.494	0.0378505
160097	BMPER	NM_028472.1	BMP-binding endothelial regulator	141.58	416.63	165.59	165.92	197.9	360.44	206.56	211.26	86.8	123.58	83.85	81.84	2.943	1.95284e-05
2190349	FBXO31	NM_133765.2	F-box protein 31	141.21	386.18	236.72	194.03	211.29	274.43	237.03	269.66	142.93	152.39	127.76	142.27	2.735	0.00235289
450563	2009-09-01	NM_017461.1	septin 1	141.18	64.68	80.42	77.99	83.67	70.15	75.04	75.96	116.26	74.71	84.37	78.11	0.458	9.32184e-06
7330750	GPR174	NM_001033251.1	G protein-coupled receptor 174	141	66.7	67.59	63.36	65.41	59.81	67.25	65.67	75.54	66.01	64.99	62.32	0.473	0.0019996
5550601	WIPI1	NM_145940.2	WD repeat domain, phosphoinositide interacting 1	139.34	332.27	210.24	177.1	248.53	194.16	195.4	174.17	139.58	255.35	155.92	210.88	2.385	0.000110365
5550008	2010004N17RIK	AK008106	non imprinted in Prader-Willi/Angelman syndrome 2 homolog (human)	139.04	297.93	156.32	125.75	125.8	168.36	124.09	127.41	115.21	149.7	119.29	116.8	2.143	0.000751683
5570113	SLC11A2	AK049856	solute carrier family 11 (proton-coupled divalent metal ion transporters), member 2	137.49	321.21	187.29	179.08	183.93	216.76	148.19	181.92	132.84	322.47	131.9	115.74	2.336	0.00107668
7000289	ADORA2B	NM_007413.2	adenosine A2b receptor	136.24	885.22	136.45	114.38	122.42	245.64	119.3	129.04	124.58	414.16	130.57	117.28	6.498	0.000551057
4730379	TMEM8	NM_021793.1	transmembrane protein 8 (five membrane-spanning domains)	135.86	300.9	111.65	104.91	89.73	154.45	102.79	105.99	110.25	95.13	86.29	82.47	2.215	0.0164338
990376	TNFRSF7	XM_284241.1		134.91	63.46	71.77	72.51	70.07	70.84	68.15	73.09	106.94	72.9	67.51	63.06	0.47	0.00187745
5700220	FCGR2B	NM_001077189.1	Fc receptor, IgG, low affinity IIb	134.75	329.63	95.32	134.85	99.02	239.67	114.6	111.8	110.52	460.9	86.69	87.52	2.446	0.0132419
4570719	TRBV6_AE000663_T_CELL_RECEPTOR_BETA_VARIABLE_6_11			134.39	65.82	68.36	70.51	69.33	62.64	64.38	64.33	98.33	80.86	67.1	61.21	0.49	0.00272369
7160047	AA467197	NM_001004174.1	expressed sequence AA467197	134.32	1251.41	147.74	145.95	153.48	222.09	129.48	102.49	88.74	6048.25	73.28	113.06	9.317	1.66081e-08
6590343	RAB15	NM_134050.2	RAB15, member RAS oncogene family	134.2	644.83	148.26	97.91	384.94	337.88	474.12	540.51	684.03	155.97	788.14	1054.35	4.805	2.45771e-06
6520349	PIRA11	NM_011088.1	paired-Ig-like receptor A11	133.8	397.96	110.38	111.25	97.45	193.24	98.41	96.39	94.66	408.85	83.27	85.93	2.974	0.00154381
2940433	IL17R	NM_008359	interleukin 17 receptor A	133.02	266.66	86.8	90.49	84.84	154.56	89.31	101.33	126.89	183.71	98.87	89.57	2.005	0.0204209
450091	MSR2	NM_030707	macrophage scavenger receptor 2	132.59	508.52	157.26	138.49	123.26	280.16	119.64	137.44	97.2	179.35	83.18	87.49	3.835	1.84976e-05
3780471	TCF7	NM_009331.2	transcription factor 7, T-cell specific	132.5	55.28	62.4	66.25	59.15	62.4	61.3	57.56	73.69	64.99	64.63	77.04	0.417	0.000615737
4050064	NGFR	NM_033217.3	nerve growth factor receptor (TNFR superfamily, member 16)	132.17	948.92	90.65	94.49	79.75	483.82	87.07	98.32	280.44	765.76	237.46	169	7.18	3.53783e-05
2450482	2310016E02RIK	AK003569	RIKEN cDNA 2310016E02 gene	132.06	273.24	143.29	179.55	148.96	159.21	115.03	112.72	138.28	203.25	135.66	118.07	2.069	0.0186128
6380452	SRPX	NM_016911.2	sushi-repeat-containing protein	131.44	451.52	164.35	119.74	343.22	679.84	322.23	390.9	206.59	127.7	224.22	225.18	3.435	0.000515893
7160711	RETNLG	NM_181596.2	resistin like gamma	131.17	5742.66	113.52	100.26	99.41	388.57	97.4	104.35	123.93	4866	81.61	312.96	43.779	1.26689e-05
2510082	FSTL	XM_147260.1		131.08	504.22	153.74	119.96	208.21	343.6	181.71	249.1	179.68	239.22	217.21	211.55	3.847	0.000142055
5570079	HGF	AK052289	hepatocyte growth factor	130.28	264.84	156.68	133.05	184.72	215.05	173.89	174.63	294.65	198.8	442.82	374.54	2.033	0.00424967
5670132	GSN	BC060377	gelsolin	130.15	306.37	125.78	102.23	155.86	152.51	128.69	185.81	263.24	273.58	304.23	270.83	2.354	0.00280139
2850521	1110065D03RIK	XM_485698		130.14	272.9	191.7	115.21	192.34	136.55	170.92	119.44	130.14	111	117.94	82.1	2.097	0.013742
3610082	CXCL1	NM_008176.1	chemokine (C-X-C motif) ligand 1	129.94	2164.61	137.71	111.89	253.2	398.36	120.36	114.19	79.29	1537.91	79.77	83.35	16.659	1.95284e-05
1400253	TMEM119	NM_146162.1	transmembrane protein 119	129.8	635.72	203.16	168.97	212.58	216.93	177.08	208.84	261.86	598.09	280.43	249.1	4.898	1.12221e-05
520647	CSF1R	NM_007779.1		129.8	492.59	161.76	125.85	119.62	237.13	119.03	147.23	104.98	293.04	89.18	93.19	3.795	0.000108105
7570196	TRIM59	NM_025863.2	tripartite motif-containing 59	129.78	61.08	68.68	71.59	61.3	70.5	68.17	64.86	85.44	91.8	70.48	106.04	0.471	0.000265032
2690022	TRBV31_X03277_T_CELL_RECEPTOR_BETA_VARIABLE_31_33			129.68	61.71	69.27	67.7	66.55	64.44	63.84	67.04	85.03	66.78	66.97	66.6	0.476	1.57919e-05
3180368	PTPNS1	NM_007547.1	signal-regulatory protein alpha	129.64	329.09	131.08	97.53	124.49	165.7	124.95	129.53	131.13	258.01	100.06	98.2	2.538	0.00583614
5960524	GAS2L1	NM_144560.1	growth arrest-specific 2 like 1	128.5	262.69	229.98	211.36	301.49	170.16	226.15	292.48	132.79	186.91	89.1	158.23	2.044	0.0231847
1580431	TPBG	NM_011627.2	trophoblast glycoprotein	126.99	367.98	144.93	139.73	219.82	477.73	241.27	337.7	445.14	547.02	274.15	674.91	2.898	0.00607058
1770634	GM1012	NM_201367.1	G protein-coupled receptor 176	126.41	264.24	90.94	96.61	91.14	180.97	108.77	100.94	148.98	626.52	111.89	111.46	2.09	0.0493559
4610192	PKM2	XM_131934.4		126.34	362.25	167.78	126.06	123.11	224.81	134.63	156.64	135.86	311.73	142.15	148.78	2.867	0.000120639
4570458	SN	NM_011426.1	sialic acid binding Ig-like lectin 1, sialoadhesin	126.28	634.13	142.15	125.61	128.1	423.72	134.25	129.22	85.86	147.2	86.37	82.37	5.022	0.000163117
1470431	SEMA6B	NM_013662.1	sema domain, transmembrane domain (TM), and cytoplasmic domain, (semaphorin) 6B	125.51	357.05	185.16	150.71	209.67	127.32	189.21	230.29	99.8	125.84	83.2	102.45	2.845	0.00069242
3460446	2510015F01RIK	XM_354801.1		125.04	421.3	169.71	140.94	159.24	175.18	132.09	134.96	147.69	302.47	162.1	183.01	3.369	0.00193244
60524	KCNK13	NM_146037.1	potassium channel, subfamily K, member 13	124.88	317.35	107.16	139.32	107.57	181.91	116.07	104.67	87.82	278.46	86.74	83.28	2.541	0.00101331
6450372	FGF7	NM_008008.3	fibroblast growth factor 7	124.44	274.76	182.96	144.87	203.95	272.4	187.46	161.1	157.82	205.73	158.32	108.2	2.208	0.0187725
3890465	PLOD2	NM_011961.1	procollagen lysine, 2-oxoglutarate 5-dioxygenase 2	124.21	880.09	124.6	114.05	103.57	682	129.67	169.09	198.56	809.4	250.62	219.58	7.086	3.00823e-08
1770427	RALGDS	NM_009058.1	ral guanine nucleotide dissociation stimulator	122.71	248.06	165.76	119	158.22	142.09	124.1	147.8	125.41	120.22	105.02	104.41	2.021	0.00402798
5090368	1110012E06RIK	NM_029097.1	ATPase type 13A2	122.11	244.63	142.92	142.06	144.63	117.88	128.61	122.99	101.04	200.17	74.06	122.19	2.003	0.00356156
1190167	6430548M08RIK	NM_172286	RIKEN cDNA 6430548M08 gene	121.08	345.53	152.07	118.11	190.43	165.74	138.09	148.75	129.34	277.52	174.05	162.52	2.854	0.000216944
7610372	EMR1	NM_010130.1	EGF-like module containing, mucin-like, hormone receptor-like sequence 1	120.99	776.34	130.3	114.97	94.96	208.22	107.45	108.56	112.02	285.35	93.54	116.13	6.417	1.03177e-05
1770292	EGFR	NM_007912.4	epidermal growth factor receptor	120.82	295.11	174.34	150.47	174.55	292.38	186.12	184	100.78	147.46	120.15	105.69	2.443	0.00011284
4890424	IGHV10S1_AF064442_IG_HEAVY_VARIABLE_10S1_100			120.22	839.97	63.78	69.72	63.9	69.77	67.2	70.83	140.81	92.78	120.19	68.5	6.987	0.00158158
5700538	AOAH	NM_012054.2	acyloxyacyl hydrolase	119.88	610.04	132.69	117.22	102.33	244.74	107.49	109.57	104.44	276.87	85.46	80	5.089	2.7068e-05
6900441	C4	NM_009780.1	complement component 4B (Childo blood group)	117.81	458.35	125.08	105.67	167.12	247.72	155.55	144.9	78.7	105.29	68	76.96	3.891	0.000184629
5820195	RPP25	NM_133982.1	ribonuclease P 25 subunit (human)	117.28	254.46	150.87	137.51	77.31	110.08	76.66	75.01	90.83	73.53	93.7	78.49	2.17	0.00434495
7650048	FPR-RS2	NM_008039.1	formyl peptide receptor, related sequence 2	116.74	2868.93	108.26	91.3	72.37	321.37	84.35	76.62	120.42	4766.28	80.55	83.3	24.574	3.37153e-08
6760484	CSF2RB1	NM_007780.1	colony stimulating factor 2 receptor, beta, low-affinity (granulocyte-macrophage)	116.73	234.79	95.5	103.76	134.13	146.08	130.48	116.27	89.82	243.66	76.12	77.97	2.011	0.00842806
5270195	P4HA1	AK045008	procollagen-proline, 2-oxoglutarate 4-dioxygenase (proline 4-hydroxylase), alpha 1 polypeptide	116.68	245.75	129.16	116.19	98.63	154.19	102.62	102.54	117.99	216.58	149.53	140.7	2.106	0.00446392
5390309	D130062J21RIK	AK051661	predicted gene, ENSMUSG00000073981	116.4	57.32	63.76	60.35	67.42	66.05	64.23	68.09	88.86	71.01	68.94	67.54	0.492	1.33189e-05
4590451	6030408B16RIK	NM_001033182.1	RIKEN cDNA 6030408B16 gene	115.96	289.01	103.57	113.81	108.39	102.62	99.12	107.39	172.83	94.29	169.74	128.58	2.492	0.00444466
430717	ARL11	NM_177337.3	ADP-ribosylation factor-like 11	115.54	322.68	127.03	118.94	116.46	154.92	102.67	109.18	98.08	250.94	87.17	82.58	2.793	0.000403339
5910138	CPZ	NM_153107.1	carboxypeptidase Z	115.54	308.3	111.21	95.13	91.77	122.67	85.59	88.84	81.11	116.37	78.81	113.87	2.668	0.0111862
1990176	PILRA	NM_153510	paired immunoglobin-like type 2 receptor alpha	115.27	424.55	101.3	101.47	132.88	135.9	99.94	88.1	76.35	750.68	67.51	71.31	3.683	3.11399e-06
1660685	PLEKHF1	NM_024413.1	pleckstrin homology domain containing, family F (with FYVE domain) member 1	114.96	237.26	191.99	155.64	179.87	210.68	230.56	277.72	164.7	166.57	151.91	135.53	2.064	0.000395822
630703	C430015A10RIK	AK082906	hypothetical gene supported by AK082906	113.97	288.83	117.5	125.15	129.11	141.84	119.16	129.83	108.31	285.96	101.47	102.36	2.534	0.000121102
770725	SCL0002445.1_75	BC059832.1	activin A receptor, type 1B	113.36	316.97	131.8	101.17	174.25	162.44	144.36	149.79	147.3	164.13	138.61	144.87	2.796	8.03669e-05
430300	LOC223653	XM_147965.2		112.11	260.57	136.48	120.8	117.76	105.73	108.67	109.86	93.17	326.4	95.52	89.25	2.324	5.36426e-05
5270139	LGI2	NM_144945	leucine-rich repeat LGI family, member 2	111.88	498.59	113.31	121.15	96.1	178.85	96.85	94.49	147.77	198.03	155.97	166.69	4.457	0.000368576
5960402	IGH-4			111.58	554.61	80.77	82.57	75.22	82.55	70.36	70.99	107.44	250.33	82.59	72.96	4.97	0.00356674
2900017	DGKG	NM_138650	diacylglycerol kinase, gamma	111.21	247.96	116.6	103.34	117.56	111.48	98.57	102.74	122.9	206.96	128.49	114.05	2.23	0.00301803
20113	KNG2	NM_201375.1	kininogen 2	110.71	1088.57	200.38	133.28	125.07	114.8	93.4	111.18	69.6	360.03	71.09	68.75	9.833	4.96575e-07
5820286	F730011J02	XM_132832.3		110.52	367.07	155.12	138.38	120.12	189.95	134.39	129.32	101.21	140.8	85.95	88.25	3.321	0.000431075
4120243	UPP1	NM_009477.1	uridine phosphorylase 1	109.95	413.6	108.76	102.68	90.3	121.8	87.74	78.9	96.19	587.26	101.38	92.39	3.762	3.91441e-06
240438	KRT2-8	NM_031170.1	keratin 8	109.74	322.38	97.51	120.56	551.28	1613.7	928.21	1289.83	858.75	168.31	1169.37	2347.77	2.938	0.0476035
3890528	RGS16	NM_011267.1	regulator of G-protein signaling 16	109.67	347.47	103.29	86.98	106.54	127.07	103.22	104.11	102.47	154.13	90.55	79.28	3.168	7.54705e-05
4860609	TMEM8	NM_021793.1	transmembrane protein 8 (five membrane-spanning domains)	109.49	349	102.94	103.37	102.61	151.93	94.74	102.48	93.52	98.69	85.67	83.53	3.188	0.000170473
7400601	TNFAIP2	NM_009396.1	tumor necrosis factor, alpha-induced protein 2	108.94	479.5	119.47	97.43	109.55	153.04	119.03	118.22	116.95	352.79	103.8	98.59	4.401	2.58427e-06
5360056	CLEC4N	NM_020001.1	C-type lectin domain family 4, member n	108.38	660.73	93.25	91.97	82.65	163.98	86.88	75.57	114.02	974.54	73.57	83.36	6.096	1.74174e-05
6860482	TLR8	NM_133212.1	toll-like receptor 8	108.02	327.03	131.22	111.07	115.3	161.79	98.89	104.85	90.56	158.45	89.58	74.94	3.027	0.0010288
2000577	GDF3	NM_008108.1	growth differentiation factor 3	107.9	261.93	92.51	81.95	84.65	131.99	89.52	87.88	92.71	198.76	81.25	80.59	2.428	0.00699286
5340692	COL3A1	NM_009930.1	collagen, type III, alpha 1	107.62	494.65	104.37	92.47	237.25	226.87	131.45	164.01	108.89	364.56	100.39	393.43	4.596	0.000511575
3930154	TMEM150	NM_144916.1	transmembrane protein 150	107.48	215.03	171.3	114.96	120.4	130.57	119.81	123.32	153.85	150.66	140.42	112.75	2.001	0.00621316
3840750	TNFAIP2	NM_009396.1	tumor necrosis factor, alpha-induced protein 2	107.42	473.16	106.08	103.03	130.95	173.54	118.88	117.5	125.87	538.45	101.09	106.96	4.405	1.60902e-05
1190445	ARG1	NM_007482.2	arginase 1, liver	107.17	701.3	71.1	71.27	88.33	196.4	112.55	237.11	85.37	7791.64	94.92	386.09	6.544	0.00142871
3420754	IL1B	NM_008361	interleukin 1 beta	106.98	2054.46	81.6	67.07	99.91	173.07	88.29	70.94	104.65	8963.72	82.83	153.84	19.204	4.76239e-08
4250487	M32486	XM_147218.1		106.05	452.84	131.29	101.12	121.16	261.68	108.85	190.86	237	547.46	281.67	257.68	4.27	0.00136007
4180048	PIRA4	NM_011091.1	paired-Ig-like receptor A4	105.57	328.26	96.84	92.16	97.16	146.5	88.44	78.22	83.37	351.98	72.8	69.52	3.109	0.000505782
1660164	SLC39A8	NM_026228.2	solute carrier family 39 (metal ion transporter), member 8	104.87	260.59	107.75	119.35	93.34	114.49	93.74	89.45	97.31	102.27	126.25	144.16	2.485	0.000184629
6040356	VSIG4	NM_177789.2	V-set and immunoglobulin domain containing 4	104.56	589.85	132.36	133.17	86.54	217.96	102.71	97.66	81.16	80.18	73.9	74.75	5.641	3.27245e-05
1770156	GNPDA1	XM_124695.2		104.14	219.4	134.7	114.72	101.63	152.83	108.99	107.65	113.28	139.05	102.27	94.38	2.107	0.00313452
3710315	LEPREL2	NM_013534.1	leprecan-like 2	104	219.24	142.23	143.87	132.97	164.01	124.99	158.19	205.05	324.17	133.56	384.2	2.108	0.0360824
1660184	IFI205	NM_172648	interferon activated gene 205	103.75	344.06	117.06	145.97	115.42	494.54	187.87	163.59	87.91	163.29	85.95	78.77	3.316	0.0017683
1780068	PRTN3	NM_011178.2	proteinase 3	102.67	2070.15	128.68	148.39	137.65	645.76	152.36	208.39	92.81	118.32	88.07	90.15	20.164	5.85391e-10
4230402	LTB4R1	NM_008519.1	leukotriene B4 receptor 1	102.08	524.11	121.99	118.14	111.33	133.97	92.18	102.96	93.64	353.74	83.9	116.03	5.134	5.17531e-06
6280376	5830457O10RIK	NM_145412.3	RIKEN cDNA 5830457O10 gene	102	205.95	148.05	94.97	129.05	125.3	124.71	148.19	163.26	123.9	149.2	134.72	2.019	0.0153617
1940195	6030429G01RIK	NM_001033548.1	RIKEN cDNA 6030429G01 gene	101.39	213.2	90.32	86.36	78.97	110.04	83.32	88.58	94.52	129.12	85.49	88.76	2.103	0.000298903
130239	WISP1	NM_018865.1	WNT1 inducible signaling pathway protein 1	101.12	216.45	100.41	91.49	88.41	97.95	73.11	79.01	161.86	311.69	238.45	165.92	2.141	0.00845109
6250148	DPEP2	NM_176913	dipeptidase 2	100.92	399.28	116.15	116.68	112.22	330.68	100.28	100.29	76.8	381.73	72.46	76.05	3.956	2.78359e-05
7040576	LOC243303	XM_144600.4		100.38	214.77	239.67	227.99	159.73	144.9	146.77	145.23	66.26	84.09	68.37	68.06	2.14	0.00230795
2470307	CD209B	NM_026972.2	CD209b antigen	99.89	284.77	190.22	171.54	108.46	306.73	161.38	156.97	75.11	63.35	66.25	68.07	2.851	0.0284324
5130059	IFITM6	XM_133956.3		99.56	469.94	78.78	128.06	84.55	134.3	85.26	87.22	68.77	538.29	68.72	77.85	4.72	0.000909819
4830133	NXN	NM_008750	nucleoredoxin	99.32	226.06	106.27	108.17	123.91	186.29	118.49	121.19	223.45	281	231.4	259.81	2.276	0.000107849
450356	CTE1	NM_012006.1	acyl-CoA thioesterase 1	99.2	284.04	153.48	119.03	299.14	813.26	802.25	1144.18	1351	280.81	1435.34	1667.1	2.863	0.0484957
3830437	FLRT2	NM_201518.1	fibronectin leucine rich transmembrane protein 2	99.03	304.35	110.68	121.95	107.41	186.51	100.76	130.23	116.95	253.38	118.18	144.58	3.073	2.10645e-06
7040544	LISCH7	NM_017405.1	lipolysis stimulated lipoprotein receptor	99.02	199.93	99.27	91.34	122.89	162.64	132.83	198.21	202.4	134.89	200.11	233.13	2.019	0.00400658
3120450	PLOD2	NM_011961	procollagen lysine, 2-oxoglutarate 5-dioxygenase 2	98.79	471.15	90.8	119.35	97.74	557.61	115.86	123.09	146.26	806.22	199.2	203.89	4.769	1.22273e-05
7150500	CCL4	NM_013652.1	chemokine (C-C motif) ligand 4	98.75	221.87	69.95	77.1	79.21	78.04	79.62	75.08	93.59	746.25	79.91	87.26	2.247	0.0290164
2630408	ADA	NM_007398.2	adenosine deaminase	98.16	196.77	78.19	81.07	81.02	104.46	78.38	78.13	97.06	111.45	86.94	85.32	2.005	0.00339543
5910092	PLA1A	NM_134102	phospholipase A1 member A	97.78	623.39	216.88	177.29	148.7	500.05	140.45	264.36	66.24	319.62	79.08	81.96	6.375	1.7201e-08
4570204	PILRB	NM_133209.1	paired immunoglobin-like type 2 receptor beta 1	97.76	289.52	115.58	113.37	111.37	136.83	97.99	98.12	84.72	319.27	76.45	72.3	2.962	7.29329e-06
2340463	MS4A8A	NM_022430	membrane-spanning 4-domains, subfamily A, member 8A	97.68	286.85	84.84	124.08	94.96	220.54	94.08	91.56	76.25	125.26	69.45	71	2.937	0.00450536
6270044	LOC386534	XM_359377.1		97.68	227.01	161.21	97.68	136.45	114.48	105.76	127.18	111.99	160.09	94.74	118.58	2.324	0.000743532
6250619	TNFSF14	NM_019418.1	tumor necrosis factor (ligand) superfamily, member 14	97.51	238.21	79.66	84.94	68.4	95.91	75.49	76.08	98.36	170.11	83.95	82.39	2.443	3.32089e-05
2510564	GCA	NM_145523.2	grancalcin	97.39	207.55	121.86	91.37	104.95	101.62	108.82	100.58	89.16	88.39	79.53	72.46	2.131	0.00063162
5270639	BC020108			96.76	292.79	95.92	98.7	199.09	206.85	121.93	146.08	141.78	197.39	147	127.52	3.026	0.00135572
7650228	LOC380732	XM_354645.1		96.41	232.48	89.78	89.91	86.35	117.13	81.24	79.69	90.66	193.8	69.15	69.72	2.411	4.86499e-05
2760047	CCL3	NM_011337.1	chemokine (C-C motif) ligand 3	96.17	370.31	71.29	73.56	85.08	87.22	74.61	69.5	82.66	1577.31	75.36	85.97	3.851	0.000139788
6280189	STEAP2	NM_028734.2	six transmembrane epithelial antigen of prostate 2	95.66	246.39	118.83	94.98	129.24	149.99	140.42	139.64	194.15	176.94	247.46	227.46	2.576	0.00793503
990128	1110036O03RIK	NM_176830.2	RIKEN cDNA 1110036O03 gene	95.49	198.59	112.07	122.87	106.82	129.97	137.26	139.39	203.07	209.13	174.54	196.39	2.08	0.0153617
4760066	TSGA2	NM_025290.2	radial spoke head 1 homolog (Chlamydomonas)	95.46	230.51	78.08	83.7	70.04	87.37	77.84	98.35	121.66	103.63	116.21	121.67	2.415	1.78316e-05
6840040	CSF3R	NM_007782.1	colony stimulating factor 3 receptor (granulocyte)	95.17	614.6	78.05	84.7	77.18	159.81	76.39	77.93	72.9	827.54	74.35	88.41	6.458	6.7431e-06
6980113	APOC2	NM_009695.2	apolipoprotein C-II	94.75	568.55	104.08	84.09	96.44	133.48	86.21	83.6	90.44	419.03	80.81	72	6.001	1.01682e-06
7050255	CRYBA4	NM_021351.1	crystallin, beta A4	94.74	189.86	76.44	85.97	74.97	92.65	74.63	77.15	92.76	119.02	77.65	76.51	2.004	0.00402962
1740008	PTX3	NM_008987.2	pentraxin related gene	93.49	646.94	71.23	76.94	139.88	322.64	119.14	111.19	82.37	100.18	71.99	69.59	6.92	0.0154198
6860440	CD33	NM_021293.1	CD33 antigen	93.44	458.98	114.52	118.25	97.5	148.51	97.71	109.31	97.21	374.11	90.1	90.24	4.912	1.66081e-08
3170343	1810033B17RIK	XM_110690.2		92.78	225.15	72.68	78.29	77.4	81.41	74.17	76.14	95.13	299.83	74.02	74.04	2.427	0.000142902
6250112	CXCL16	NM_023158	chemokine (C-X-C motif) ligand 16	92.51	229.49	89.07	86.16	82.61	128.96	89.95	89.54	117.42	170.72	107.78	89.27	2.481	1.16189e-07
5390136	PTX3	NM_008987.2	pentraxin related gene	92.33	481.16	80.48	81.82	106.9	226.4	101.8	95.27	77.94	98.27	70.32	70.49	5.211	0.0326772
4220603	FCGR1	NM_010186.2	Fc receptor, IgG, high affinity I	91.85	334.32	91.87	113.89	82.31	175.36	88.03	74.01	89.24	254.83	84.66	85.36	3.64	1.03177e-05
4050519	TCIRG1	NM_016921.2	T-cell, immune regulator 1, ATPase, H+ transporting, lysosomal V0 protein A3	91.6	235.92	87.32	75.8	106.04	100.89	98.48	108.73	111.39	203.9	82.89	98.44	2.575	0.000109976
4760286	F630047D10RIK	AK089227		91.59	251.16	99.69	100.8	119.83	145.95	114.89	130.39	137.28	162.89	186.16	172.47	2.742	0.000183646
5360609	CYP4F18	NM_024444.1	cytochrome P450, family 4, subfamily f, polypeptide 18	91.59	195.61	73.65	70.23	76.96	90.72	70.03	77.53	95.84	127.14	68.99	75.59	2.136	3.4633e-05
1450487	FJX1	NM_010218	four jointed box 1 (Drosophila)	91.42	253.68	93.75	84.81	100.98	109.49	108.74	100.46	106.12	190.83	79.68	125.94	2.775	5.10251e-05
1450491	SERPINA3H	NM_001034870.2	serine (or cysteine) peptidase inhibitor, clade A, member 3H	91.12	188.73	75.17	80.53	96.07	128.11	82.22	114.26	81.12	103.43	73.32	70.81	2.071	0.0133328
1740301	SFPI1	NM_011355.1	SFFV proviral integration 1	90.99	244.25	85.47	91.62	81.81	114.69	85.41	81.45	88.23	160.22	70.11	72.51	2.685	2.7068e-05
1770086	B230114P05RIK	NM_172444.1	thrombospondin, type I, domain containing 4	90.9	224.86	102.3	85.45	148.02	163.64	146.76	149.56	167.1	211.64	245.48	197.25	2.474	0.0276907
10170	CLECSF8	NM_010819.1	C-type lectin domain family 4, member d	90.89	1021.26	76.68	79.27	75.37	155.49	79.32	72.47	81.26	2649.91	75.03	82.52	11.237	2.49033e-06
4830050	D030068L24RIK	XM_111244		90.42	193.04	89.32	83.97	102.85	110.07	98.5	97.65	90.42	123.58	83.92	100.68	2.135	0.00338054
6420458	IGHG1_J00453$V00793_IG_HEAVY_CONSTANT_GAMMA_1_792			89.5	301.43	69.72	67.95	62.92	64.14	67.02	67	81.92	182.84	65.54	66.51	3.368	0.0228475
1780437	CLECSF9	NM_019948.1	C-type lectin domain family 4, member e	89.21	329.36	75.67	79.53	79.41	106.94	76.58	78.9	76.47	480	78.05	75.62	3.692	1.71961e-05
3180538	TCIRG1	NM_016921.2	T-cell, immune regulator 1, ATPase, H+ transporting, lysosomal V0 protein A3	89.13	238.84	96.18	81.88	88.98	103.88	98.11	89.95	114.14	174.03	85.28	96.52	2.68	2.90206e-05
6100437	PIRA7	XM_356305.1		88.74	237.87	77	82.35	79.13	114.78	80.12	81.36	74.49	131.92	68.4	68.77	2.68	0.000119699
2570240	CHI3L3	NM_009892.1	chitinase 3-like 3	88.71	1571.58	92.2	92.05	85.79	264.21	86.63	88.86	81.17	1609.45	89.6	81.87	17.716	9.98654e-06
2100445	C5R1	NM_007577.1	complement component 5a receptor 1	88.65	184.16	86.52	89.43	90	117.63	87.35	95.31	77.01	109.11	79.92	74.26	2.077	0.000655611
1850674	SLC13A3	NM_054055.1	solute carrier family 13 (sodium-dependent dicarboxylate transporter), member 3	88.59	206.54	72.87	77.16	77.68	115.35	75.6	79.9	76.76	83.16	70.63	66.87	2.331	0.000264741
3400086	GPR84	NM_030720.1	G protein-coupled receptor 84	87.07	258.85	88.47	80.48	87.15	90.35	81.38	83.84	82.65	448.31	85.76	80.71	2.973	2.02765e-06
3390253	IL1RA	M64404	interleukin 1 receptor antagonist	86.81	363.95	81.19	69.18	71.3	81.18	70.73	67.05	69.22	976.35	73.56	85.26	4.193	1.17823e-05
1740326	ITIH4	NM_018746.1	inter alpha-trypsin inhibitor, heavy chain 4	86.64	519.17	90.68	77.51	81.34	111.53	84.93	114.92	68.12	70.34	69.64	69.7	5.992	0.00885096
1230639	F10	NM_007972.2	coagulation factor X	86.08	290.13	85.94	87.38	101.26	102.32	79.78	94.25	74.65	503.61	72.88	71.21	3.371	8.89505e-06
5260392	2300003P22RIK	NM_026414.1	aspartic peptidase, retroviral-like 1	85.97	909.6	70.1	76.41	76.08	143.07	75.78	223.45	83.91	899.02	78.72	100.58	10.58	0.000378703
4200195	CFI	NM_007686.1	complement component factor i	85.56	203.08	87.05	78.36	87.52	84.98	77.87	125.41	101.82	78.86	94.96	211.21	2.374	0.00126676
3360086	BC019206	NM_183426.1	strawberry notch homolog 2 (Drosophila)	85.54	182.02	78.29	77.58	107.73	102.98	92.72	89.07	94.04	124	81.01	84.08	2.128	5.07692e-05
240168	CMKBR2	AK046579	chemokine (C-C motif) receptor 2	85.31	290.92	78.58	81.23	90.25	118.64	73.96	77.58	91	180.64	84.92	85.83	3.41	2.37789e-06
1340634	CEBPE	NM_207131.1	CCAAT/enhancer binding protein (C/EBP), epsilon	85.28	208.9	71.79	68.9	76.48	75.04	84.38	81.55	76.96	99.46	72.1	76.85	2.45	0.00298774
4050762	SERPINB2	NM_011111.2	serine (or cysteine) peptidase inhibitor, clade B, member 2	85.02	766.16	71.08	66.14	61.82	159.33	68.27	99.9	76.82	183.13	90.3	95.61	9.012	0.00542736
3520594	UPP1	NM_009477.1	uridine phosphorylase 1	85.02	362.86	96.92	95.99	91.92	111.48	86.52	84.33	84.31	398.55	90.17	80.43	4.268	3.00823e-08
5720064	ADAMTS4	NM_172845.1	a disintegrin-like and metallopeptidase (reprolysin type) with thrombospondin type 1 motif, 4	84.93	262.15	88.94	72.52	95.83	139.58	81.02	65.3	72.05	1000.21	81.44	79.59	3.087	0.000755823
5570435	MUP2	NM_008647.3	major urinary protein 2	84.85	395.5	100.63	286.96	129.45	1908.69	105.3	289.17	69.26	68.2	71.15	68.84	4.661	0.0306819
7330653	FGL1	NM_145594	fibrinogen-like protein 1	84.8	700.43	98.24	131.31	109.53	232.37	105.84	140.3	78.02	95.78	77.53	80.08	8.259	0.000340652
650435	A730054J21RIK			84.71	266.94	82.17	73.24	89.36	103.86	107.26	89.52	393.96	365.7	519.52	443.17	3.151	6.7431e-06
2370128	LASP1	NM_010688.2	LIM and SH3 protein 1	84.71	184.69	160.4	105.7	179.05	103.21	127.18	153.65	83	107	85.34	96.27	2.18	0.000748605
5050463	HMOX1	NM_010442.1	heme oxygenase (decycling) 1	84.2	281.04	84.47	84.67	76.02	146.56	91.89	81.13	62.02	252.37	62.85	59.99	3.338	0.00129391
5960709	MRGPRA2	NM_153101.1	MAS-related GPR, member A2	84.19	644.98	86.66	87.67	91.6	117.82	92.78	97.32	92.72	391.38	91.55	83.44	7.661	7.79917e-07
4890626	LCN2	NM_008491.1	lipocalin 2	83.96	16405.2	86.03	99.44	1040.59	5931.59	1573.18	1779.01	1321.06	9008.25	1188.19	2593.88	195.386	2.41698e-10
1170689	GPR97	NM_173036.2	G protein-coupled receptor 97	83.86	204.09	99.27	83.93	94.29	92.9	87.03	89.57	103.38	132.62	112.54	106.27	2.434	0.000228991
7040091	GGTLA1	NM_011820	gamma-glutamyltransferase-like activity 1	83.82	197.65	94.4	115.51	92.64	171.52	104.84	122.8	99.31	234.23	98.81	103.96	2.358	0.00503161
3420398	IL8RA	NM_178241.1	interleukin 8 receptor, alpha	83.58	431.26	72.8	79.86	85.16	98.51	78.31	73.66	79.21	336.17	74.88	70.82	5.16	3.21593e-07
2230465	ITIH4	NM_018746.1	inter alpha-trypsin inhibitor, heavy chain 4	83.21	660.67	92.25	90.83	112.75	128.59	103.6	132.51	67.38	67.34	67.78	66.25	7.94	0.00688559
5050088	4930455G09RIK			83.21	171.31	84.34	93.87	74.99	91.14	77.27	73.2	79.58	95.18	73.27	72.87	2.059	1.75378e-05
3400608	CEBPE	NM_207131.1	CCAAT/enhancer binding protein (C/EBP), epsilon	83.13	212.14	83.17	80.07	89.66	87.35	82.06	87.84	83.76	95.64	75.69	77.93	2.552	3.36111e-05
7570075	LOC238427	XM_138324.2		83	368.28	69.71	79.43	71.02	86.06	63.39	61.34	83.42	168.23	70.77	75.41	4.437	0.0263093
6900646	ETV1	NM_007960.1	ets variant gene 1	82.86	187.8	92.24	80.46	100.51	123.4	95.97	117.38	95.07	94.45	109.18	104.32	2.266	0.000194229
3890086	HDC	NM_008230	histidine decarboxylase	82.78	949.97	98.41	92.63	96.81	199.6	109.09	113.22	460.1	858.32	608.82	393.7	11.475	7.90879e-07
3360056	STFA1	NM_001082543.1	stefin A1	82.57	1208.88	74.62	79.86	74.89	208.04	85.31	101.86	75.59	1274.01	72.49	163.45	14.641	5.42515e-05
6510113	C4	NM_009780.1	complement component 4B (Childo blood group)	82.55	234.11	97.66	86.85	124.17	139.91	117.32	108.71	82.77	89.87	68.29	73.74	2.836	0.000450291
3420139	IL1R2	NM_010555.2	interleukin 1 receptor, type II	82	287.94	67.36	69.53	78.5	202.63	91.46	104.93	75.7	359.81	73.88	86.49	3.512	0.00148578
4260767	MUP1	NM_031188.1	major urinary protein 1	81.73	897.18	127.95	208.12	180.27	2638.87	108.4	526.77	67.74	74.22	67.89	68.23	10.977	9.8011e-05
1450156	ETV1	NM_007960.1	ets variant gene 1	81.47	195.09	107.92	79.37	106.73	131.17	115.08	106.28	107.95	88.82	114.29	101.24	2.395	0.000171057
2630343	CSF3R	NM_007782.1	colony stimulating factor 3 receptor (granulocyte)	81.45	199.37	84.87	83.18	78.55	94.7	84.84	86.96	83.33	218.69	82.03	80.73	2.448	0.000150503
4230360	RAB3IL1	NM_144538.1	RAB3A interacting protein (rabin3)-like 1	81.43	183.45	80.74	77.84	85.14	109.32	80.44	78.72	84.2	93.18	80.75	78.89	2.253	0.00025335
7160246	4933430F08RIK	NM_028967.1	basic leucine zipper transcription factor, ATF-like 2	80.88	166.55	84.64	91.61	95.21	113.09	87.76	103.43	110.78	147.62	104.88	84.29	2.059	0.00465401
6380632	CSPG2	NM_019389.1		80.6	198.76	80.3	82.17	76.71	146.88	79.15	79.94	89.92	222.17	122.83	93.71	2.466	0.00793455
6480736	RASSF4	NM_178045.3	Ras association (RalGDS/AF-6) domain family 4	80.54	195.65	73.08	88.8	84.35	125.61	94.43	102.2	79.43	178.14	77.85	89.75	2.429	1.43319e-05
1710746	CTTN	NM_007803.1	cortactin	80.06	196.02	124.11	79.93	104.07	126.71	101.72	102.86	130.78	150.82	173.54	140.54	2.449	5.67323e-05
70044	EDNRB	NM_007904.2	endothelin receptor type B	80.03	254.77	90.55	82.11	90.52	132.07	94.14	97.65	66.56	80.1	75.12	69.61	3.183	4.45387e-05
70709	LOC384417	XM_357635.1		79.91	250.1	62.53	59.16	69.67	72.04	62.24	64.24	80.78	61.86	68.61	69.27	3.13	7.2621e-05
2360711	4930519N16RIK	NM_029173.1	nucleoredoxin-like 2	79.85	188.18	99.23	84.65	80.65	152.39	85.25	83.23	97.02	101.9	100.08	93.34	2.357	0.00120324
1170170	NFE2	NM_008685.2	nuclear factor, erythroid derived 2	79.24	498.94	81.46	77.5	74.74	107.76	68.82	74.74	78.32	262.13	65.2	77.04	6.296	2.30746e-07
4150750	CXCL2	NM_009140	chemokine (C-X-C motif) ligand 2	79.21	242.8	75.23	60.14	71.54	67.01	65.67	63.1	56.02	2358.36	56.49	80.63	3.065	0.0135035
730427	FN1	XM_129845.3		79.09	171.9	90.19	72.79	86.25	121.94	74.13	81.86	78.74	138.47	104.18	111.74	2.174	0.000126173
1440671	MAPK13	NM_011950.1	mitogen activated protein kinase 13	78.08	231.96	84.69	75.87	115.8	117.94	129.77	148.7	220.98	203.05	201.75	264.7	2.971	0.00139208
3170487	F730004D16RIK	NM_145634.1	CD300 antigen like family member F	77.92	215.05	60.77	70.79	75.43	87.67	69.14	70.37	74.94	186.85	73.17	74.86	2.76	4.46393e-07
5360035	ARG1	NM_007482	arginase 1, liver	77.89	642.95	73.51	64.82	91.38	149.87	88.09	171.71	78.24	4733.76	90.25	207.33	8.254	6.53079e-06
7000224	CD177	NM_026862.3	CD177 antigen	77.57	1399.4	81.03	77.87	72.52	157.48	80.27	76.34	81.56	332.34	76.04	75.89	18.04	2.85424e-06
4850470	E130201N16RIK	NM_030024.2	proline rich 15	77.55	160.01	70.49	84.32	72.64	77.93	75.74	68.51	139.48	150.32	140.71	194.98	2.063	0.00132736
2600180	CHI3L4	NM_145126.1	chitinase 3-like 4	77.34	1865.11	75.38	67.32	73.14	248.94	75.41	71.02	73.8	1276.33	72.9	73.33	24.116	9.66251e-06
7210326	SLC16A6	NM_134038.2	solute carrier family 16 (monocarboxylic acid transporters), member 6	76.75	164.4	76.38	69.31	68.84	99.64	73.08	70.47	80.24	103.96	75.8	80.76	2.142	0.000143634
2470653	4921521F21RIK	NM_027582.1	RIKEN cDNA 4921521F21 gene	76.72	465.97	73.1	142.1	72.64	4113.32	78.1	321.06	63.07	240.7	71.83	67.66	6.073	0.00120112
150114	CHI3L1	NM_007695.1	chitinase 3-like 1	76.53	2727.43	86.45	77.06	271.59	834.25	295.95	336.53	77	2494.39	74.95	108.38	35.641	8.55721e-13
6580041	IFI205	NM_172648	interferon activated gene 205	76.27	162.33	101.03	91.14	88.45	207.93	111.14	98.72	70.09	110.92	66.3	67.35	2.128	0.0151783
6980097	SLC13A3	NM_054055.1	solute carrier family 13 (sodium-dependent dicarboxylate transporter), member 3	76.2	215.4	75.84	69.39	72.5	119.29	72.98	81.09	76.67	100.93	71.6	70.69	2.827	3.62551e-05
4590458	CLECSF9	NM_019948.1	C-type lectin domain family 4, member e	75.81	626.86	68.53	61.21	66.53	108.6	64.9	57.1	63.57	1349.95	60.29	65.28	8.269	1.66081e-08
1240450	CSF3R	NM_007782.1	colony stimulating factor 3 receptor (granulocyte)	75.61	201.29	79.94	78.1	86.62	95.68	77.12	79.15	78.03	168.77	80.76	78.82	2.662	1.54886e-05
290204	ITGAM	NM_008401.1	integrin alpha M	75.57	189.13	76.29	75.8	76.41	117.18	76.57	77.27	72.14	128.91	75.06	70.28	2.503	1.61361e-05
6290437	CLEC5A	NM_001038604.1	C-type lectin domain family 5, member a	75.52	221.4	68.33	68.28	64.01	87.9	72.94	75.07	72.69	185.8	68.48	68.91	2.932	1.9865e-06
3190086	F630001K14RIK	AK089165	dipeptidase 2	75.47	228.21	77.44	78.76	87.68	134.24	78.11	90.56	66.31	170.67	67.41	74.95	3.024	1.1708e-05
7320138	KLRA17	NM_133203	killer cell lectin-like receptor, subfamily A, member 17	75.25	310.1	64.9	62.49	65.87	92.46	68.55	64.34	82.1	259.52	69.87	65.38	4.121	3.07279e-07
6770427	LOC381480	XM_355436		75.24	162.51	72.75	73.56	64.39	89.56	73.92	72.75	81.48	251.7	82.42	91.29	2.16	0.000786765
4200192	IRG1	XM_127883	immunoresponsive gene 1	75.22	530.83	61.02	57.75	65.68	65.64	58.26	54.19	66.35	2290.55	64.08	86.4	7.057	9.19627e-10
4280504	TREM1	NM_021406.2	triggering receptor expressed on myeloid cells 1	74.97	174.01	71.56	70.99	68.83	76.42	71.91	69.98	65.37	225.99	67.61	69.87	2.321	0.000500559
5870008	IGKV1-88_AJ231206_IG_KAPPA_VARIABLE_1-88_289			74.63	200.43	59.34	59.93	65.9	60.8	61.69	66.4	73.27	63.29	67.77	66.31	2.686	0.00114864
7560307	IRG1	XM_127883	immunoresponsive gene 1	74.47	502.46	70.33	67.59	59.24	86.86	63.5	63.23	71.49	1813.28	76.67	84.25	6.747	2.37433e-08
6960259	ALOX5	NM_009662.2	arachidonate 5-lipoxygenase	74.44	157.65	80.65	86.52	87.77	98.16	88.53	83.02	66.31	86.8	76.85	78.61	2.118	4.38317e-05
7570035	PLEKHF1	NM_024413.1	pleckstrin homology domain containing, family F (with FYVE domain) member 1	74.17	161.22	125.38	111.23	106.52	132.76	133.97	155.34	106.51	110.86	101.94	94.66	2.174	8.03669e-05
1990603	PROK2	NM_015768.1	prokineticin 2	74.01	297.94	69.57	65.9	70.45	83.18	64.73	68.89	72.14	352.63	70.82	64.97	4.026	9.10466e-07
5220356	PIRA1	NM_011087.1	paired-Ig-like receptor A1	73.61	168.41	69.91	74.93	64.27	124.84	65.99	72.38	72.81	113.63	67.71	70.53	2.288	0.000264741
6580634	GGTLA1	NM_011820.2	gamma-glutamyltransferase-like activity 1	73.31	150.92	107.81	95.28	102.16	166.72	107.56	109.39	97.01	130.54	105.66	85.17	2.058	0.00168491
2260192	COL24A1	NM_027770.2	collagen, type XXIV, alpha 1	72.97	171.26	72.25	77.73	76.36	84.44	85.15	81.32	79.5	231.62	82.22	93.32	2.347	1.93653e-05
4730458	ADAMTS19	NM_175506.2	a disintegrin-like and metallopeptidase (reprolysin type) with thrombospondin type 1 motif, 19	72.93	150.75	85.26	80.76	70.04	233.2	70.25	72.92	157.87	120.94	236.43	218.37	2.067	0.00329515
6130743	ROR2	NM_013846.2	receptor tyrosine kinase-like orphan receptor 2	72.63	157.29	76.62	79.36	84	117.94	86.57	91.12	151.54	187.49	170.11	211.99	2.166	1.496e-05
5130056	ITIH4	NM_018746.1	inter alpha-trypsin inhibitor, heavy chain 4	72.47	245.66	80.82	79.63	80.55	98	71.51	91.15	67.24	71.5	67.87	64	3.39	0.0236772
3130400	LOC381484	XM_355437.1		71.9	283.28	74.23	65.88	63.09	101.14	63.75	55.31	58.69	209.63	63.37	62.93	3.94	2.27002e-05
5050047	STFA3	XM_147200.1		71.7	802	69.96	73.43	77.51	113.56	72.97	70.25	71.1	581.87	70.28	68.37	11.185	7.55026e-08
6040601	NE	NM_015779	elastase 2, neutrophil	71.4	780.44	86.54	99.26	82.48	104.96	95.75	86.3	78.42	73.97	76.54	67.41	10.93	6.42952e-09
4860255	SNAI1	NM_011427.2	snail homolog 1 (Drosophila)	71.37	144.6	94.21	94.5	109.59	121.46	112.69	87.01	104.13	120.52	97.2	88.42	2.026	0.00203277
2650739	GPR97	NM_173036.2	G protein-coupled receptor 97	71.01	165.25	77.28	84.44	81.8	77.64	77.86	78.12	86.16	118.64	102.84	96.7	2.327	8.78582e-05
4260309	GPR133	NM_001081342.1	G protein-coupled receptor 133	70.77	142.48	77.57	77.07	74.41	97.67	76.93	73.94	68.34	73.13	67.57	71.69	2.013	5.52298e-05
6940037	LTF	NM_008522.2	lactotransferrin	69.9	7197.94	71.49	82.74	1899.01	2062.85	2925.86	4234.97	3577.5	5390.24	4794.88	11678.2	102.968	3.62407e-08
3170274	STFA2	XM_148531.3		69.68	147.96	76.65	68.48	73.91	83.19	72.44	74.04	69.32	170.16	72.76	70.08	2.124	0.00164707
4260025	EG433016	NM_001082547.1	predicted gene, EG433016	69.63	1109.96	70	77.87	74.31	144.87	72.11	65.15	66.56	1469.64	65.72	72.16	15.941	1.23682e-07
730487	NGP	NM_008694.1	neutrophilic granule protein	69.54	3285.58	62.72	66.77	67.96	255.23	74.57	73.92	68.62	444.51	69.74	69.21	47.245	2.18345e-06
670746	GPR106	AK039086	relaxin/insulin-like family peptide receptor 2	69.33	193.07	75.6	66.88	61.78	64.9	59.94	63.52	66.22	135.7	70.37	72.1	2.785	4.12185e-07
3890762	2600011E07RIK	NM_028113.1	RIKEN cDNA 2600011E07 gene	69.32	157.1	85.96	81.13	74.89	77.21	78.68	96.04	137.4	344.3	130.06	130.65	2.266	0.0243163
1770324	WNT4	NM_009523.1	wingless-related MMTV integration site 4	69.26	207.26	81.44	65.9	117.41	89.01	144.67	181.37	170.64	164.12	162.48	147.95	2.993	0.00269326
2970376	DIO3	NM_172119	deiodinase, iodothyronine type III	69.21	143.91	70.71	74.82	70.13	79.31	66.78	71.33	87.07	83.56	77.82	78.28	2.079	3.18003e-07
5310619	LDB3	NM_011918.1	LIM domain binding 3	69.18	192.86	81.14	87.39	88.03	130.27	73.94	75.18	80.26	89.72	83.6	76.48	2.788	1.81157e-05
5960543	MMD2	NM_175217.3	monocyte to macrophage differentiation-associated 2	69.12	444.25	77.48	79.72	66.29	2202.89	76.29	178.94	60.25	70.17	70.01	62.88	6.427	0.00114564
2490553	IL1A	NM_010554	interleukin 1 alpha	69.11	175.1	73.33	70	73.36	72.54	67.36	72.54	79.51	1063.46	72.89	74.37	2.534	0.0225459
3990671	LOC381244	XM_355186.1		68.74	212.19	71.97	90.56	71.04	138.96	76.09	70.87	67.44	97.94	62.89	68.23	3.087	7.15309e-05
1300095	IL8RB	NM_009909.2	interleukin 8 receptor, beta	67.93	488.17	80.05	74.98	70.87	114.17	70.99	73.64	71.34	536.56	72.09	84.39	7.186	2.84704e-05
940309	MPO	NM_010824.1	myeloperoxidase	67.87	1373.62	59.67	65.68	67.09	86.44	70.83	62.57	65.02	83.44	70.58	75.39	20.238	2.57681e-09
6280168	MPO	NM_010824.1	myeloperoxidase	67.76	395.93	65.15	70.95	67.21	70.45	67.45	70.07	63.37	78.72	68.97	74.41	5.843	2.10645e-06
5900259	CSF3R	NM_007782.1	colony stimulating factor 3 receptor (granulocyte)	67.75	218.59	77.19	71.16	66.88	89.15	66.19	61.45	67.01	421.38	58.33	65.15	3.226	8.20393e-05
5390639	CXCL2	NM_009140.2	chemokine (C-X-C motif) ligand 2	67.17	320.64	76.46	66.67	71.8	66.54	68.14	64.21	68.92	1511.65	65.21	76.96	4.774	0.000493652
2190196	MT2	NM_008630.1	metallothionein 2	67.15	156.24	74.02	81.63	71.48	108.06	70.48	65.49	66.95	76.25	62.44	74.17	2.327	0.00829004
3870242	CHI3L3	NM_009892	chitinase 3-like 3	66.93	1961.78	64.37	65.07	57.81	259.61	72.35	60.28	65.02	1708.47	68.23	60.13	29.309	1.02017e-05
4290035	TREM3	NM_021407.1	triggering receptor expressed on myeloid cells 3	66.72	421.47	62.28	64.4	75.58	93.74	65.73	66.76	73	362.4	63.66	70.77	6.317	3.62493e-08
3440386	ZBTB8	NM_153541.1	zinc finger and BTB domain containing 8	66.59	154.6	77.76	77.32	80.21	109.94	90.3	152.68	99.41	351.71	109.86	84.22	2.322	0.00746579
70068	MS4A3	NM_133246.2	membrane-spanning 4-domains, subfamily A, member 3	66.28	240.45	66.35	65.6	66.93	68.7	68.31	62.2	66.77	64.66	63.39	60.82	3.628	2.62964e-06
6580021	MPO	NM_010824.1	myeloperoxidase	66.01	856.1	67.93	62.3	72.23	83.74	74.74	76.04	70.3	83.07	70.28	79.91	12.97	4.95678e-09
5260487	SAA1	NM_009117.1	serum amyloid A 1	66	520.45	67.36	63.28	70.98	169.41	71.29	68.92	62.56	610.56	70.12	65.52	7.886	0.0243163
670452	CD177	NM_026862.3	CD177 antigen	66	204.88	67.97	67.62	64.68	70.95	73.31	62.82	66.36	117.41	62.03	65.58	3.104	2.97419e-05
6420445	ITGB2L	NM_008405.1	integrin beta 2-like	65.96	202.5	68.09	67.51	63.66	73.86	66.27	64.87	58.57	92.47	63.61	68.49	3.07	2.67024e-05
5890035	LGR8	NM_080468.1	relaxin/insulin-like family peptide receptor 2	65.89	147.43	68.54	64.88	63.21	58.67	64.52	59.35	62.87	117.63	65.01	62	2.238	9.20553e-05
160187	PADI4	NM_011061.1	peptidyl arginine deiminase, type IV	65.78	174.23	59.72	61.97	67.39	90.74	64.1	68.87	66.14	101.03	70.75	84.93	2.649	1.23682e-07
6450128	MPO	NM_010824.1	myeloperoxidase	65.28	190.23	70.12	67.23	66.58	69.44	63.48	67.49	60.45	65.55	63	65.07	2.914	1.03177e-05
6370010	CHI3L3	NM_009892.1	chitinase 3-like 3	64.64	504.58	65.01	61.88	65.04	115.29	64.28	66.77	60.16	373.96	66.76	65.35	7.806	0.000219939
730059	MAPK13	NM_011950.1	mitogen activated protein kinase 13	64.36	149.59	75.36	75.38	98.79	99.76	100.48	125.77	159.03	171.47	145.45	202.96	2.324	0.00552371
7100747	LOC381284	XM_355224.1		64.35	224.87	66.7	66.6	96.54	175.45	110.92	95.48	114.89	70.14	165.5	94.69	3.495	0.00503161
1980603	S100A9	NM_009114.1	S100 calcium binding protein A9 (calgranulin B)	63.92	4415.02	73.26	84	92.22	638.76	98.45	66.67	64.94	7431.39	63.75	128.89	69.073	2.62759e-08
7650682	CTSG	NM_007800.1	cathepsin G	63.62	767.72	68.91	73.02	60.95	70.61	64.65	66.99	70.84	72.17	67.53	65.13	12.067	3.37153e-08
6580095	GREB1	NM_015764.1	gene regulated by estrogen in breast cancer protein	63.58	164.95	59.36	65.31	56.01	248.81	59	115.08	215.79	980.11	307.01	229.67	2.594	0.0158973
130022	FGL1	NM_145594.1	fibrinogen-like protein 1	62.06	190.86	79.08	80.91	62.89	111.31	66.17	78.69	59.73	73.78	56.12	65.91	3.075	0.0142896
2710309	PROK2	NM_015768.1	prokineticin 2	62.04	787.22	70.04	65.27	68.66	102.93	70.55	66.51	69.73	553.17	73.31	68.15	12.69	5.77188e-08
940484	FCNB	XM_130120.1		61.38	131.35	67.79	64.29	64.35	69.59	70.64	64.23	56.62	73.93	64.05	63.07	2.14	0.000684264
4290528	GREB1	NM_015764	gene regulated by estrogen in breast cancer protein	61.05	179.16	57.09	59.17	65.98	207.06	63.49	106.26	184.47	854.93	238.03	208.49	2.935	0.0151727
7320661	HAS1	NM_008215.1	hyaluronan synthase1	61.05	139.08	60.85	60.06	62.46	68.89	66.79	63.5	61.71	76.9	62.6	66.17	2.278	2.53501e-06
1820671	FCNB	XM_130120.1		60.49	126.46	59.63	60.56	64.48	66	65.38	62.1	60.51	68.55	61	59.31	2.091	0.00220903
940717	STFA1	NM_001001332	cDNA sequence BC1179090	60.15	1385.77	69.61	64.1	69.3	215.63	66.25	98.82	63.4	1655.41	68.27	195.18	23.04	4.43266e-05
730066	LOC216763	XM_137575.2		58.79	198.96	60.23	68.09	57.18	269.09	61.83	80.4	61.31	160.52	67.13	63.21	3.384	2.23041e-06
450670	CAMP	NM_009921.1	cathelicidin antimicrobial peptide	54.67	1184.34	73.21	58.97	57.46	124.07	67.67	57.73	56.23	156.81	53.19	57.48	21.663	9.26931e-08

## Sheet: Fat.RG.vs.CTRL
ProbeID	TargetID	Accession	GeneDescription	Fat.CTRL	Fat.E2	Fat.RG	Fat.RP	MG.CTRL	MG.E2	MG.RG	MG.RP	Ut.CTRL	Ut.E2	Ut.RG	Ut.RP	FC Fat.RG.vs.CTRL	adj.P.Val
2940717	6720418B01RIK			207.92	68.52	65.42	63.93	70.08	62.94	67.47	62.85	97.59	66.71	103.38	81.01	0.315	2.51572e-09
3400097	LOC434197	NM_001013811.2	predicted gene, EG434197	470.69	88.59	72.32	83.62	69.05	77.06	71.23	70.2	183.85	119.73	97.94	84.88	0.154	2.51572e-09
3780192	RHOF	NM_175092.3	ras homolog gene family, member f	367.31	112.18	83.7	99.83	85.7	77	85.01	74.62	204.84	107.55	105.91	84.44	0.228	4.09154e-09
70386	SATB1	NM_009122	special AT-rich sequence binding protein 1	2676.74	263.15	269.98	313.3	392.35	315.77	457.1	361.28	885.8	575.89	612.94	1019.79	0.101	6.3728e-09
460692	BCL11A	NM_016707	B-cell CLL/lymphoma 11A (zinc finger protein)	218.99	78.07	63.41	77.43	77.53	70.62	79.29	71.49	117.35	78.02	87.36	89.83	0.29	6.86411e-09
1710102	CD8B	NM_009858	CD8 antigen, beta chain 1	350.72	78.5	81.5	83.04	75.97	79.26	76.07	82.93	138.74	78.24	77.15	71.09	0.232	6.86411e-09
5960102	A530055J02RIK	AK080063		277.77	132.85	81.89	94.11	74.35	99.56	89.88	78.66	112.08	144.35	76.67	73.68	0.295	1.11194e-08
730075	H2-OA	NM_008206.1	histocompatibility 2, O region alpha locus	534.95	107.59	88.8	95.69	80.33	81.87	80.82	72.57	412.6	100.34	108.96	88.78	0.166	1.30335e-08
2750543	GPR18	NM_182806.1	G protein-coupled receptor 18	802.83	148.88	81.88	109.97	70.95	84.47	85.82	72.96	363.22	210.33	99.97	81.71	0.102	1.30335e-08
2710520	TNFRSF13C	NM_028075.1	tumor necrosis factor receptor superfamily, member 13c	589.75	97.74	80.43	91.35	72.01	74.67	89.34	77.74	226.7	73	90.25	70.61	0.136	1.4364e-08
3290279	BLK	NM_007549.2	B lymphoid kinase	654.35	76.51	75.68	85.08	65.53	62.35	74.92	59.66	302.31	86.73	87.48	75.91	0.116	2.09712e-08
4200202	6330500D04RIK	XM_484234		756.81	202.91	111.35	112.95	106.84	151.67	126.88	92.86	272.06	316.85	138.41	114.21	0.147	2.24988e-08
3140491	BLK	NM_007549.2	B lymphoid kinase	422.81	100.08	73.98	79.89	68.37	67.55	78.14	66.39	225.15	77.3	93.85	79.83	0.175	4.53215e-08
1580170	PRKCQ	NM_008859.1	protein kinase C, theta	198.27	77.28	75.94	80.87	79.65	78.74	84.81	76.79	111.92	75.8	76.89	76.77	0.383	4.88382e-08
4830082	BANK1	XM_143587.4		195.56	71.4	71.69	84.33	73.43	80.57	81.32	74.59	89.16	70.69	71.59	67.62	0.367	5.21827e-08
20465	STK23	NM_019684.1	serine/arginine-rich protein specific kinase 3	320.57	79.59	74.62	82.48	72.32	81.37	76.14	79.56	185.12	121.79	102.9	110.62	0.233	5.44281e-08
4590639	CCR6	NM_009835.2	chemokine (C-C motif) receptor 6	216.44	82.8	68.33	72.72	66.33	72.7	66.75	69.36	137.09	77.7	66.79	69.22	0.316	8.32394e-08
4210706	GABABRBP	NM_178394.2	janus kinase and microtubule interacting protein 1	469.71	86.28	87.59	90.52	63.62	66.54	78.02	70.4	347.65	94.99	222.24	231.92	0.186	8.32394e-08
4180537	IAN4	NM_031247.2	GTPase, IMAP family member 3	1237.42	121.98	151.08	168.82	98.47	98.99	119.16	100.98	401.29	137.75	129.27	99.06	0.122	8.32394e-08
6650070	PSCDBP	NM_139200	pleckstrin homology, Sec7 and coiled-coil domains, binding protein	3731.23	1635.09	465.48	441.56	582.5	843.38	547.42	560.65	1514.5	1478.5	427.33	374.14	0.125	8.32394e-08
1010132	CCR6	NM_009835.2	chemokine (C-C motif) receptor 6	577.49	90.58	78.81	84.62	71.26	70.89	88.6	76.94	260.43	107.91	91.93	77.28	0.136	8.32394e-08
1170521	DUSP2	NM_010090.2	dual specificity phosphatase 2	367.07	123.24	84.9	85.13	84.88	85.34	91.53	74.14	211.82	183.62	80.2	97.68	0.231	8.32394e-08
870156	B830021E24RIK	NM_198034	SID1 transmembrane family, member 1	475.38	79.4	70.67	83.91	100.59	80.55	154.1	116.5	231.27	76.15	178.72	132	0.149	8.32394e-08
1070689	TRBV11_AE000663_T_CELL_RECEPTOR_BETA_VARIABLE_11_244			159.37	59.94	62.29	64.23	58.94	58.43	63.58	59.88	100.41	62.19	62.94	61.05	0.391	9.42061e-08
1340553	CD79A	NM_007655.1	CD79A antigen (immunoglobulin-associated alpha)	1258.39	109.75	92.88	114.74	76.78	73.15	99.55	74.2	777.34	85.32	91.85	70.48	0.074	9.42061e-08
2850553	SIGLEC10	NM_172900.1	sialic acid binding Ig-like lectin G	368.98	86.78	75.82	83.07	72.6	76.71	79.16	67.57	201.15	87.55	78.14	75.27	0.205	9.42061e-08
7610743	CNR2	NM_009924	cannabinoid receptor 2 (macrophage)	377.69	188.68	106.71	94.63	97.7	98.13	95.01	90.09	203.29	121.99	83.85	73.84	0.283	9.57053e-08
940504	CD22	NM_009845.1	CD22 antigen	448.29	85.53	66.04	82.06	71.63	68.13	76.95	68.66	167.7	102.6	81.18	66.78	0.147	9.57053e-08
6590239	CD3E	NM_007648	CD3 antigen, epsilon polypeptide	691.6	139.6	108.1	118.69	91.99	101.32	102.56	97.85	297.88	155	127.09	92.96	0.156	9.57053e-08
6020224	IL4I1	NM_010215.1	interleukin 4 induced 1	880.78	198.41	137.17	122.11	122.09	115.48	116.84	102.83	450.56	282.55	123.95	101.94	0.156	9.57053e-08
3940672	DGKA	NM_016811.2	diacylglycerol kinase, alpha	1947.54	461.25	329.13	302.65	352.71	399.84	373.5	477.77	1090.97	475.99	683.6	675.21	0.169	9.57053e-08
1090441	DCL1	NM_020257.1	C-type lectin domain family 2, member i	154.26	94.55	70.8	90	75.71	83.28	83.51	90.87	99.71	90.04	78.73	74.08	0.459	9.57053e-08
6650626	A130090K04RIK			370.97	133.83	82.79	92.44	68.57	72.89	69.52	72.1	123.4	149.35	77.61	86.97	0.223	9.57053e-08
1470408	BLR1	NM_007551.2	Burkitt lymphoma receptor 1	452.97	93.25	101.56	100.49	78.28	88.79	99.44	87.05	257.15	83.25	96.87	81.01	0.224	1.02423e-07
1780768	B630019A10RIK	AK046764	RIKEN cDNA B630019A10 gene	142.26	73.8	70.39	71.76	75.38	65.08	78.37	74.07	96.76	72.65	77.36	72.68	0.495	1.17133e-07
5050739	H2-OA	NM_008206	histocompatibility 2, O region alpha locus	837.01	151.3	100.33	105.37	82.11	93.67	94.33	77.95	575.02	119.03	123.73	92.41	0.12	1.23074e-07
6180154	ITK	NM_010583	IL2-inducible T-cell kinase	774.43	102.27	138.26	106.87	93.79	78.36	94.17	85.1	251.39	127.13	118.47	86.11	0.179	1.35882e-07
6980681	LOC382646	XM_356604.1		633.09	73.78	69.48	71.5	63.38	64.23	74.01	63.94	232.12	65.08	70.78	62.42	0.11	1.41989e-07
3890750	1500031H04RIK	NM_025893.1	zinc finger, CCHC domain containing 18	511.59	157.1	100.86	99.32	125.8	88.08	125.03	107.09	670.26	177.14	524.22	280.37	0.197	1.52542e-07
4290240	A130093I21RIK	AK038291		216.56	85.33	80.57	85.72	83.25	86.9	85.52	89.86	109.76	82.7	94.39	93.07	0.372	1.52542e-07
270711	GALGT1	NM_008080.3	beta-1,4-N-acetyl-galactosaminyl transferase 1	628.78	273.16	127.14	114.82	155.96	180.21	217.25	203.26	319.28	277.26	117.5	141.84	0.202	1.645e-07
2060543	CD79B	NM_008339.1	CD79B antigen	1367.15	130.01	95.04	139	72.58	79.43	101.25	69.77	882.92	95.36	100.76	80.25	0.07	1.65267e-07
160408	LTB	NM_008518.1	lymphotoxin B	817.91	201.45	108.27	119.02	83.77	83.29	91.73	80.62	492.21	152.26	109.01	91.39	0.132	1.7009e-07
1850402	IL2RG	AK037584		289.56	118.11	85.09	99.85	85.88	103.38	91.13	80.38	137.62	128.1	89.67	83.33	0.294	1.7009e-07
830482	RBM38	NM_019547.1	RNA binding motif protein 38	470.47	175.63	157.9	147.59	173.39	114.92	149.62	146.65	185.61	135.04	95.95	109.18	0.336	1.76679e-07
1410424	RBM38	NM_019547.1	RNA binding motif protein 38	317.86	130.28	127.1	122.26	132.79	97.26	120.38	113.73	148.5	121.27	91.14	93.38	0.4	1.76679e-07
2070070	IKZF1	NM_001025597.1	IKAROS family zinc finger 1	327.43	140.72	107.29	122.94	114.89	114.62	113.02	97.04	131.34	131.87	100.55	89.13	0.328	2.13428e-07
4560598	LY108	AK089750		208.13	72.18	67.65	66.67	71.1	71.63	70.66	72.08	108.07	98.08	71.13	67.92	0.325	2.26427e-07
6760167	H2-OB	NM_010389	histocompatibility 2, O region beta locus	782.68	106.29	86.62	107.81	76.73	73.54	88.96	69.99	421.57	80.29	106.31	82.27	0.111	2.3326e-07
2680402	2210408F11RIK			1175.17	246.1	199.47	172.87	143.97	187.52	176.77	169.37	841.44	262.48	819.73	397.84	0.17	2.3326e-07
6510142	D730019B10RIK	NM_172785.1	zinc finger CCCH type containing 12D	280.39	126.07	78.81	107.72	70.66	92.37	84.31	78.11	116.43	170.03	78.15	76.77	0.281	2.3326e-07
1570022	BCL11A	BC051418	B-cell CLL/lymphoma 11A (zinc finger protein)	458.73	103.35	95.36	87.16	81.45	94.41	93.95	91.15	216.23	106.5	129.41	114.56	0.208	2.3326e-07
6980672	BTLA	NM_177584.3	B and T lymphocyte associated	956.71	130.01	107.77	107.41	74.26	87.55	98.79	80.35	440.18	104.13	116.37	81.76	0.113	2.3326e-07
7650475	9130430L19RIK			419.99	82.86	82.89	84.46	71.81	81.29	80.9	93.06	140.39	162.67	96.58	99.19	0.197	2.34301e-07
610324	CD3D	NM_013487.1	CD3 antigen, delta polypeptide	1364.82	148.49	98.23	150.48	94.44	80.54	97.32	75.31	556.38	197.02	131.74	85.03	0.072	2.65444e-07
1770411	5830431A10RIK	XM_488664		305.42	85.38	80.35	75.51	67.26	75.51	77.55	77.88	138.17	81.25	82.21	98.8	0.263	2.72967e-07
4540477	C920004C08RIK			1794.21	747.73	314.39	381.88	288.06	546.67	362.5	398.07	1306.43	1096.18	981.33	2718.52	0.175	2.72967e-07
6270259	TRBV8_AE000663_T_CELL_RECEPTOR_BETA_VARIABLE_8_270			259.8	88.89	76.64	77.98	78.86	70.76	75.98	74.57	156.54	87.81	83.22	70.61	0.295	2.83489e-07
4810204	CD27	NM_001033126.2	CD antigen 27	935.76	95.61	123.18	147.02	98.99	76.95	107.43	86.33	378.84	104.83	113.68	84.49	0.132	2.91405e-07
1690093	LYT-2	M12052	CD8 antigen, alpha chain	162.88	82.4	77.52	74.22	70.57	68.7	73.1	68.39	101.05	69.08	74.15	68.91	0.476	3.10833e-07
4050093	FCRLA	NM_145141.1	Fc receptor-like A	508.19	101.3	76.54	114.11	66.69	76.01	84.48	85.47	231.41	103.92	87.72	80.22	0.151	3.18539e-07
5810048	ZFPN1A1	NM_009578	IKAROS family zinc finger 1	486.95	265.09	120.36	127.21	115.56	114.91	107.58	95.1	187.01	153.88	104.82	81.04	0.247	3.19669e-07
5130273	TMSB10	NM_025284.3	thymosin, beta 10	9580.77	5618.85	2099.24	4161.69	7239.01	6216.69	6069.97	5134.17	9032.66	11505.6	7633.75	8174.41	0.219	3.54929e-07
1170181	CD52	NM_013706	CD52 antigen	922.35	382.37	92.53	238.99	115.93	166.82	124.3	81.81	383.62	1261.03	117.19	153.25	0.1	3.54929e-07
770669	A130092J06RIK	NM_175511.2	RIKEN cDNA A130092J06 gene	1328.96	380.43	178.33	157.44	149.8	174.89	146.96	128.47	356.81	237.24	120.42	100.58	0.134	3.67263e-07
4050437	CHST3	NM_016803.2	carbohydrate (chondroitin 6/keratan) sulfotransferase 3	509.22	71.82	75.51	80.78	69.67	75.42	84.51	70.69	210.5	101.03	79.6	67.61	0.148	3.82971e-07
3890091	B930094H08RIK	AK081159	RIKEN cDNA A130090K04 gene	205.45	130.56	76.47	72.22	74.32	78.51	73.17	68.92	106.84	98	80.59	77.48	0.372	3.86961e-07
6040072	E430021P16RIK	AK088636	IKAROS family zinc finger 1	1790.24	644.38	286.52	259.92	235.95	296.34	251.8	211.42	595.26	420.6	190.38	136.49	0.16	4.11406e-07
4590095	FCER2A	NM_013517.1	Fc receptor, IgE, low affinity II, alpha polypeptide	225.71	61.38	66.37	66.37	62.34	61.54	64.84	61.02	135.12	60.04	61.05	59.26	0.294	4.11406e-07
4810543	DEF6	NM_027185.1	differentially expressed in FDCP 6	363.67	238.69	117.38	119.44	134.63	145.41	138.35	161.73	201.39	246.02	120.6	166.28	0.323	4.25991e-07
50059	AI504432	NM_173787		469.33	123.73	107.4	99.5	98.37	90.6	94.07	83.82	175.47	300.93	120.4	90.08	0.229	4.25991e-07
50286	DGKA	NM_016811.2	diacylglycerol kinase, alpha	949.73	289	213.17	223.5	198.41	262.85	256.6	291.92	668.96	279.92	439.97	378.24	0.224	4.25991e-07
4280296	TNFRSF13B	NM_021349	tumor necrosis factor receptor superfamily, member 13b	764.2	301.18	144.9	141.34	121.05	150.41	127.13	102.26	352.41	195.95	114.42	92.96	0.19	4.25991e-07
3120037	CENTB1	NM_153788.2	centaurin, beta 1	403.42	144.78	84.86	95.96	94.7	81.96	99.14	82.82	193.15	122.94	99.04	91.96	0.21	4.39296e-07
630411	1700091G21RIK	XM_203404.3		185.71	71.81	70.83	71.69	71.58	69.64	71.74	70.09	129.62	78.07	82.31	77.67	0.381	4.59275e-07
520138	KYNU	NM_027552.1	kynureninase (L-kynurenine hydrolase)	163.69	71.19	77.47	77.6	71.69	74.94	75.96	78.9	102.94	101.2	76.74	77.17	0.473	5.30243e-07
2970544	ZAP70	NM_009539.2	zeta-chain (TCR) associated protein kinase	428.78	143.34	107.24	102.56	108.41	93.35	95.18	99.69	243.12	132.97	115.3	87.27	0.25	5.51766e-07
670050	A430107D22RIK	NM_178785.2	RIKEN cDNA A430107D22 gene	555.83	127.5	90.78	99.69	68.6	74.63	84.1	72.51	183.87	129.33	85.64	80.73	0.163	5.63111e-07
5700528	CD72	NM_007654.1	CD72 antigen	1093.7	430.84	133.38	133.39	114.09	207.18	137.9	113.25	661.56	571.87	167.2	149.17	0.122	5.6617e-07
2810685	GLIPR1	NM_028608.1	GLI pathogenesis-related 1 (glioma)	303.13	236.3	97.5	110.49	87.93	112.37	97.28	90.99	182.44	599.77	110.47	170.02	0.322	6.02132e-07
6110008	BCL11B	NM_021399	B-cell leukemia/lymphoma 11B	591.15	96.83	118.15	98.81	89.33	77.59	99.25	114.77	177.63	188.97	103.44	110.37	0.2	6.02132e-07
7210349	APOBEC3	NM_030255.1	apolipoprotein B editing complex 3	241.42	221.26	101.04	116.09	136.31	170.59	173.12	158.12	189.58	157.92	130.09	144.96	0.419	6.11765e-07
3440646	PRKCB	NM_008855.1	protein kinase C, beta 1	1388.56	703.51	221.01	229.29	263.36	363.11	272.11	263.97	737.92	738.46	353.16	388.74	0.159	6.19104e-07
1820040	A430093F15RIK	NM_207529		193.94	74.24	74.75	82.97	74.15	72.37	71.49	73.56	128.59	98.73	76.53	77.47	0.385	6.19104e-07
5360707	SELL	NM_011346.1	selectin, lymphocyte	1613.27	732.38	98.76	112.32	71.54	144.09	95.23	82.69	488.43	548.6	106.18	90.07	0.061	6.19104e-07
3130639	TNFRSF18	NM_009400.1	tumor necrosis factor receptor superfamily, member 18	170.88	108.14	69.02	82.28	80.17	77.42	67.05	80.82	175.79	95.63	86.58	76.68	0.404	6.19104e-07
5220176	FCRLA	NM_145141.1	Fc receptor-like A	335.23	127.9	82.05	84.72	80.61	71.29	81.97	77	264.77	83.66	88.98	74.55	0.245	6.19104e-07
6280037	CD19	NM_009844.1	CD19 antigen	492.61	74.24	76.89	88.78	65.03	72	79.92	70.25	298	73	77.3	62.76	0.156	6.19104e-07
5290327	LY116	AK080934	membrane-spanning 4-domains, subfamily A, member 4B	169.95	70.62	66.45	69.94	66.79	63.9	69.86	69.8	101.24	71.49	72.7	68.68	0.391	6.19104e-07
50091	BLR1	NM_007551.2	Burkitt lymphoma receptor 1	389.54	67.76	74.27	81.73	61.57	69.93	74.03	60.57	192.49	65.86	73.91	61.53	0.191	6.35531e-07
1510497	HCST	NM_011827	hematopoietic cell signal transducer	466.94	355.36	110.6	151.28	136.25	138.33	117.49	114.04	254.83	271.21	122.96	101.52	0.237	7.03277e-07
6960674	SCOTIN	NM_025858.1	scotin gene	4059.92	2406.77	1278.07	1276.26	1262.08	1687.5	1483.68	1370.71	2747.59	2052.6	1118.73	1473.67	0.315	7.11608e-07
4640093	TCRB-V8.3			268.58	77.78	80.48	91.79	82.5	77.02	79.24	72.72	180.87	84.54	83.5	74.2	0.3	7.44364e-07
5050431	CD37	NM_007645.2	CD37 antigen	375.85	214.69	100.65	103.97	88.87	119.2	95.6	84.46	246.74	144.21	85.86	78.49	0.268	7.44364e-07
7000709	AA536717			143.07	74.99	68.91	72.28	66.73	69.29	68.46	74.85	88.43	71.27	73.04	70.27	0.482	7.6494e-07
5720719	NSG2	NM_008741.1	neuron specific gene family member 2	117.29	66.35	58	67.9	59.92	65.99	62.58	61.45	74.58	65.87	77.12	87.63	0.495	7.76922e-07
540647	CD69	XM_132882.1		564.8	159.98	107.21	93.97	100.36	103.22	99.64	94.82	260.78	213.86	105.97	80.26	0.19	8.09293e-07
6520360	CD3E	NM_007648.1	CD3 antigen, epsilon polypeptide	546.52	139.77	115.64	108.72	88.9	95.5	98.77	92.35	209.03	127.02	102.01	84.7	0.212	8.29724e-07
1440204	6330509M05RIK			415.58	142.84	108.33	108.61	104.36	108	97.5	99.95	193.56	140.51	130.09	115.76	0.261	8.58517e-07
2940441	D230007K08RIK	NM_175547.2		514.21	137.62	112.14	125.54	100.66	101.07	104.09	98.31	190.55	139.34	128.27	113.21	0.218	8.58517e-07
3190722	5830496L11RIK	AK031022	Rho GTPase activating protein 15	828.92	258.91	136.49	155.02	135.05	131.04	132.23	128.35	282.65	200.71	126.28	97.78	0.165	9.01744e-07
1740196	CCL19	NM_011888	chemokine (C-C motif) ligand 19	705.02	166.11	79.68	104.39	81.8	176.39	92.16	76.08	233.52	90.74	90.78	70.64	0.113	9.93711e-07
4290072	BC021614	NM_144869.1	cDNA sequence BC021614	179.34	113.21	84.55	93.2	96.7	85.66	90.93	82.24	134.3	93.13	92.36	83	0.471	1.00686e-06
4490189	B3GNT5	NM_054052.2	UDP-GlcNAc:betaGal beta-1,3-N-acetylglucosaminyltransferase 5	713.88	123.61	102.82	96.07	94.61	82.61	92.23	86.68	384.08	162.4	203.98	127.45	0.144	1.00686e-06
3390672	6030423D04RIK	NM_153137.2	TRAF3 interacting protein 3	206.07	93.14	83.67	88.42	70.99	77.32	77.76	69.94	103.65	82.68	77.79	73.97	0.406	1.03281e-06
270661	CORO1A	NM_009898.2	coronin, actin binding protein 1A	764.31	430.54	124.07	151.47	122.41	195.26	125.36	106.73	361.57	362.83	97.35	99.28	0.162	1.04691e-06
1430368	ST6GAL1	NM_145933.2	beta galactoside alpha 2,6 sialyltransferase 1	2672.93	1277.02	555.11	650.74	509.82	774.76	645.91	573.99	1621.55	911.66	1024.01	1189.58	0.208	1.06506e-06
7000446	IKZF1	NM_001025597.1	IKAROS family zinc finger 1	204.19	110.97	77.56	83.44	81.24	78.43	79.07	80.31	107.93	92.76	81.99	74.32	0.38	1.08971e-06
6840424	BLNK	NM_008528.3	B-cell linker	166.44	107.03	72.14	81.24	69.2	75.46	81.56	73.3	141.22	111.23	89.12	102.13	0.433	1.25827e-06
2750706	FCER2A	NM_013517.1	Fc receptor, IgE, low affinity II, alpha polypeptide	674.61	76.03	120.63	131.35	107.31	77.67	95.94	79.76	422.33	86.25	95.41	79.45	0.179	1.32375e-06
630482	LOC380797	XM_354709.1		330.02	85.83	67.93	73.51	69.29	69.51	73.35	73.15	188.18	68.81	74.61	70.6	0.206	1.32375e-06
4890092	GPR114	NM_001033468.1	G protein-coupled receptor 114	342.13	129.94	101.05	101.42	103.32	102.5	108.21	104.11	172.69	138.11	133.83	121.25	0.295	1.41447e-06
830377	TSPAN32	NM_020286.2	tetraspanin 32	420.22	184.3	108.11	125.61	110.76	130.38	92.77	85.15	208.54	96.5	90.72	75.73	0.257	1.44942e-06
7200519	CENPA	NM_007681.1	centromere protein A	1115.16	899.75	346.25	305.81	305.15	468.5	254.88	225.58	679.71	762.77	283.89	1839.93	0.31	1.53339e-06
6620458	PACSIN1	NM_011861.1	protein kinase C and casein kinase substrate in neurons 1	198.54	75.07	74.87	70.79	73.7	73.7	78.94	72.69	110.24	90.01	72.18	74.52	0.377	1.753e-06
7330731	CARD11	NM_175362.1	caspase recruitment domain family, member 11	222.69	78.18	74.78	80.1	70.68	73.11	70.73	62.92	137.16	84.44	75.56	73.47	0.336	1.81767e-06
1690079	CD8B	NM_009858	CD8 antigen, beta chain 1	2016.29	125.22	160.52	142.86	89.2	96.69	123.76	99.58	739.11	167.76	142	90.12	0.08	1.86696e-06
780768	EML4	NM_199466	echinoderm microtubule associated protein like 4	359.94	193.14	140.92	156.65	178.22	179.04	155.31	144.44	386.22	356.3	305.22	334.76	0.391	1.86696e-06
4040315	IL27RA	NM_016671.2	interleukin 27 receptor, alpha	267.76	106.77	97.11	95.29	83.19	100.13	85.27	74.31	130.09	99.76	83.5	86.74	0.363	1.88642e-06
60221	CD2	NM_013486.1	CD2 antigen	585.87	99.66	126.78	134.83	114.73	84.35	94.29	88.98	248.49	103.62	103.2	83.72	0.216	1.93343e-06
3310612	PARVG	NM_022321.2	parvin, gamma	291.6	173.93	82.81	92.27	81.4	93.68	81.3	86.16	169.27	155.67	96.47	82.77	0.284	1.93357e-06
5700392	TRBV7_AE000663_T_CELL_RECEPTOR_BETA_VARIABLE_7_29			156.99	69.51	67.12	69.15	62.75	67.32	66.22	67.69	91.21	76.36	66.19	64.99	0.428	2.01287e-06
6520630	FCER2A	NM_013517.1	Fc receptor, IgE, low affinity II, alpha polypeptide	260.29	63.7	69.66	75.3	69.71	66.81	76.58	70.94	186.3	76.57	74.33	72.68	0.268	2.02419e-06
3450482	H2-DMB2	NM_010388.2	histocompatibility 2, class II, locus Mb2	619.25	89.28	104.41	100.39	77.35	73.06	86.9	74.14	408.86	85.56	91.73	76.34	0.169	2.02419e-06
2810315	CHST3	NM_016803.2	carbohydrate (chondroitin 6/keratan) sulfotransferase 3	540.47	110.98	109.57	97.45	93.41	94	105.62	94.21	214.47	101.28	109.05	90.78	0.203	2.02419e-06
6560743	ARL4C	NM_177305.3	ADP-ribosylation factor-like 4C	324.2	213.29	113.84	112.15	176.15	199.52	176.92	150.43	765.07	836.14	555.77	679.72	0.351	2.04841e-06
1170246	CD6	NM_009852.1	CD6 antigen	303.96	89.61	73.32	87.87	73	64.55	75.03	67.36	135.55	104.45	72.93	68.25	0.241	2.12928e-06
1450097	6330500D04RIK	XM_484234		903.47	357.86	145.45	126.37	139.82	195.94	153.76	128.92	401.56	391.98	196.21	133.29	0.161	2.12928e-06
6480703	BTG1	NM_007569.1	B-cell translocation gene 1, anti-proliferative	3906.1	3273.94	1296.03	1157.2	1999	2156.97	2399.35	1792.1	6227.98	8068.09	6042.58	5209.3	0.332	2.15344e-06
5560066	STAT4	NM_011487.1	signal transducer and activator of transcription 4	561.78	260.21	139.27	117.59	108.61	110.02	117.64	97.68	305.07	202.62	135.23	94.08	0.248	2.15344e-06
5870201	MYO1E	NM_181072	myosin IE	370.76	239.66	155.62	140.15	254.46	199.69	227.91	235.01	414.63	496.95	410.93	379.2	0.42	2.16484e-06
5310228	TRBV1_AE000663_T_CELL_RECEPTOR_BETA_VARIABLE_1_207			319.63	102.67	100.31	86.38	73.99	76.76	77.3	73.69	183.76	97.22	83.87	75.33	0.314	2.22623e-06
2230070	TMEM108	NM_178638.2	transmembrane protein 108	151.46	80.03	71.5	74.29	65.74	61.17	69.93	62.46	119.85	79.27	96.24	99.56	0.472	2.25252e-06
70039	LOC386545	XM_359388.1	gene model 1403, (NCBI)	176.02	61.52	61.17	65.53	64.38	67.23	68.73	62.87	129.01	73.84	70.01	61.25	0.348	2.29023e-06
6590196	CNR2	NM_009924.2	cannabinoid receptor 2 (macrophage)	405.51	207.51	121.7	104.22	115.1	108.7	117.09	102.06	220.19	127.22	93.13	80.3	0.3	2.29926e-06
380767	LIPE	NM_010719.2	lipase, hormone sensitive	451.65	470.5	1081.66	1126.62	819.63	714.34	959.6	1239.72	76.6	84.58	76.08	80.08	2.395	2.35373e-06
3310132	SWAP70	NM_009302.2	SWA-70 protein	992.26	345.24	282.42	379.57	315.24	393.27	396.06	284.9	581.43	391.1	473.33	438.5	0.285	2.3736e-06
1440681	CD6	NM_009852.1	CD6 antigen	651.18	124.88	121.07	107.08	97.06	81.23	88.71	90.59	255.38	174.3	98.58	78.43	0.186	2.48194e-06
1110575	5031414D18RIK	NM_198642.1	RIKEN cDNA 5031414D18 gene	318.1	141.78	107.41	98.38	89.89	105.71	100.31	92.26	216.4	109.76	107.77	96.15	0.338	2.48549e-06
4920427	1700108N18RIK	AK007145	RIKEN cDNA 6330500D04 gene	533.44	242.49	109.75	92.57	99.27	133.42	114.46	101.1	215.83	173.63	128.41	95.56	0.206	2.53836e-06
2100564	LOC382646	XM_356604.1		488.41	70.14	82.14	84.27	72.77	72.48	79.8	70.68	217.45	67.87	73.67	70.12	0.168	2.53836e-06
7210037	TCRB-V8.2			273.72	114.84	82.73	80.24	80.26	84.19	73.96	74.91	179.02	99.3	85.14	75.52	0.302	2.87364e-06
430139	LOC382646	XM_356604.1		363.47	67.35	74.91	79.02	63.27	69.44	72.81	68.35	174.02	69.77	67.07	71.54	0.206	2.87364e-06
6650470	A130024J05RIK	AK037541	RIKEN cDNA 5830407E08 gene	148.36	70.2	65.78	71.34	72.76	68.59	71.09	68.46	80.21	85.77	67.39	63.62	0.443	2.95196e-06
3440204	A130038H09RIK	NM_001033978.1	histocompatibility 2, class II antigen E beta2	285.85	84.58	81.06	85.7	81.21	71.62	78.95	80.17	116.65	85.58	79.93	77.72	0.284	2.95288e-06
1050224	PRKCB	NM_008855.1	protein kinase C, beta 1	450.94	202.01	92.16	108.47	98.11	156.11	111.7	99.06	202.44	269	124.61	143.1	0.204	2.95288e-06
6620446	IL27RA	NM_016671.2	interleukin 27 receptor, alpha	486.98	187.96	132.31	135.58	106.34	123.61	102.6	96.57	182.49	125.09	94.4	89.85	0.272	3.18837e-06
2510138	TCRB-V8.2			3098.33	281.66	225.59	249.6	159.34	137.38	179.28	141.54	1677.34	399.75	307.87	174.85	0.073	3.18837e-06
2900307	5830405N20RIK	NM_183264.1	RIKEN cDNA 5830405N20 gene	219.37	92.49	81.08	95.69	83.17	82.09	80.11	86.31	115.06	81.46	88.27	83.13	0.37	3.18837e-06
4890279	KLRD1	NM_010654.1	killer cell lectin-like receptor, subfamily D, member 1	417.83	128.09	104.83	139.22	114.28	115	107.06	93.59	211.53	144.11	135.8	141.63	0.251	3.3683e-06
2810541	HCPH	NM_013545.1	protein tyrosine phosphatase, non-receptor type 6	190.57	167.06	67.46	87.86	76.7	91.95	75.94	84.02	118.96	169.95	69.14	78.48	0.354	3.57957e-06
6840360	PTPRCAP	NM_016933.2	protein tyrosine phosphatase, receptor type, C polypeptide-associated protein	278.58	81.68	76.78	88.7	64.22	64.09	70.77	67.25	211.3	86.32	76.12	71.47	0.276	4.06824e-06
940161	CD28	NM_007642.2	CD28 antigen	434.94	80.1	92.85	108.25	79.04	76.6	97.43	77.73	189.12	101.94	83.83	65.6	0.213	4.11463e-06
6380097	1700019H03RIK			179.97	139.02	81.03	81.65	87.8	92.23	93.66	94.27	114.2	105.52	94.14	82.47	0.45	4.65445e-06
1260477	FCRLA	NM_145141.1	Fc receptor-like A	1623.4	196.23	138.15	134.58	83.01	94.6	100.38	77.54	842.79	124.53	142.15	85.13	0.085	5.01729e-06
6060113	SCML4	NM_172938.2	sex comb on midleg-like 4 (Drosophila)	267.74	70.82	74.93	72.07	84.59	107.76	91.57	95.66	159.62	111.28	130.59	117.48	0.28	5.14869e-06
1230541	PTPRC	NM_011210.1	protein tyrosine phosphatase, receptor type, C	168.45	102.12	77.03	100.68	70.32	89.75	80.64	74.88	87.76	116.71	81.53	71.66	0.457	5.39718e-06
7550121	TES	NM_011570.2	testis derived transcript	1232.71	739.77	567.54	351.76	790.83	642.84	884.39	826.24	4472.84	1943.8	5304.49	5731.58	0.46	5.58976e-06
1990546	1810037B05RIK	XM_129390.2		4008.16	195.41	179.24	212.07	106.24	72.55	158.77	89.27	1941.58	112.61	221.18	87.45	0.045	5.58976e-06
4830551	NAPSA	NM_008437.1	napsin A aspartic peptidase	681.19	467.24	134.33	116.28	117.19	163.05	112.25	99.68	543.59	271.3	166.16	134.46	0.197	5.64796e-06
4260400	1200013B08RIK	NM_028773.2	RIKEN cDNA 1200013B08 gene	941.46	337.63	170.88	195.92	131.08	199.29	137.39	98.16	320.96	318.36	123.48	103.5	0.182	5.71196e-06
2600377	EBI2	NM_183031.1	Epstein-Barr virus induced gene 2	354.32	164.18	116.45	114.94	106.11	103.3	107.09	98.3	209.21	125.87	111.33	87.53	0.329	6.23115e-06
620646	HVCN1	NM_001042489.1	hydrogen voltage-gated channel 1	527.57	186.6	176.37	157.63	139.79	125.37	148.52	148.3	303.53	201.73	102.47	101.97	0.334	6.29461e-06
4900500	VPREB3	NM_009514.2	pre-B lymphocyte gene 3	300.44	158.96	93.13	93.12	81.26	78.89	84.04	82.97	253.63	84.07	117.68	77.31	0.31	6.32567e-06
5690424	TOX	NM_145711.2	thymocyte selection-associated HMG box gene	290.03	79.8	89.7	80.51	81.34	79.74	95.93	80.64	206.25	75.47	209.2	204.02	0.309	6.63622e-06
4390239	FCHO1	NM_028715.2	FCH domain only 1	441.03	179.14	120.51	110.1	101.55	94.28	111.73	115.32	205.92	129.74	91.05	131	0.273	6.63622e-06
2760427	IL16	NM_010551.1	interleukin 16	727.32	254.41	178.28	283.73	142.41	238.84	170.78	155.27	265.29	278.94	157.87	158.62	0.245	6.63622e-06
4890328	AU019823	NM_212449.1	expressed sequence AU019823	133.6	115.93	294.88	213.6	262.76	282.83	275.85	270.49	175.87	185.8	341.19	237.4	2.207	6.9227e-06
7210082	D930001I22RIK	NM_173397.2	RIKEN cDNA D930001I22 gene	854.65	775.54	2700.08	1965.88	1920.87	1667.67	2195.62	2329.87	221.37	199.65	296.44	245.57	3.159	7.08728e-06
3060360	SCL000121.1_106	BC038148.1	protein kinase C, beta 1	401.01	185.48	88.31	112.95	102.32	145.7	110.39	82.5	174.53	260.63	113.06	133.86	0.22	7.676e-06
6560048	5031414D18RIK	NM_198642.1	RIKEN cDNA 5031414D18 gene	201.75	92.78	78.78	72.47	80.2	76.67	69.97	71.78	131.2	82.61	75.82	69.49	0.391	7.71491e-06
2060373	CD79B	NM_008339.1	CD79B antigen	2828.9	285.38	185.87	221.43	85.5	90.87	137.94	77.97	1592.76	130.24	171.34	98.98	0.066	7.71491e-06
6550754	STK4	NM_021420.2	serine/threonine kinase 4	2201.32	1131.71	669.1	627.17	709.6	873.67	743.51	732.77	1236.85	971.04	989.36	771.04	0.304	7.78289e-06
1660424	PSD4	NM_177611.3	pleckstrin and Sec7 domain containing 4	233.43	161.56	84.79	90.99	82.5	95.4	90.54	85.09	147.99	145.98	85.41	75.75	0.363	7.88056e-06
610291	DOK3	NM_013739.1	docking protein 3	596.61	936.46	134.83	134.81	128.2	169.75	123.37	122.57	288.36	379.61	100.76	109.66	0.226	8.00617e-06
7150228	A430102N13RIK	AK040487	TBC1 domain family, member 10c	226.16	93.56	81.11	78.77	76.25	69.02	79.86	76.27	180.16	85.46	82.43	76.03	0.359	8.26892e-06
1070703	AKNA	NM_001045514.1	AT-hook transcription factor	335.65	198.59	105.93	114.11	105.98	110.22	117.55	112.4	180.07	157.22	105.69	101.81	0.316	8.27713e-06
1820541	LCK	NM_010693.1	lymphocyte protein tyrosine kinase	1401	146.49	159.73	155.33	95.8	107.42	108.59	85.25	571.51	249.64	168.42	158.37	0.114	8.49686e-06
380672	1810062O14RIK	NM_178650.2	TBC1 domain family, member 10c	1872.17	270.21	276.43	258.78	165.32	135.91	199.39	143.91	905.72	277.79	269.93	211.06	0.148	8.63872e-06
7210373	A630002K24	NM_174960.1	GTPase, IMAP family member 9	312.56	84.92	107.4	124.22	91.08	101.09	108.47	87.52	159.18	136.13	103.01	95.59	0.344	8.63872e-06
1690392	POU2AF1	NM_011136.1	POU domain, class 2, associating factor 1	1717.24	713.4	145.89	131.74	80.96	84.33	103.83	77.39	874.47	133.3	177.76	82.55	0.085	8.78942e-06
1690017	CRLF3	NM_018776.1	cytokine receptor-like factor 3	1319.25	412.02	354.18	362.78	287.82	382.72	329.25	283.16	572.47	570.86	326.79	329.34	0.268	9.10791e-06
4220717	CCL19	NM_011888.2	chemokine (C-C motif) ligand 19	1819.09	445.57	118.45	158.38	135.13	345.72	133.6	120.55	540.03	125.95	130.07	73.38	0.065	9.47402e-06
4760575	SH2D2A	NM_021309	SH2 domain protein 2A	339.28	123.54	107.92	93.51	89.92	83.74	99.92	81.99	195.01	132.9	99.99	90.17	0.318	9.66306e-06
670703	FCRLA	NM_145141.1	Fc receptor-like A	2242.74	261.69	163.34	153.82	99.8	100.57	110.69	76.04	1317.3	145.82	179.52	90.89	0.073	9.76666e-06
670204	IAN3	NM_146167.2	GTPase, IMAP family member 7	629.69	133.74	140.34	125.13	98.58	88.71	98.24	81.84	419.55	108.33	118.3	73.69	0.223	9.81373e-06
2370039	GPR171	NM_173398.1	G protein-coupled receptor 171	350.29	129.42	98.82	98.39	71.11	96.23	96.31	76.6	138.8	282	90.87	81.09	0.282	1.01384e-05
6290768	CD52	NM_013706.1	CD52 antigen	5666.87	4239.1	526.57	870.2	620.16	846.18	503.09	401.3	3972.81	4941.04	715.62	661.97	0.093	1.01917e-05
5860296	RASGRP1	NM_011246.2	RAS guanyl releasing protein 1	1567.49	304.64	234.31	195.74	189.02	147.55	162.53	139.02	440.33	432.54	196.82	150.57	0.149	1.10256e-05
6250730	CD28	NM_007642.2	CD28 antigen	192.65	87.92	79.39	83.41	75.12	84.66	80.19	76.98	113.27	90.86	75.82	76.86	0.412	1.10352e-05
770593	HIBADH	NM_145567.1	3-hydroxyisobutyrate dehydrogenase	5590.01	4448.11	13684.8	7340.02	7772.98	5925.44	8004.61	8283.35	4263.52	2624.29	4417.81	3882.81	2.448	1.10352e-05
7200039	LOC385109	XM_358058.1		899.67	280.66	75.27	100.49	70.2	68.96	73.74	75.8	424.14	177.71	151.27	97.62	0.084	1.31473e-05
1690292	BC094916	NM_001024721.1	cDNA sequence BC094916	163.31	76.36	72.06	74.81	61.58	81.33	67.01	61.5	82.34	91.84	66.21	66.9	0.441	1.35058e-05
870195	PDE4B	AK011999	phosphodiesterase 4B, cAMP specific	1339.37	549.92	253.73	293.89	692.47	469.91	430.92	321.49	435.47	1434.18	182.45	166.55	0.189	1.39028e-05
6220044	4432409M07RIK	NM_153551.1	DENN/MADD domain containing 1C	509.17	360.1	157.2	183.89	148.03	165.24	163.39	131.19	220.15	337.38	114.49	118.19	0.309	1.4489e-05
6370253	POU2F2	NM_011138.1	POU domain, class 2, transcription factor 2	277.03	196.38	82.62	77.05	79.02	99.99	84.34	80.19	155.19	151.56	75.11	72.92	0.298	1.51408e-05
3710278	TMSB10	NM_025284.3	thymosin, beta 10	2514.45	1611.94	662.1	1299.86	1580.71	1579.99	1223.09	1256.81	2416.36	3233.26	1426.13	1985.39	0.263	1.58691e-05
1090180	ARHGDIB	NM_007486.1	Rho, GDP dissociation inhibitor (GDI) beta	4375.56	3424.26	801.23	1177.99	835.41	1472.75	800.38	686.4	2460.85	3010.89	615.78	481.39	0.183	1.72e-05
450736	HHEX	NM_008245.2	hematopoietically expressed homeobox	494.72	281.1	227.88	185.07	243.09	172.44	209.15	178.31	195.6	213.95	113.97	105.42	0.461	1.78679e-05
50128	F830005D05RIK			291.18	106.17	108.2	107.07	120.34	104.56	128.67	106.49	117.51	125.06	91.71	89.91	0.372	1.85947e-05
1170537	5730472N09RIK	NM_175392.3	RIKEN cDNA 5730472N09 gene	459.19	363.37	1060.87	1106.98	743.89	623.35	810.6	901.19	216.83	208.75	216.74	224.97	2.31	1.87583e-05
5690370	SCL0001032.1_178	X03863.1		183.8	69.92	70.94	73.94	67.52	63.62	72.22	65.35	101.66	79.11	68.1	67.29	0.386	1.88966e-05
7510008	0610039P13RIK	NM_028752	hydrogen voltage-gated channel 1	1693.38	345.63	363.4	342.91	318.95	273.53	304.4	275.02	852.9	600.69	226.91	222.05	0.215	1.93279e-05
6420452	PLIN	NM_175640.1	perilipin	262.54	201.28	766.92	624.56	569.67	263.1	517.48	620.12	67.58	69.03	68.05	64.65	2.921	1.93279e-05
4010097	MAP4K1	NM_008279.1	mitogen activated protein kinase kinase kinase kinase 1	502.68	215.16	128.37	122.56	118.08	120.87	109.6	104.83	248.64	143.11	100.87	93.91	0.255	1.99266e-05
7150209	0610039N19RIK	NM_026159.2	retinol saturase (all trans retinol 13,14 reductase)	381.11	926.35	1202.5	1025.4	694.57	1154.94	826.33	1007.37	336.81	169.62	349.49	294.72	3.155	2.16661e-05
7100301	2810417H13RIK	NM_026515.1	RIKEN cDNA 2810417H13 gene	308.84	190.56	77.56	88.04	91.42	118.91	73.45	76.62	185.15	204.56	111.03	318.87	0.251	2.16805e-05
7050390	4921528G01RIK	NM_023884	Ral GEF with PH domain and SH3 binding motif 2	182.13	76.67	66.13	74.83	74.31	74.82	76.68	79.01	126.22	95.18	94.86	91.58	0.363	2.30332e-05
150433	GIMAP1	NM_008376.3	GTPase, IMAP family member 1	1487.09	380.29	363.81	302.73	384.27	220.88	369.67	301.12	952.25	233.04	281.39	186.05	0.245	2.42227e-05
730753	MAP3K1	NM_011945.2	mitogen activated protein kinase kinase kinase 1	2020.49	1293.5	840.69	772.8	1286.91	1365.18	1286.52	1275.42	1506.96	1205.6	1333.02	1314.29	0.416	2.43115e-05
7330131	A630006E02RIK	AK041380		882.29	392.06	114.5	127.79	179.31	155.09	153.44	163.65	328.61	223.53	91.98	111.66	0.13	2.53399e-05
5310274	CGEF2-PENDING	AK017479	Rap guanine nucleotide exchange factor (GEF) 4	244.13	92.78	106.98	88.86	99.33	96.27	110.56	101.56	167.56	90.41	118.1	103.14	0.438	2.59744e-05
1940255	PLCG2	NM_172285.1	phospholipase C, gamma 2	780.34	718.01	198.44	180.78	238.96	316.9	227.68	268.65	452.74	480.78	254.31	210.94	0.254	2.66079e-05
6370600	SORT1	NM_019972	sortilin 1	151.56	136.65	346.02	226.15	268.58	172.97	263.96	252.43	80	94.67	79.79	93.92	2.283	2.74244e-05
6510541	2610017J04RIK			286.17	307.7	614.86	468.66	345.64	381.26	554.25	582.21	242.06	197.21	259.67	232.01	2.149	2.8004e-05
3140441	CMAH	NM_007717.1	cytidine monophospho-N-acetylneuraminic acid hydroxylase	302.02	165.88	75.01	71.8	92.48	144.83	82.87	79.99	173.54	102.87	73.62	68.98	0.248	2.83184e-05
4290661	CORO1A	NM_009898.2	coronin, actin binding protein 1A	4159.48	2209.34	622.35	807.38	608.1	916.78	614.71	476.73	2091.79	2545.67	458.41	379.48	0.15	2.88599e-05
6590368	ELL3	NM_145973	elongation factor RNA polymerase II-like 3	152.23	74.65	68.07	70.93	89.71	80.9	81.58	91.5	134.56	75.31	96.87	122.75	0.447	2.89085e-05
3360280	ZAP70	NM_009539.2	zeta-chain (TCR) associated protein kinase	209.98	78.59	74.77	69.82	67.88	69.39	73.22	64.6	130.85	91.08	69.43	72.22	0.356	2.96225e-05
160392	CXCR4	NM_009911.2	chemokine (C-X-C motif) receptor 4	451.26	183.35	114.18	123.44	129.17	111.87	113.87	90.04	210.92	504.33	102.1	167.87	0.253	2.96225e-05
940747	CD3G	NM_009850.1	CD3 antigen, gamma polypeptide	2068.54	302.03	223.4	218.08	160.45	111.09	149.63	133	1066.93	421.42	238.75	126.39	0.108	2.98486e-05
7380475	D730030D15RIK	AK052816		178.97	163.09	434.39	351.21	374.09	235.13	420.82	378.25	82.35	75.41	83.08	81	2.427	3.04425e-05
1770754	5830411K18RIK	XM_357252		228.64	96.47	106.17	160.55	121.76	142.48	133.04	120.74	124.27	134.84	145.84	172.91	0.464	3.04425e-05
1070619	CYP4B1	NM_007823.2	cytochrome P450, family 4, subfamily b, polypeptide 1	323.23	281.3	958	871.04	700.46	560.29	999.85	651.24	125.19	78.89	128.96	120.71	2.964	3.04425e-05
6860040	KLHL6	NM_183390.1	kelch-like 6 (Drosophila)	1401.1	890.28	277.29	230.86	204.36	333.43	210.51	195.33	591.66	452.47	247.44	178.24	0.198	3.07806e-05
3940129	MELA	NM_008581	melanoma antigen	6803.83	5592.81	2018.64	2527.39	2035.68	4887.28	3772.61	3915.6	6384.94	7228.13	7059.27	9179.74	0.297	3.08968e-05
360373	1810015C04RIK	NM_025459.2	RIKEN cDNA 1810015C04 gene	1037.26	505.18	274.28	292.1	446.14	496.68	518.72	401.7	562.92	1260.91	505.2	769.54	0.264	3.18032e-05
7160474	ARHGAP4	NM_138630.1	Rho GTPase activating protein 4	1321.12	681.88	196.98	190.2	188.49	241.73	160.37	162.73	466.93	316.06	179.02	146.07	0.149	3.31166e-05
3850528	IGKV4-73_AJ231216_IG_KAPPA_VARIABLE_4-73_18			881.33	305.03	78.69	94.8	65.87	72.29	67.86	63.41	321.73	226.3	110.27	72.83	0.089	3.31166e-05
130097	BCL2A1B	NM_007534	B-cell leukemia/lymphoma 2 related protein A1b	608.92	491.12	154.16	186.84	131.95	162.41	131.3	97.13	338.2	1206.93	134.74	142.28	0.253	3.31166e-05
3460142	BACH2	NM_007521.2	BTB and CNC homology 2	1185.55	213.85	224.56	138.08	251.85	165.38	289.37	215.13	565.07	178.78	297.73	269.86	0.189	3.32555e-05
6130196	A930026I22RIK			183.22	161.5	396.24	345.09	355.61	247.23	311.68	326	121.74	117.92	156.71	112.5	2.163	3.33072e-05
5570619	TDRKH	XM_131021.5		186.41	174.6	429.85	299.47	352.63	226.29	345.5	279.22	134.35	95.46	135.5	95.63	2.306	3.33072e-05
6480746	CD19	NM_009844.1	CD19 antigen	181.76	62.88	66.69	68.35	67.61	62.5	68.58	61.44	94.46	64.89	63.51	64.11	0.367	3.56741e-05
5490608	CD22	NM_009845.1	CD22 antigen	198.88	71.58	73.96	75.02	65.23	68.29	71.91	65.07	123.03	81.71	70.46	63.34	0.372	3.74852e-05
1030278	CD6	NM_009852.1	CD6 antigen	546.83	126.43	121.44	104.66	77.62	82.51	85.11	81.79	228.52	165.76	91.38	76.44	0.222	3.80237e-05
6100703	AQP7	NM_007473.3	aquaporin 7	559.86	217.62	1387.43	1236.19	1034.32	534.58	984.37	898.71	67.27	73.17	76.93	76.65	2.478	3.80545e-05
4390180	TCF7	NM_009331.2	transcription factor 7, T-cell specific	186.81	73.41	77.75	74.64	73.73	71.85	76.89	73.77	85.5	74.65	81.21	88.86	0.416	3.85606e-05
2370465	5330403D14RIK			208.58	73.28	84.31	80.63	93.75	83.3	97.53	113.9	141.42	79.2	107.14	87.54	0.404	3.86273e-05
6590044	RASSF5	NM_018750.2	Ras association (RalGDS/AF-6) domain family 5	1137.79	832.64	287.58	233.09	283.9	386.33	259.8	264.94	705.94	647.67	377.4	287.78	0.253	3.90537e-05
7040201	THY1	NM_009382.2	thymus cell antigen 1, theta	1644.78	1045.18	529.75	509.34	1120.08	2333.52	749.38	1048.56	2608.48	2863.32	2307.47	2072.59	0.322	3.94394e-05
2510164	TRAF1	AK089281	Tnf receptor-associated factor 1	305.7	242.85	119.94	104.38	140.74	135.04	126.54	113.57	190.14	261.47	119.46	104.96	0.392	3.97471e-05
940215	A630001G21RIK	NM_177055.2		246.69	175.5	90.8	91.93	73.96	103.81	81.83	69.93	189.47	127.72	119.29	104.82	0.368	4.04755e-05
7320161	CD28	NM_007642.2	CD28 antigen	200.78	76.92	73.95	81.99	64.84	72.9	71.22	72.26	110.06	75.09	65.65	69.7	0.368	4.04755e-05
3870707	CAR5B	NM_181315.2	carbonic anhydrase 5b, mitochondrial	243.64	512.68	745.93	424.88	405.68	451.81	371.08	470.98	83.01	91.7	91.75	94.29	3.062	4.13684e-05
1990041	SWAP70	NM_009302.2	SWA-70 protein	419.72	175.21	136.04	140.29	138.28	173.46	144.15	155.91	320.29	190.51	243.38	206.89	0.324	4.22626e-05
7210672	2010001M09RIK	NM_027222.1	RIKEN cDNA 2010001M09 gene	2053.38	1422.18	104.66	197.56	82.36	90.62	86.23	74.51	1504.05	208.62	180.42	95.35	0.051	4.26059e-05
3780639	LOC213684	XM_135590.2		911.77	400.15	78.52	99.18	65.76	73.03	67.14	65.17	502.56	241.57	120.9	78.03	0.086	4.31672e-05
6100255	FAAH	NM_010173.2	fatty acid amide hydrolase	427.17	120.4	113.7	109.29	90.69	99.13	102.67	123.8	353.08	89.9	292.79	202.78	0.266	4.33463e-05
1660504	IL7R	NM_008372.3	interleukin 7 receptor	705.74	133.37	169.83	147.98	99.71	97.17	135.75	102.48	202.95	343.6	137.97	101.42	0.241	4.34119e-05
4060240	HCPH	NM_013545.1	protein tyrosine phosphatase, non-receptor type 6	1413.7	1568.77	254.27	239.43	235.75	404	236.48	223.55	889.88	1043.6	261.28	215.88	0.18	4.45404e-05
5690500	NAPSA	NM_008437.1	napsin A aspartic peptidase	963.79	700.5	180.75	181.95	155.34	198.2	142.83	129.01	915.76	424.42	236.19	172.24	0.188	4.60258e-05
5900593	PTPN8	NM_008979.1	protein tyrosine phosphatase, non-receptor type 22 (lymphoid)	454.91	130.43	107.3	167.74	98.41	110.8	102.06	73.79	311.51	288.05	212.18	269.18	0.236	4.81717e-05
6270091	STK17B	NM_133810.2	serine/threonine kinase 17b (apoptosis-inducing)	1668.76	794.72	391.8	397.02	217.18	386.35	317.15	292.44	730.25	649.8	329.07	285.86	0.235	4.86224e-05
1050706	RIS2	NM_026014.3	chromatin licensing and DNA replication factor 1	187.27	139.51	87.81	99.34	87.18	96.45	102.76	105.3	126.16	133.96	107.62	180.18	0.469	4.90779e-05
3170433	AI586015	NM_019992.2	signal transducing adaptor family member 1	412.07	203.89	143.01	106.82	117.66	124.24	106.27	86.93	243.54	158.19	108.1	88.59	0.347	4.95328e-05
6520241	CD3Z	NM_031162.1	CD247 antigen	337.47	87.85	111.71	85.17	89.05	74.84	84.77	75.52	209.82	104.07	95.07	82.15	0.331	4.95353e-05
770328	FAAH	NM_010173.2	fatty acid amide hydrolase	164.71	97.06	72.25	85.95	84.14	82.61	83.9	92.14	203.04	75.81	166.3	124.03	0.439	4.97735e-05
4920468	CDCA4	NM_028023.3	cell division cycle associated 4	889.08	808.89	439.1	388.82	462.26	552.23	456.65	466.44	814.55	705.73	687.73	762.88	0.494	5.14225e-05
4850594	6330406L22RIK	NM_027521.2	histocompatibility (minor) HA-1	1185.22	822.74	201.56	190.91	189.88	229.68	153.53	178.98	561.68	360.55	201.11	162.26	0.17	5.49146e-05
6480711	5330401P04RIK	NM_172654	RIKEN cDNA 5330401P04 gene	350.44	129.73	140.46	123.36	114.37	128	129.03	115.78	261.47	116.77	263.67	199.1	0.401	5.49146e-05
20612	EGR3	NM_018781	early growth response 3	333.16	98.3	110.08	99.91	176.82	117.89	119.67	142.64	122.77	131.63	77.36	96.4	0.33	5.63118e-05
1580189	9330188B09RIK	AK034413	leucine-rich repeat kinase 2	192.46	133.63	91.17	86.56	110.41	93.15	96.61	93.72	132.99	104.23	109.92	94.88	0.474	5.63118e-05
5270608	VAV1	NM_011691.2	vav 1 oncogene	596.95	804.39	157.6	145.89	154.92	236.35	143.4	140.53	312.52	495.23	144.9	119.92	0.264	5.87494e-05
630091	AY078069	NM_172142.1	cDNA sequence AY078069	471.93	408.43	133.08	123.67	123.32	120.03	116.39	91.39	235.66	637.81	115.6	119.8	0.282	6.0106e-05
6980274	HMGA1	NM_016660.1	high mobility group AT-hook 1	558.24	526.13	255.61	252.89	283.37	286.02	354.09	287.03	386.69	790.77	209.9	323.87	0.458	6.15442e-05
4670397	1300010F03RIK	XM_127785.5		221.58	188.19	472.27	380.88	327.84	299.21	346.12	345.64	227.38	118.51	297.9	253.21	2.131	6.309e-05
380670	AI467606	NM_178901.2	expressed sequence AI467606	1500.82	976.38	424.95	271.15	360.56	437.23	318.48	300.43	928.59	489.69	332.55	236.76	0.283	6.35194e-05
2940367	ART2B	NM_019915.1	ADP-ribosyltransferase 2b	237.31	112.03	83.58	77.32	74.02	75.65	80.32	82.84	135.76	95.43	78	74.29	0.352	6.64371e-05
7200528	CAR5B	NM_181315.2	carbonic anhydrase 5b, mitochondrial	289.41	699.63	1000.7	519.8	574.56	593.85	508.38	630.19	88.45	99.71	89.01	100.6	3.458	6.76956e-05
6520193	DNASE1L3	NM_007870.2	deoxyribonuclease 1-like 3	204.57	81.03	81.77	91.83	107.84	86.68	92.15	89.76	133.37	85.5	74.67	63.7	0.4	6.79778e-05
110064	SLA	NM_009192.2	src-like adaptor	1139.28	885.33	302.84	282.99	204.93	326.47	195.07	185.76	507.72	894.68	226.06	189.37	0.266	6.8209e-05
4390286	LOC386513	XM_359362.1		172.45	83.75	80.77	81.4	73.36	77.5	78	76.45	127.08	84.7	84.99	77.29	0.468	6.9382e-05
6220274	LOC381276	XM_355218.1		579.03	332.44	137.74	145.48	103.28	191.79	112.42	99.17	433.56	379.06	126.92	99.42	0.238	6.93902e-05
5870470	ARHGAP9	NM_146011.1	Rho GTPase activating protein 9	310.57	290.49	126.26	121.07	115.85	150.76	113.62	108.19	164.07	186.99	89.26	80.66	0.407	6.93913e-05
3180156	TNFRSF18	NM_009400.1	tumor necrosis factor receptor superfamily, member 18	202.78	134.12	85.92	80.43	83.05	86.25	86.18	88.57	188.65	118.42	109.76	86.12	0.424	7.18287e-05
6590095	A830091E24RIK	AK044111	hypothetical A830091E24	171.66	112.91	78.17	73.52	77.88	76.87	81.4	78.51	127.92	91.9	95.91	83.79	0.455	7.23426e-05
6280653	LOC384319	XM_357568.1		256.93	227.62	647.71	499.3	493.12	389.71	401.32	537.31	91.72	93.58	88.75	80.23	2.521	7.50659e-05
5490358	KLHL6	NM_183390.1	kelch-like 6 (Drosophila)	2054.72	1353.4	386.78	321.2	303	458.59	301.51	280.52	925.45	643.96	345.05	204.14	0.188	7.764e-05
4780047	BC025206	NM_146184.2	UDP-GlcNAc:betaGal beta-1,3-N-acetylglucosaminyltransferase 8	274.06	230.75	136.89	150.88	125.23	118.47	118.99	148.93	211.21	324.15	156.04	151.86	0.499	7.8034e-05
5720022	GALM	NM_176963.2	galactose mutarotase	173.17	215.91	448.42	322.17	293.35	268.93	291.66	327.6	209.21	88.69	209.18	214.41	2.589	8.16444e-05
3780408	COQ5	NM_026504.1	coenzyme Q5 homolog, methyltransferase (yeast)	184.97	271.67	475.28	304.66	284.38	267.09	288.05	319.95	233.91	155.83	241.89	156.67	2.569	8.18606e-05
3520717	HIST1H2AD	NM_178188.3	histone cluster 1, H2ad	1553.31	1443.27	177.28	228.39	500.22	520.65	266.32	245.87	1109.14	1318.83	414.62	3026.21	0.114	8.22002e-05
2480725	CORO1A	NM_009898.2	coronin, actin binding protein 1A	1948.93	1743.72	286.35	242.09	298.44	376.07	246.1	232.37	1039.45	842.9	208.97	160.56	0.147	8.22002e-05
2320301	A530050E01RIK	AK040949	lung-inducible neuralized-related C3HC4 RING domain protein	192.77	188.36	89.45	76.02	117.87	84.17	90.69	90.68	129.28	181.54	84.46	97.25	0.464	8.22002e-05
780671	C030046M14RIK	NM_198297	T cell receptor associated transmembrane adaptor 1	172.33	75.81	69.98	73.47	70.38	70.5	71.13	72.24	101.14	113.41	75.78	70.73	0.406	8.22002e-05
3460020	2310001H17RIK	XM_489155		338.94	368.39	119.21	138.75	112.58	198.09	145.92	171.02	297.36	259.67	200	160.88	0.352	8.27786e-05
5340369	LRMP	NM_008511	lymphoid-restricted membrane protein	1579.21	708.82	298.38	290.59	296	391.42	305.49	284.29	789.97	358.75	506.17	442.73	0.189	8.41544e-05
2480474	LOC380763	XM_358419.1		164.55	99.93	75.99	77.18	76.28	88.41	80.7	79.75	131.02	89	105.98	81.44	0.462	8.50253e-05
1580551	DOCK2	AK089228	dedicator of cyto-kinesis 2	244.36	169.58	83.14	82.72	90.42	106.14	84.49	86.07	135.62	110.46	88.52	69.98	0.34	8.91479e-05
6760750	GNB5	NM_010313.1	guanine nucleotide binding protein (G protein), beta 5	272.4	393.88	626.43	478.2	510.3	439.63	429.91	418.48	257.3	186.78	307.98	179.65	2.3	9.04155e-05
6900465	PLCB2	NM_177568.2	phospholipase C, beta 2	190.47	140.79	94.95	86	86.73	90.01	84.24	73.03	109.67	112.92	88.8	81.91	0.498	9.22956e-05
4490242	ADHFE1	NM_175236	alcohol dehydrogenase, iron containing, 1	251.17	221.73	633.05	545.15	338.58	352.92	436.84	400.06	88.45	76.74	93.76	93.43	2.52	9.22956e-05
290703	MBLDC1	NM_178728.3	cDNA sequence AB112350	241.78	234.23	539.3	365.42	400.48	301.8	391.27	420.03	258.98	106.59	350.88	330.18	2.23	9.22956e-05
4570722	ARHGAP15	NM_153820.1	Rho GTPase activating protein 15	228.36	169.58	106.19	110.17	93.81	114.85	92.6	88.7	144.74	116.54	91.01	95.29	0.465	9.22956e-05
1260673	SCOTIN	NM_025858.1	scotin gene	1711.02	822.99	499.78	715.64	510.78	760.05	615.66	510.74	964.98	970.98	429.84	612.04	0.292	9.82758e-05
4210333	VAV2	NM_009500.1	vav 2 oncogene	499.51	302.52	237.04	337.14	286.01	259.5	272.94	255.28	262.94	343.29	208.63	233.35	0.475	9.9183e-05
7040576	LOC243303	XM_144600.4		100.38	214.77	239.67	227.99	159.73	144.9	146.77	145.23	66.26	84.09	68.37	68.06	2.388	0.000101767
3890609	LPIN1	NM_172950.2	lipin 1	511.05	345.99	1282.76	1298.27	867.25	658.51	805.03	1252.42	154.75	108.66	167.15	132.5	2.51	0.000101896
1230703	NUP210	NM_018815.1	nucleoporin 210	1269.92	200.22	207.36	217.22	344.97	138.46	222.16	224.89	922.38	264.62	440.77	390.78	0.163	0.000103128
380369	NAPSA	NM_008437.1	napsin A aspartic peptidase	962.29	669.88	195.72	139.2	154.39	190.88	140.78	123.41	772.53	327.34	201.49	151.02	0.203	0.000103128
5420082	ADCY7	AK012436		289.96	176.96	89.19	102.31	123.79	110.53	121.78	105.36	137.88	153.68	107.81	94.63	0.308	0.000104993
5720612	0610039N19RIK	NM_026159.2	retinol saturase (all trans retinol 13,14 reductase)	615.34	1428.46	1771.58	1496.42	1133.04	1682.01	1246.47	1579.42	400.44	251.49	498.24	397.12	2.879	0.000107396
240487	BC017643	NM_144832.1	cDNA sequence BC017643	795.36	569.7	281.73	359.51	245.09	436.23	344.53	278.07	524.13	677.54	333.73	405.49	0.354	0.00010768
870446	H2-T10	NM_010395.5	histocompatibility 2, T region locus 10	294.1	156.37	119.66	186.24	115.49	151.96	126.03	125.14	171.4	172.78	106.14	107.99	0.407	0.000110709
6560017	PIK3CD	NM_008840.1	phosphatidylinositol 3-kinase catalytic delta polypeptide	259.87	217.41	92.43	99.15	102.8	128.09	92.55	94.63	161.86	171.19	86.25	94.56	0.356	0.000110709
6220471	LOC386520	XM_359369.1		2308.42	819.79	151.86	149.01	87.23	80.25	115.3	80.13	2155.5	163.02	188.65	108.11	0.066	0.000110709
4730672	CAR5B	NM_019513.1	carbonic anhydrase 5b, mitochondrial	273.57	579.63	860.37	547.46	534.88	546.44	498.96	555.98	87.76	105.67	89.67	101.28	3.145	0.000115102
1090382	CDKN3	XM_354809.1		171.33	201.11	84	109.99	102.75	114.91	81.22	72.72	109.97	139.98	73.03	260.42	0.49	0.00011567
5390064	LRMP	NM_008511.2	lymphoid-restricted membrane protein	288.71	183.14	115.04	134.27	117.2	141.96	113.06	106.95	175.2	127.08	132.09	128.75	0.398	0.00011567
1500463	CORO1A	NM_009898.2	coronin, actin binding protein 1A	5693.82	3811.7	823.99	742.46	805.76	1065.9	728.72	642.65	3730.31	2289.07	656.72	384.92	0.145	0.000115738
7160129	STK24	NM_145465.1	serine/threonine kinase 24 (STE20 homolog, yeast)	412.16	292.74	195.19	241.13	203.7	257.49	241.91	200.77	242.17	397.29	201.32	224.49	0.474	0.000116088
430703	RNASE6	NM_030098.1	ribonuclease, RNase A family, 6	399.67	120.88	124.46	175.5	90.52	128.37	100.84	87.76	224.65	161.07	95.32	100.74	0.311	0.00011625
4070768	MALT-1	AK045200	mucosa associated lymphoid tissue lymphoma translocation gene 1	414.9	134.99	131.15	161.08	162.43	147.59	166.88	118.55	193.49	343.2	157.66	183.35	0.316	0.000116978
6200369	5830472H07RIK	NM_175233.2		272.87	145.46	103.9	93.49	99.73	108.07	122.56	84.72	131.36	119.41	90.58	88.58	0.381	0.000118437
1240333	IGKV3-1_X16955_IG_KAPPA_VARIABLE_3-1_109			319.03	271.78	81.84	83.84	71.68	66.3	71.3	71.83	301.64	104	104.53	74.03	0.257	0.000124828
2470224	1810031K02RIK	NM_133716.2	stromal membrane-associated protein 1-like	331.28	220.86	161.95	160.32	153.71	162.76	162.09	149.38	212.3	214.61	139.67	138.94	0.489	0.000124966
7040202	BCL2A1D	NM_007536	B-cell leukemia/lymphoma 2 related protein A1d	558.78	399.34	140.77	206.66	124.35	146.97	129.52	97.23	329.25	1463.97	110.84	141.52	0.252	0.000124966
5670440	LBH	NM_029999.3	limb-bud and heart	4151.63	1849.05	1404.45	1496.1	1710.81	1802.11	1649.48	1238.03	4434.71	8448.02	3218.68	4189.23	0.338	0.000125687
3840324	BLCAP	NM_016916.2	bladder cancer associated protein homolog (human)	932.88	1056.01	2264.67	1682.39	1631.86	1666.12	2205.82	2522.54	720.6	604.68	795.76	521.32	2.428	0.000129144
4210390	6330500D04RIK	NM_178658.2	RIKEN cDNA 6330500D04 gene	213.03	165.38	81.43	71.06	74.4	79.45	75.01	76.71	135.1	86.59	79.78	70.45	0.382	0.000130336
4250544	ARHGAP30	NM_001005508.1	Rho GTPase activating protein 30	959.33	535.71	246.27	302.72	246.52	329.29	222.22	180.87	346.94	678.36	132.4	122.57	0.257	0.000132264
4260463	LOC382896	XM_356740.1		1816.14	245.8	295.38	244.25	242.96	122	153.99	111.32	1056.78	239.36	201.32	108.23	0.163	0.000132264
7200356	MYO1G	NM_178440.2	myosin IG	320.74	207.67	116.11	112.61	106.48	134.78	102.9	98.6	156.35	158.94	87.45	77.28	0.362	0.000135031
2650215	4631434O19RIK	AK014543	progesterone receptor membrane component 2	358.8	295.95	778.75	525.78	695.07	451.62	800.75	687.89	483.89	200.92	564.8	329.85	2.17	0.000138026
4150414	FYB	NM_011815.1	FYN binding protein	593.42	854.92	159.25	156.01	131.12	346.69	142.76	129.77	240.72	1087.25	130.41	141.79	0.268	0.000139443
1780187	MS4A1	NM_007641.2	membrane-spanning 4-domains, subfamily A, member 1	138.35	70.85	64.64	73.43	74.74	67.16	67.14	71.45	95.77	69.46	71.57	66.26	0.467	0.000140412
6370739	BC065078	NM_201351.1	cytochrome b, ascorbate dependent 3	254.27	131.14	118.66	144.22	116.05	120.4	119.55	98.04	144.86	125.71	108.96	113.52	0.467	0.000140467
2030551	LOC237512	XM_137226.3		2716.9	1266.78	635.59	1781.32	740.48	1590.37	1085.13	846.35	2502.03	2423.19	2166.13	3258.57	0.234	0.000140706
2710341	NSG2	NM_008741.1	neuron specific gene family member 2	143.9	61.81	66.33	71.39	71.14	65.9	66.09	63.2	123.6	74.68	90.31	100.56	0.461	0.000141258
3850463	TRAF1	NM_009421.2	Tnf receptor-associated factor 1	226.42	121.69	99.77	106.86	72.06	92.18	88.54	82.18	136.6	175.15	95.58	89.29	0.441	0.000146705
520524	IGKV4-80_AJ231213_IG_KAPPA_VARIABLE_4-80_91			628.58	96.2	70.66	61.12	60.88	61.21	63.82	59	418.5	109.88	77.89	68.06	0.112	0.000150259
270673	ACADS	NM_007383.2	acyl-Coenzyme A dehydrogenase, short chain	237.28	262.08	548.92	508.06	434.91	288.35	348.76	506.47	141.36	116.84	126.91	139.86	2.313	0.000151741
2630463	C2TA	NM_007575.1	class II transactivator	833.74	334.51	169.28	179.62	178.9	180.05	163.52	166.86	482.68	217.19	143.58	107.3	0.203	0.000152775
2490735	A130001G05RIK			221.17	128.43	99.75	137.61	108.04	126	104.14	100.78	120.18	204.17	117.81	133.97	0.451	0.00015307
3190612	C2TA	AK040723	class II transactivator	231.84	143.19	84.42	103.03	113.72	86.22	90.13	86.75	142.89	115.92	78.88	73.08	0.364	0.000158649
3520746	SLFN1	NM_011407.1	schlafen 1	270.65	574.75	81.97	91.15	81.09	207.31	88.37	82.39	130.99	391.85	84.26	82.71	0.303	0.000160414
990685	HSD17B4	NM_008292.2	hydroxysteroid (17-beta) dehydrogenase 4	2963.64	3002.63	6110.5	4503.5	5035.93	3879.79	4511.05	5391.99	1408.97	1241.34	1853.34	1446.89	2.062	0.000160464
7150541	ARL4	NM_007487.2	ADP-ribosylation factor-like 4A	365.74	354.81	922.1	819.63	660.98	573.2	733.11	917.69	231.56	131.3	223.91	167.17	2.521	0.000162178
3450075	PIK3CG	NM_020272	phosphoinositide-3-kinase, catalytic, gamma polypeptide	280.32	237.71	130.26	145.43	129.49	151.1	134.08	116.11	136.31	290.86	97.65	102	0.465	0.000162536
3850131	RBMS2	NM_019711.2	RNA binding motif, single stranded interacting protein 2	405.26	772.5	989.38	770.73	757.38	893.88	703.2	757.32	294.11	306.54	314.02	387.83	2.441	0.000163939
450327	LOC243423	XM_144770.2		869.95	314.31	76.85	124.96	68.66	74.87	80.64	63.95	383.8	297.62	108.62	78.27	0.088	0.000166448
2510066	VNN3	NM_011979.1	vanin 3	282.62	303.04	985.61	620.61	446.37	513.02	727.58	624.61	84.27	108.84	82.24	77.55	3.487	0.000168091
2750082	CMAH	NM_007717.1	cytidine monophospho-N-acetylneuraminic acid hydroxylase	161.22	109.32	77.44	75.38	69.12	121.76	83.68	75.2	99.16	85.36	66	68.36	0.48	0.000168603
4610722	CDC20	NM_023223.1	cell division cycle 20 homolog (S. cerevisiae)	245.24	255.79	109.89	100.7	102.12	139.89	89.62	78.56	182.96	198.66	114.61	598.42	0.448	0.000168603
2000747	TNFRSF4	NM_011659	tumor necrosis factor receptor superfamily, member 4	185.37	107.02	88.07	100.94	90.26	85.27	87.17	92.53	134.74	142.93	90.19	89.32	0.475	0.000169464
2490066	A230020G22RIK	NM_178165.2	Fc receptor-like 1	161.3	77.88	74.19	71.49	64.87	65.9	65.24	68.19	132.15	70.95	67.66	69.85	0.46	0.000169465
3400632	SIRT7	NM_153056.1	sirtuin 7 (silent mating type information regulation 2, homolog) 7 (S. cerevisiae)	1736.09	1109.29	794.81	1010.09	838.61	934.93	868.09	735.09	1233.29	1365.11	874.75	1111.01	0.458	0.000173296
4850079	KIF23	NM_024245.3	kinesin family member 23	240.45	217.57	99.19	97.83	98.23	140.04	105.42	96.44	156.34	166.22	103.5	550	0.413	0.00017555
1770458	SLAMF1	NM_013730.2	signaling lymphocytic activation molecule family member 1	157.26	65.45	65.31	62.33	67.69	66.91	69.37	61.5	106.6	83.11	65.3	71.2	0.415	0.000176937
6840270	4930431B09RIK	XM_207778.3		184.77	207.63	73.09	76.46	83.33	80.02	71.15	71.6	135.34	132.63	90.68	78.53	0.396	0.00018105
4880064	RPL12	NM_009076	ribosomal protein L12	3294.72	1739.76	785.71	1889.15	977.19	2019.65	1449.17	1106.12	4680.1	2574.32	3698.41	4324.32	0.238	0.000181605
4610373	ICSBP1	NM_008320.2	interferon regulatory factor 8	341.05	154.21	107.81	183.53	126.15	123.61	112	84.76	188.82	292.08	104.79	124.04	0.316	0.000181849
1660463	1110038O08RIK			95.7	100.43	266.53	206.82	146.65	140.11	207.52	278.87	60.22	78.62	60.28	61.91	2.785	0.000181918
6900044	LAT	NM_010689.2	linker for activation of T cells	224.05	76.61	66	87.26	68.28	70.77	75.66	62.22	98.09	106.72	68.96	77.37	0.295	0.00018279
7400154	RPL8	NM_012053.1	ribosomal protein L8	6480.14	4412.93	2840.06	4320.16	3766.56	5002.44	4972.62	3945.93	9995.22	6395.99	9119.99	9011.79	0.438	0.000187784
2940746	SLC27A1	NM_011977.2	solute carrier family 27 (fatty acid transporter), member 1	426.53	689.69	1469.95	1574.05	1237.51	1339.72	1524.84	1448.02	130.39	104.63	112.9	160.12	3.446	0.000187784
6380128	HIST1H2BE	NM_178194.2	histone cluster 1, H2be	123.82	141.55	269.8	234.61	195.07	163.03	173.12	196.4	85.25	82.55	102.18	94.73	2.179	0.000198513
1070091	GMFG	NM_022024.1	glia maturation factor, gamma	1486.52	1969.72	318.21	411.39	368.53	619.74	332.44	316.92	933.41	1316.47	277.1	265.04	0.214	0.000201208
4010402	GIMAP8	NM_212486.2	GTPase, IMAP family member 8	1714.22	323.96	457.91	420.8	410.93	288.08	418.94	282.26	790.01	230.93	351.73	208.47	0.267	0.000205545
670739	HIST1H2AH	NM_175659.1	histone cluster 1, H2ah	1030.21	1124.35	136.24	178.4	363.7	387.06	183.74	176.77	828.95	952.24	312.75	2225.78	0.132	0.000205558
2900730	PNPLA2	NM_025802	patatin-like phospholipase domain containing 2	5674.5	7780.38	18173.1	12473.1	12707.6	11429.5	14926.7	18028.6	849.26	646.72	739.77	929.65	3.203	0.000205558
6370553	WBSCR5	NM_022964.2	linker for activation of T cells family, member 2	1069.98	514.78	315.85	227.46	257.44	260.04	242.37	201.23	483.28	547.5	162.27	138.97	0.295	0.000209471
5690593	TES	NM_011570.2	testis derived transcript	1031.02	649.88	508.43	338.41	705.2	565.33	810.44	784.92	3901.39	1798.29	4802.73	4918.18	0.493	0.000213125
5360181	CPM	XM_125830.3		356.39	93.07	123.2	104.72	140.63	126.66	134.82	124.88	448.44	119.93	424.26	716.02	0.346	0.000213125
5260079	FCHSD2	NM_199012.1	FCH and double SH3 domains 2	807.39	435.61	353.32	331.9	312.32	356.41	300.49	337.61	645.19	453.99	440.38	417.88	0.438	0.000216416
4390128	RALGPS2	NM_023884.2	Ral GEF with PH domain and SH3 binding motif 2	186.07	89.61	81.14	77.69	78.39	80.57	78.32	74	146.19	99.19	118.01	93.88	0.436	0.000216852
4610129	HIST1H2AN	NM_178184.1	histone cluster 1, H2an	706.08	458.18	131.36	222.49	232.92	270.58	157.32	147.48	396.99	607.74	191.44	1321.7	0.186	0.000226545
4050689	PTPN18	NM_011206.2	protein tyrosine phosphatase, non-receptor type 18	283.99	204.86	92.02	161.57	87.32	139.08	103.25	83.8	158.25	232.34	84.09	113.67	0.324	0.000227327
2470746	A830080H07RIK			525.78	225.88	223.62	187.12	231.65	173.08	203.3	185.48	447.15	315.43	506.58	399.26	0.425	0.000227658
5050343	BTK	NM_013482.1	Bruton agammaglobulinemia tyrosine kinase	907.51	525.75	237.94	202.15	177.33	269.22	181.14	169.33	361.84	319.04	120.04	101.04	0.262	0.000232658
6330239	IGKV4-57_AJ231221_IG_KAPPA_VARIABLE_4-57_15			1871.03	942.43	118.78	119.71	70.69	93.47	77.59	69.72	1200.25	448.86	250.6	101.57	0.063	0.000240232
830543	ITGB7	NM_013566.1	integrin beta 7	850.28	258.09	175.88	160.18	160.26	122.57	155.9	155.73	444.49	292.47	133.49	115.32	0.207	0.000240232
1050209	RPL12	NM_009076.1	ribosomal protein L12	4747.85	2870.04	1335.17	2875.06	1897.09	3151.19	2578.9	2221.36	6776.75	3971.21	5578.41	6699.17	0.281	0.000240579
1260634	IGK	M83099	immunoglobulin kappa chain variable 21 (V21)-2	1798.19	1802.35	111.62	127.34	109.01	66.02	70.63	69.04	2449.25	254.74	174.01	94.07	0.062	0.00024373
6760735	TCRB-V13			10379.9	844.04	945.47	842.47	519.19	361.51	531.94	367.8	5182.35	1358.78	972.61	490.26	0.091	0.00024373
7160253	HIST1H2AG	NM_178186.1	histone cluster 1, H2ag	4059.48	3394.55	509.05	703.53	1405.67	1275.37	661.22	663.59	3240.01	2606.25	1274.33	5698.74	0.125	0.000248242
6960608	ARHGEF1	AK040093	Rho guanine nucleotide exchange factor (GEF) 1	367.95	153.06	92.44	143.55	171.61	138.37	167.27	171.43	167.98	192.37	126.25	188.86	0.251	0.000248242
6840164	BPNT1	NM_011794.2	bisphosphate 3'-nucleotidase 1	165.47	186.35	344.07	278.52	288.25	222.66	249.58	283.4	141.97	118.39	173.5	114.89	2.079	0.000248242
4230619	PKP2	NM_026163.1	plakophilin 2	141.64	78.55	344.9	353.94	210.5	161.4	241.21	199.8	94.66	114.5	100.93	115.05	2.435	0.000253413
4490243	RAC2	NM_009008.2	RAS-related C3 botulinum substrate 2	667.99	981.75	146.64	136.16	119.58	208.79	123.19	99.29	473.86	466.74	113.49	96.89	0.22	0.000253688
4900474	DDB2	NM_028119.2	damage specific DNA binding protein 2	361.4	179.47	175.48	206.09	197.54	186.72	221.36	203.8	470.95	138.69	419.63	438.11	0.486	0.000253688
770162	E2F2	NM_177733.2	E2F transcription factor 2	412.24	425.99	129.83	119.05	150.61	134.07	110.79	105.79	230.38	207.43	103.89	131.01	0.315	0.000253963
1820075	PLEK	NM_019549	pleckstrin	270.13	174.7	102.07	143.2	111.85	138.03	110	89.86	107.66	551.92	98.47	93.69	0.378	0.00025589
7400491	EPB4.1L1	XM_487678		312.64	358.94	737.57	652.23	719.94	501.92	751.39	949.12	416.25	224.67	602.89	369.65	2.359	0.000257827
1230681	LOC268569	XM_195821.2		2385.8	2073.08	1157.67	1537.94	1168.88	1652.91	1275.21	1080.76	4445.12	2822.34	4473.89	5849.23	0.485	0.000258884
2360630	SLC9A6	NM_172780	solute carrier family 9 (sodium/hydrogen exchanger), isoform 6	107.14	158.37	226.81	161.74	130.73	137.79	133.64	128.82	87.26	86.15	90.28	85.02	2.117	0.00025957
3290133	ENPP1	NM_008813.2	ectonucleotide pyrophosphatase/phosphodiesterase 1	250.97	326.04	98.92	91.73	98.91	155.57	112.11	102.72	253.28	152.09	242.57	253.78	0.394	0.000260122
3130609	HIST1H2AK	NM_178183.1	histone cluster 1, H2ak	1404.5	1473.94	213.09	236.14	472.93	517.81	256.85	261.25	1212	1178.31	452.18	3155.35	0.152	0.000263687
20201	AKAP7	NM_018747.3	A kinase (PRKA) anchor protein 7	513.76	584.63	1225.07	978.6	1094.19	1004.78	1074.22	1264.9	544.78	480.11	662.31	534.96	2.385	0.000264047
2650326	PML	NM_008884	promyelocytic leukemia	912.24	550.53	386.8	385.14	413.79	527.51	472.17	444.09	648.38	462.27	516.24	638.12	0.424	0.000271589
6770647	CLPX	NM_011802.1	caseinolytic peptidase X (E.coli)	289.99	354.09	586.63	371.68	354.6	341.66	396.89	385.13	246.62	175.64	284.33	193.56	2.023	0.000275756
6420450	NFKBIE	NM_008690.2	nuclear factor of kappa light polypeptide gene enhancer in B-cells inhibitor, epsilon	268.84	286.13	89.27	100.89	112.75	154.04	113.32	85.99	200.13	279.66	111.62	95.98	0.332	0.000276504
5860500	NRG4	NM_032002	neuregulin 4	333.66	291.85	1166.44	1418.39	581.4	412.67	654.99	1082.22	98.73	79.4	130.5	114.97	3.496	0.000276779
1660138	DLC1			299.36	308.68	727.15	537.74	700.34	647.35	849.41	787.29	141.89	144.94	214.89	138.06	2.429	0.000279789
5810114	RIC3	NM_001038624.1	resistance to inhibitors of cholinesterase 3 homolog (C. elegans)	194.89	123.98	438.93	329	372.18	205.69	359.11	292.48	93.02	87.36	106.07	101.34	2.252	0.000280254
6560685	PPM1A	NM_008910.2	protein phosphatase 1A, magnesium dependent, alpha isoform	1917.4	2192.81	4528.12	2637.85	2995.52	1817.38	3066.8	3623.66	1616.37	1279.38	1392.11	1729.54	2.362	0.000280254
780386	ACTB	NM_007393.1	actin, beta, cytoplasmic	80.7	73.31	412.34	91.69	88.55	68.9	83.66	73.68	69.95	70.6	87.39	96.62	5.11	0.000280254
5050059	GLYCAM1	NM_008134.1	glycosylation dependent cell adhesion molecule 1	1219.39	98.5	67.87	115.49	61.17	68.83	119.58	67.6	631.62	209.09	100.44	68.55	0.056	0.000280321
4010162	CYP4B1	NM_007823.2	cytochrome P450, family 4, subfamily b, polypeptide 1	257.67	310.92	675.99	621.98	462.58	433.18	615.07	542.65	122.88	89.06	128.45	108.37	2.623	0.00028183
6480315	BC034068	XM_194205.2		133.64	176.92	484.51	423.34	207.19	198.18	245.24	367.89	57.19	81.85	64.51	60.94	3.626	0.000288875
5890768	ARHGAP25	NM_175476.3	Rho GTPase activating protein 25	469.14	308.91	170.46	123.31	164.44	142	168.02	121.96	206.67	234.16	117.54	99.61	0.363	0.000291554
6180082	SH2D1A	NM_011364.2	SH2 domain protein 1A	149.84	64.81	70.59	75.9	65.02	63.64	63.14	61.37	99.73	70.26	69.13	59.47	0.471	0.0002927
4280286	PDE1A	NM_016744.1	phosphodiesterase 1A, calmodulin-dependent	174.44	243.08	397.53	262.29	335.32	319.08	387.6	406.85	188.64	187	250.13	178	2.279	0.0002927
1740674	AMID	NM_153779.1	apoptosis-inducing factor, mitochondrion-associated 2	192.14	289.35	514.18	312.6	414.63	326.33	335.13	436.81	95.83	90.55	102.18	104.56	2.676	0.000298467
2970470	HTRA3	NM_030127.1	HtrA serine peptidase 3	152	160.04	354.28	301.87	366.74	243.18	398.37	425.74	141.29	130.83	110.39	107.25	2.331	0.000311103
5860356	RPS6KA1	NM_009097.1	ribosomal protein S6 kinase polypeptide 1	811.23	833.99	327.83	285.91	343.62	405.87	385.12	362.05	434.2	650.62	384.14	441.44	0.404	0.000316819
3360687	LOC381776	XM_355775.1		188.29	81.92	68.99	69.63	58.98	64.4	63.9	60.33	197.63	72.28	80.7	60.01	0.366	0.000324599
4730392	SWAP70	NM_009302.2	SWA-70 protein	656.44	188.54	205.92	323.85	216.51	243.87	275.39	215.87	361.41	314.95	279.04	303.88	0.314	0.00032674
5870521	D930015E06RIK	NM_172681.3	RIKEN cDNA D930015E06 gene	322.45	237.53	136.96	116.88	150.58	166.42	149.54	166.41	318.58	172	283.38	234.2	0.425	0.00032674
1450300	CD84	AK040694	CD84 antigen	278.88	223.8	116.67	110.17	126.27	115.76	102.94	105.12	139.22	190.16	94.05	83.44	0.418	0.000327108
3190326	NFS1	NM_010911.1	nitrogen fixation gene 1 (S. cerevisiae)	111.68	124.25	230.19	188.74	164.55	157.41	149.29	166.93	115.65	97.51	112.83	110.38	2.061	0.000327562
5810575	IGKV1-131_AJ231197_IG_KAPPA_VARIABLE_1-131_20			1014.22	421.67	89.2	109.66	68.45	79.55	87.15	63.85	453.81	308.72	126.28	72.88	0.088	0.000337388
1050092	SERPINA3G	XM_354694.1		1959.2	2299.43	305.26	298.93	138.79	295.76	193.62	124.04	1387.87	2612.7	288.52	157.06	0.156	0.000340084
6180068	1810062O14RIK	AK075803	TBC1 domain family, member 10c	139.31	92.9	68.25	79.84	63.73	68.06	74.66	70.39	123.66	84.61	70.88	80.01	0.49	0.000340246
7050450	GMFG	NM_022024.1	glia maturation factor, gamma	1136.82	1494.77	249.88	370.19	287.92	521.06	270.77	281.27	732.45	1099.54	206.91	226.09	0.22	0.000341274
3390020	PCCB	NM_025835.1	propionyl Coenzyme A carboxylase, beta polypeptide	618.62	497.79	1403.7	1149.44	1014.05	729.34	1064.84	1158.53	345.96	205.39	459.33	409.23	2.269	0.000342965
2230446	2700094K13RIK	NM_001037279.1	RIKEN cDNA 2700094K13 gene	1984.14	1699.25	902.43	1125.03	1217.06	1224.39	967.47	1142.8	2956.05	1530.14	2279.45	2894.13	0.455	0.000354808
3840523	KIF23	NM_024245	kinesin family member 23	381.01	213.24	126.97	156.79	152.43	175.09	124.33	105.14	166.11	286.16	111.63	915.7	0.333	0.000359789
2190632	1110028E10RIK	NM_152808.1	solute carrier family 44, member 2	1605.92	975.59	726.49	662.98	919.26	775.35	862.53	926.19	1712.4	1132.91	1871.16	1848.43	0.452	0.000359789
5270594	3222402P14RIK	XM_135153.4		196.57	220.07	461.38	233.79	448.75	425.73	467.49	442.87	667.46	325.81	932.14	707.16	2.347	0.00036113
5900440	FGD2	NM_013710.1	FYVE, RhoGEF and PH domain containing 2	622.88	564.37	205.53	221.73	189.86	315.83	184.37	177.65	286.79	212.99	119.22	141.07	0.33	0.000367334
2690181	PCCA	NM_144844.1	propionyl-Coenzyme A carboxylase, alpha polypeptide	305.66	291.62	704.11	640.91	402.88	453.54	434.15	468.89	162.3	175.04	201.8	167.85	2.304	0.000367413
4760241	CD40	NM_170702.2	CD40 antigen	761.93	548.04	212.13	165.02	176.27	246.87	153.31	144.51	476.84	389.33	187.84	144.75	0.278	0.000373418
1990014	MAST3	NM_199308.1		685.76	578.42	314.13	284.25	361.86	293.76	404.1	408.64	391.49	399.04	268.34	331.95	0.458	0.000373418
6560593	1500003O03RIK	NM_019769.2	RIKEN cDNA 1500003O03 gene	351.65	532.66	708.89	452.59	521.1	451.18	508.4	521.99	148.08	165.82	170.1	164	2.016	0.000389494
6560301	CD53	NM_007651	CD53 antigen	661.63	283.09	134.02	287.31	123.81	278.58	147.2	98.4	202.11	881.54	96.08	122.79	0.203	0.000412663
5690192	A630077B13RIK	NM_175449.3	RIKEN cDNA A630077B13 gene	220.83	134.78	82.44	120.28	99.87	140.43	104.14	92.3	133.64	288.73	84.57	84.05	0.373	0.000443381
4560397	UHRF1	NM_010931.2	ubiquitin-like, containing PHD and RING finger domains, 1	413.96	211.97	116.38	138.71	147.44	187.37	111.24	111.47	210.06	307.9	168.18	464.28	0.281	0.000449214
4060639	GPR120	NM_181748.1	G protein-coupled receptor 120	249.38	147.41	618.1	767.93	358.08	299.68	436.64	473.72	99.8	93.65	82.11	86.28	2.479	0.000456809
5870358	LOC243433	XM_144783.1		2071.88	3739.22	92.89	168.23	83.67	125.11	74.98	93.14	1593.79	415.89	188.45	96.28	0.045	0.000456945
5310079	PRF1	NM_011073.2	perforin 1 (pore forming protein)	865.59	267.93	222.88	431.87	550.44	320.49	440.53	416.74	433.88	637.7	527.16	592.17	0.257	0.000457291
6980300	CRLF3	NM_018776	cytokine receptor-like factor 3	381.13	162.79	146.21	141.22	101.86	144.56	129.06	109.36	167.09	226.98	130.16	128.12	0.384	0.000467132
4890324	SLC1A5	NM_009201.1	solute carrier family 1 (neutral amino acid transporter), member 5	234.26	257.71	612.98	294.6	513	289.51	407.33	634.6	110.2	72.79	98.73	105.83	2.617	0.000471219
110452	SMS	NM_009214	spermine synthase	706.52	296.2	226.44	279.5	323.4	290.65	300.54	289.92	625.97	432.93	591.29	478.06	0.321	0.000471842
840673	LMNB1	NM_010721.1	lamin B1	539.75	359.52	161.81	164.48	223.2	212.72	176.19	142.46	307.13	626.95	274.23	532.16	0.3	0.000471842
4220673	SPATA13	XM_147847.4		1317.03	860.51	581.96	413.02	738.68	473.8	599.12	469.94	865.55	1006.69	907.82	671.61	0.442	0.000476754
4780400	CRAT	NM_007760	carnitine acetyltransferase	116.73	161.64	274.26	171.99	156.53	160.74	176.44	200.26	88.66	82.46	81.86	84.73	2.35	0.000479017
6270307	A530020G20RIK	NM_177014.2		82.74	91.33	183.18	178.01	107.9	143.05	164.94	182.72	78.92	67.8	76.12	76.53	2.214	0.000484848
1090647	9830148G24RIK	AK036671	RIKEN cDNA E430029J22 gene	853.34	183.44	223.41	212.03	155.02	203.16	198.32	164.79	319.46	213.46	277.78	204.44	0.262	0.000485007
5220709	ARHGAP15	NM_153820.1	Rho GTPase activating protein 15	215.35	113.08	92.28	107.68	75.9	107.33	82.62	77.79	110.53	111.21	74.52	82.73	0.429	0.000485007
6480767	SNRPG	NM_026506	small nuclear ribonucleoprotein polypeptide G	3773.02	2749.73	1360.36	2637.42	2043.24	2464.43	1941.13	2008.57	4631.6	3175.95	4414.92	4673.1	0.361	0.000496739
2470242	HSD3B7	NM_133943	hydroxy-delta-5-steroid dehydrogenase, 3 beta- and steroid delta-isomerase 7	2146.42	3500.97	4453.36	3657.85	3016.23	3526.76	3605.12	4148.02	1884.44	2610.41	1997.85	1880.95	2.075	0.000523043
1400523	1810031K02RIK	NM_133716.2	stromal membrane-associated protein 1-like	2782.53	1846.68	1073	728.15	851.93	930.23	905.95	925.48	1501.17	1184.67	847.48	740.46	0.386	0.000523043
4830326	WBSCR5	NM_022964.2	linker for activation of T cells family, member 2	213.51	108.47	105.31	97.15	88.39	86.69	90.06	83.09	98.81	130.77	75.93	70.56	0.493	0.000523043
2600470	VNN3	NM_011979.1	vanin 3	302.06	305.06	1041.34	688.16	545.29	558.92	851.15	719.45	88.4	119.5	88.96	83.64	3.447	0.000525597
2810600	LOC193798	XM_109346.4		5528.11	4955.98	2641.6	4520.17	3526.11	5589.51	4236.11	4289.35	9333.19	5221.07	8435.46	8804.48	0.478	0.000543598
1740164	HAAO	XM_354652		257.04	103.77	84.74	99.15	85.62	89.9	87.06	101.52	179.73	76.5	83.25	74.94	0.33	0.000545898
940678	LOC382885	XM_356731.1		5068.78	3347.17	2130.89	4105.61	2689.27	3787.81	3436.41	3193.51	6939.55	3786.47	6419.61	6552.37	0.42	0.00054813
6550164	E2F2	NM_177733.2	E2F transcription factor 2	255	267.62	103.74	83.56	98.03	99.92	86.53	76.94	142.07	130.13	81.99	99.35	0.407	0.000549859
270176	IL2RG	NM_013563.3	interleukin 2 receptor, gamma chain	245.08	163.52	78.3	88.8	67.62	114.67	83.31	78.53	124.53	192.26	80.98	73.23	0.32	0.000554365
7510475	AI604832	NM_133979.1	transmembrane protein 16K	283.27	318.81	576.1	432.43	426.97	356.18	436.62	541.25	226.54	168.91	277.93	187.14	2.034	0.000555448
5420593	NTRK2	NM_001025074.1	neurotrophic tyrosine kinase, receptor, type 2	817.54	1100.13	2274.27	1890.48	1974.61	2837.97	2697.26	2953.17	778.47	447.92	976.3	765.15	2.782	0.000569338
3450730	ZCCHC14	NM_080855.1	zinc finger, CCHC domain containing 14	165.59	283.05	350.99	236.99	337.25	301.07	398.59	412.24	423.77	278	512.98	480.53	2.12	0.000581101
730039	CSK	NM_007783.2	c-src tyrosine kinase	1495.03	972.83	651.21	608.7	608.31	531.78	604.36	666.56	861.43	762.63	354.5	578.63	0.436	0.000581665
5960471	X83328	NM_025275.2	EST X83328	610.88	557.13	1330.65	895.64	861.58	817.26	907.65	876.03	518.86	454.47	645.13	681.22	2.178	0.000581665
3840673	SLC2A4	NM_009204.1	solute carrier family 2 (facilitated glucose transporter), member 4	275.58	256.23	716.46	704.96	457.77	525.59	558.71	705.49	105.92	100.34	100.42	140.39	2.6	0.000599685
3190577	SAMHD1	NM_018851.2	SAM domain and HD domain, 1	1042.24	732.57	317.8	469.34	329.47	562.38	434.35	333.93	448.76	1265.17	231.22	273.05	0.305	0.00060471
1190377	CERK	NM_145475	ceramide kinase	1124.02	895.15	527.46	461.71	541.72	549.19	563.25	457.46	514.92	1053.38	366.19	428.97	0.469	0.000606578
3610136	GPR81	NM_175520.2	G protein-coupled receptor 81	348.15	465.99	1225.26	869.24	724.86	825.27	894.36	832.14	209.21	83.99	236.92	214.99	3.519	0.000608206
2600097	LYRM5	NM_133688.2	LYR motif containing 5	1088.39	1085.28	2462.23	2006.75	1546.2	1390.11	1409.86	1588.6	1040.87	482.34	1028.65	870.23	2.262	0.000609302
7330750	GPR174	NM_001033251.1	G protein-coupled receptor 174	141	66.7	67.59	63.36	65.41	59.81	67.25	65.67	75.54	66.01	64.99	62.32	0.479	0.000615375
4180026	A030003A19RIK	NM_173024.1	serine (or cysteine) peptidase inhibitor, clade A, member 3B	401.78	75.36	116.13	129.02	77.45	83.98	78.04	133.73	74.43	73.91	72	70.52	0.289	0.000615909
4850148	FOXP1	AK031837	forkhead box P1	270.76	146.96	108.01	98.18	150.71	131.74	151.8	139.38	227.88	135.97	224.79	185.37	0.399	0.000618603
4200039	LOC270037	XM_193374.2		3392.24	2357.35	1228.76	2582.19	1496.73	2346.74	2011.26	2076.82	4654.64	2453.7	4174.02	4341.49	0.362	0.000618648
730605	4933408F15	NM_172715	RIKEN cDNA A230097K15 gene	885.42	790.43	2207.75	1479.86	1071.76	939.2	957.71	1065.97	121.59	198.94	146.6	120.56	2.493	0.000643738
7320053	GPX3	NM_008161.1	glutathione peroxidase 3	1067.72	11671.9	4344.74	4843.42	1457.84	19003.5	5391.61	12064.7	1463.03	4422.5	1879.67	1653.74	4.069	0.000651087
460747	FBXO21	NM_145564.2	F-box protein 21	601.48	391.07	1599.2	1309.08	1384.18	817.06	1803.13	2540.7	695.99	360	927.72	730.84	2.659	0.000653185
2480296	CCL8	NM_021443.1	chemokine (C-C motif) ligand 8	769.84	2781.5	131.79	223.93	169.15	1375.04	166.9	175.47	907.12	2538.53	197.89	203.76	0.171	0.000653185
6370279	GATAD1	NM_026033.1	GATA zinc finger domain containing 1	190.73	273.74	463.45	283.11	358.31	205.63	321.69	384.15	200.39	181.28	143.78	207.08	2.43	0.000653185
3400162	MEF2C	AK047994	myocyte enhancer factor 2C	337.08	141.43	146.24	120.93	201.57	147.04	169.79	165.09	238.9	139.82	195.31	144.5	0.434	0.000654854
7400215	BIRC5	NM_009689.1	baculoviral IAP repeat-containing 5	224.39	234.18	82.44	93.5	100.9	135.57	84.2	78.31	182.06	162.97	98.22	433.79	0.367	0.000673363
6420242	RPS27	NM_027015.1	ribosomal protein S27	7506.77	4352.48	3129.96	6208.04	4161.04	4461.82	4900.76	4433.5	6759.3	6611.12	7339.58	7471.89	0.417	0.000674724
1340193	PHF11	NM_172603.1	PHD finger protein 11	221.81	146.51	109.8	130.88	88.27	165.95	88.32	75.46	136.21	172.13	92.1	91.72	0.495	0.000685674
1190735	MBLDC1	NM_178728.3	cDNA sequence AB112350	236.9	194.06	494.98	344.45	384.36	271.93	374.22	369.52	239.47	103.71	285.45	298.42	2.089	0.000696
2760274	2310046K10RIK	NM_029495.1	epithelial stromal interaction 1 (breast)	274.08	231.96	127.63	129.71	104.19	180.68	117.63	115.73	213.53	205.51	145.57	141.4	0.466	0.000736598
4860482	XLR4	NM_021365	X-linked lymphocyte-regulated 4B	175.61	87.67	82.09	100.61	70.19	97.01	85.46	77.54	112.39	145.17	87.61	87.3	0.467	0.000742286
4250711	HIST1H2AF	NM_175661.1	histone cluster 1, H2af	1101.07	732.41	166.6	269.63	362.63	394.73	201.05	174.74	746.52	931.5	287.59	1930.57	0.151	0.000746246
4730180	IGL-V1	XM_148393.1		2179.4	1588.31	149.4	163.8	81.08	127.25	93.24	73.67	2682.1	346.75	382.6	88.33	0.069	0.000762925
60470	RBPMS2	NM_028030.2	RNA binding protein with multiple splicing 2	218.08	177.85	443.38	456.08	358.93	256.46	326.06	350.21	180.44	116.92	175.08	181.19	2.033	0.000762925
6860307	LOC380692	XM_354604.1		5562.75	3603.24	2237.68	3501.08	2287.36	4000.67	3397.21	2522.92	10015.7	4922.55	9562.43	9970.37	0.402	0.000771046
4010398	ACAA2	NM_177470	acetyl-Coenzyme A acyltransferase 2 (mitochondrial 3-oxoacyl-Coenzyme A thiolase)	437.71	697.8	1227.86	773.55	685.89	672.3	745.85	919.23	441.05	252.84	531.02	596.33	2.805	0.000778401
1770301	LOC385282	XM_358168.1		343.31	263.99	72	91.21	72.9	77.17	70.33	75.29	162.7	204.36	79.28	78.76	0.21	0.000801695
3310424	ACAA2	NM_177470	acetyl-Coenzyme A acyltransferase 2 (mitochondrial 3-oxoacyl-Coenzyme A thiolase)	359.25	565.48	997.94	687.67	525.59	619.89	597.73	824.95	394.96	227.46	500.67	520.19	2.778	0.000802761
7560253	ABCD3	NM_008991.2	ATP-binding cassette, sub-family D (ALD), member 3	989.84	970.42	2272.49	1523.41	1771.63	1380.75	1640.69	1992.02	1001.92	662.36	1713.1	1311.81	2.296	0.000805508
7100040	STAT4	NM_011487.1	signal transducer and activator of transcription 4	175.64	84.2	81.97	80.33	70.51	68.97	69.76	67.15	103.33	99.15	72.47	70.85	0.467	0.000808883
1430170	2310001A20RIK	NM_027977.1	RIKEN cDNA 2310001A20 gene	1641.82	999.24	3557.9	2245.37	2387.41	1698.36	2049.88	2044.14	449.03	411.37	531.7	459.96	2.167	0.000810409
4880703	SLC19A1	NM_031196.1	solute carrier family 19 (sodium/hydrogen exchanger), member 1	242.05	272.8	491.5	293.83	382.42	356.75	348.4	341.14	310.16	143.31	358.27	247.34	2.031	0.000817327
4180437	SLC7A5	NM_011404.2	solute carrier family 7 (cationic amino acid transporter, y+ system), member 5	371.31	436.94	142.12	141.52	184.2	316.51	178.44	238.15	389.31	593.07	457.13	502.27	0.383	0.000819874
5220358	POLD1	NM_011131.2	polymerase (DNA directed), delta 1, catalytic subunit	295.49	185.23	134.06	159.02	153.74	144.98	155.19	153.47	218.91	149.38	161.79	290.7	0.454	0.000826901
150692	RPS10	NM_025963.1	ribosomal protein S10	3279.3	2227.82	1305.41	2276.96	1619.77	2215.01	2164.84	1876.34	4603.02	2806.52	4751.55	4524.2	0.398	0.000827577
4730246	LOC226690	XM_129598.3		258.84	119.42	97.29	87.47	79.63	155.79	89.61	83.12	136.01	116.51	88.8	77.61	0.376	0.000837154
1340681	RYK	NM_001042607.1	receptor-like tyrosine kinase	317.14	420.82	670.51	468.45	596.28	472.37	615.64	648.57	569.23	436.88	592.79	669.11	2.114	0.000837154
7650360	LBH	NM_029999.3	limb-bud and heart	701.44	315.49	257.45	262.24	408.96	312.36	339.63	238.95	973.55	1558.31	575.12	642.57	0.367	0.000839086
10097	SCTR	XM_148959.2		102.77	123.86	285.63	224.41	145.58	130.96	232.2	171.26	59.65	59.12	65.61	59.96	2.779	0.000847089
6220372	ST3GAL3	NM_009176.2	ST3 beta-galactoside alpha-2,3-sialyltransferase 3	422.33	384.61	919.07	627.61	714.22	350.43	560.95	636.87	220.82	195.21	252.3	195.26	2.176	0.000848235
6510253	HIST1H2AO	NM_178185.1	histone cluster 1, H2ao	5515.85	6072.92	811.65	1002.95	2422.59	1939.44	1048.2	1077.58	5358.6	3637.83	2206.24	7917.88	0.147	0.00085253
5310273	BC034902	NM_177654.2		1069.84	371.11	2593.41	2030.86	1707.64	1285.16	2063.18	1553.1	70.55	68.51	82.82	70.99	2.424	0.000853214
1780025	RAB34	NM_033475.2	RAB34, member of RAS oncogene family	347.27	603.95	875.59	640.07	704.52	530.3	648.31	855.99	447.6	379.61	485.08	495.36	2.521	0.000853214
6330164	HAAO	BC012872	3-hydroxyanthranilate 3,4-dioxygenase	184.75	94.67	76.46	69.7	69.26	69.81	74.48	83.98	123.35	73.46	73.27	69.63	0.414	0.000853446
2340022	LOC384422	XM_357640.1	immunoglobulin kappa chain variable 8 (V8)	635.75	172.21	73.11	77.73	91.82	73.93	72	65.94	586.85	175.18	99.47	105.2	0.115	0.000863683
6060681	9430065L19RIK	AK034952		675.68	452.35	309.06	343.21	262.22	471.43	344.31	302.34	720.04	582.81	752.47	653.98	0.457	0.000864461
2360554	PSTPIP1	NM_011193.1	proline-serine-threonine phosphatase-interacting protein 1	214.43	325.27	95.19	108.38	94.85	126.14	98.18	88.74	118.16	341.19	69.79	85.89	0.444	0.000864461
6110220	LOC243433	XM_144783.1		2457.34	3664.19	132.51	202.94	93.32	133.37	86.37	98.24	1851.68	510.91	211.41	115.31	0.054	0.000885689
5690220	MAP3K14	NM_016896.2	mitogen-activated protein kinase kinase kinase 14	225.26	221.39	110.95	124.77	121.98	138.28	125.43	110.31	148.93	168.8	122.08	121.46	0.493	0.000889553
3780471	TCF7	NM_009331.2	transcription factor 7, T-cell specific	132.5	55.28	62.4	66.25	59.15	62.4	61.3	57.56	73.69	64.99	64.63	77.04	0.471	0.000889553
1980470	1300013B24RIK	NM_026184.2	ERO1-like beta (S. cerevisiae)	453.23	261.25	189.09	150.67	144.25	169.79	168.59	152.37	216.04	173.37	165.78	122.22	0.417	0.000895508
2680669	39873	NM_175188.3	membrane-associated ring finger (C3HC4) 1	200.35	170.39	94.11	100.65	77.26	130.06	84.78	90.25	124.53	190.46	74.35	74.18	0.47	0.000896188
10176	DUSP4	NM_176933	dual specificity phosphatase 4	362.22	312.18	732.15	451.94	524.91	363.45	362.28	317.47	96.6	145.85	80.55	83.04	2.021	0.000907799
3870408	PTPRC	NM_011210.1	protein tyrosine phosphatase, receptor type, C	164.25	99.28	77.4	85.39	71.5	86.53	71.78	69.49	85.71	127.47	73.29	76.6	0.471	0.000916181
2680722	ACTB	NM_007393.1	actin, beta, cytoplasmic	77.87	73.22	305.74	78.31	71.88	71.04	79.95	71.16	63.82	69.01	81.03	93.35	3.926	0.000931677
650368	FYB	AK037454	FYN binding protein	183.17	271.75	81.57	81.49	80.18	122.41	80.66	89.03	102.21	183.94	80.87	81.58	0.445	0.000965373
3610537	SNRK	NM_133741.1	SNF related kinase	220.82	297.63	480.97	252.42	360.44	267.97	393.19	429.68	216.14	148.92	224.27	181.91	2.178	0.000976584
1940739	GMIP	NM_198101.1	Gem-interacting protein	265.6	341.12	116.94	131.77	122.83	153.3	133.18	135.68	189.67	221.77	121.34	148.74	0.44	0.000994126
5820372	A030011A13RIK			172.47	106.88	84.09	89.86	107.95	111.09	115.97	104.81	107.61	142.99	88.99	93.55	0.488	0.00101071
1570133	CTSW	NM_009985.2	cathepsin W	398.6	144.1	140.9	159.14	127.95	106.94	135.81	114.77	284.63	164.31	148.81	125.67	0.353	0.00101071
7200044	CCND1	NM_007631.1	cyclin D1	945.1	764.61	402.11	365.99	1323.12	849.85	1110.5	1188.67	1562.9	709.82	1752.91	754.17	0.425	0.00101216
4640446	FMO1	NM_010231.2	flavin containing monooxygenase 1	1063.52	1339.6	3228.41	2110.02	1798.78	2291.39	2370.44	2990.96	1518.79	210.94	2486.33	1021.54	3.036	0.00101253
2030372	IGK-V1	XM_355776.1		1056.24	1496.42	98.75	130.21	72.39	93.16	74.69	69.13	895.89	297.02	170.71	77.34	0.093	0.00103235
3610619	NT5E	NM_011851.2	5' nucleotidase, ecto	257.64	143.64	112.98	96.79	144.48	200.1	170	141.66	452.5	385.15	578.29	457.04	0.439	0.00105379
160121	CRAT	NM_007760	carnitine acetyltransferase	265.11	362.67	773.94	619.96	492.85	419.5	582.97	660.95	152.52	134.26	160.65	141.9	2.919	0.00105499
4150592	DGAT1	NM_010046.2	diacylglycerol O-acyltransferase 1	186.29	266.11	444.46	391.88	341.12	306.75	299.75	437.15	88.83	132.06	95.69	87.06	2.386	0.00106526
6650477	IAN6	NM_153175.2	GTPase, IMAP family member 6	841.44	267.69	380.01	263.81	352.05	235.66	292.46	267.38	562.36	172.17	252.57	147.9	0.452	0.00107406
3310639	POLDIP2	NM_026389.2	polymerase (DNA-directed), delta interacting protein 2	603.7	835.34	1298.62	1239.83	1133.31	999.59	876.63	1068.2	560.1	569.17	610.28	626.25	2.151	0.00108033
4480026	RPS16	NM_013647.1	ribosomal protein S16	5593.02	3274.79	1992.73	3960.48	2500.62	3572.31	3263.91	2818.92	7411.13	4776.4	6224.62	7369.03	0.356	0.001095
5340100	BC003479	NM_145428.1	dehydrogenase/reductase (SDR family) member 7B	327.57	491.18	669.11	640.62	521.14	649.83	476.95	567.76	235.64	182.08	210.16	228.76	2.043	0.00111995
5490193	HIST1H2AI	NM_178182.1	histone cluster 1, H2ai	1363.7	1169.55	220.6	323.07	480.99	512.3	269.36	244.92	1043.27	1071.34	396.84	2257.74	0.162	0.00111995
5860243	PLAC8	NM_139198.1	placenta-specific 8	935.63	1602.27	217.64	395.68	210.13	1174.98	327.04	265.7	1384.02	3781.88	922.86	2499.85	0.233	0.00112542
3170594	AQP7	NM_007473.3	aquaporin 7	189.96	89.02	416.99	632.04	470.74	236.42	516.74	444.26	62.11	63.41	67.57	64.84	2.195	0.0011345
1440373	IGHV1S28_X02460_IG_HEAVY_VARIABLE_1S28_13			410.2	665.87	76.47	73.98	76.79	71.56	69.34	67.25	333.67	174.1	110.7	80.72	0.186	0.00113995
3400703	D930010J01RIK	NM_134147.2	MACRO domain containing 1	138.3	214.82	278.39	236.2	226.56	175.7	214.82	280.24	131.37	131.27	112.12	132.58	2.013	0.0011473
5910092	PLA1A	NM_134102	phospholipase A1 member A	97.78	623.39	216.88	177.29	148.7	500.05	140.45	264.36	66.24	319.62	79.08	81.96	2.218	0.00116102
3400114	GMIP	NM_198101.1	Gem-interacting protein	332.58	411.35	145.31	125.59	166.39	153.46	141.38	136.15	197.62	281.34	131.95	148.39	0.437	0.00125201
6510500	CDCA7	NM_025866.1	cell division cycle associated 7	442.02	376.56	184.57	143.07	170.44	284.39	202.63	170.65	1147.75	320.57	1560.84	1583.11	0.418	0.00126911
4200204	SH3BP2	NM_011893	SH3-domain binding protein 2	424.21	619.39	177.84	185.39	231.22	315.11	212.34	224.15	279.52	584.43	187.66	207.02	0.419	0.0012713
2070300	IGKV4-71_AJ231218_IG_KAPPA_VARIABLE_4-71_20			417.33	162.72	81.62	83.54	76.78	74.58	77.81	71.35	175.2	252.33	98.1	80.5	0.196	0.00131135
2600068	6430510M02RIK	NM_176932.2	RIKEN cDNA 6430510M02 gene	369.29	122.19	174.58	138	210.53	151.11	232.27	235.86	431.78	168.51	512.51	355.04	0.473	0.00131135
6770195	II	NM_010545.2	CD74 antigen (invariant polypeptide of major histocompatibility complex, class II antigen-associated)	13893.2	10407.3	3926.65	5441.47	5588.57	5635.66	4814.45	5765.71	9894	9077.5	3370.25	2845.08	0.283	0.00131505
60066	IDH3A	NM_029573.2	isocitrate dehydrogenase 3 (NAD+) alpha	538.69	323.65	1267.56	824.23	837.7	662.23	770.22	788.19	274.84	236.39	428.17	230.16	2.353	0.00132477
2810487	SLPI	NM_011414.1	secretory leukocyte peptidase inhibitor	1475.25	5382	229.19	655.84	224.86	1201.61	273.5	328.03	934.68	6608.16	205.34	160.45	0.155	0.00133202
4390564	ORMDL3	NM_025661.1	ORM1-like 3 (S. cerevisiae)	1939.52	1895.19	4150.09	3014.4	4600.57	2412.51	3957.47	5003.63	862.51	525.8	876.02	700.06	2.14	0.00137116
5490156	LOC272683	XM_195289.1		1203.38	382.57	130.07	121.03	78.75	81.12	71.46	65.52	1202.89	288.5	157.94	80.21	0.108	0.00137576
1030373	LOC232060	XM_132608.2		667.26	772.22	77.73	97.94	70.45	82.99	71.99	64.67	559.54	133.97	129.99	80.14	0.116	0.00138745
3520491	EPHX2	NM_007940.2	epoxide hydrolase 2, cytoplasmic	221.18	228.78	575.72	727.59	225.12	422.48	350.61	431.76	71.17	76.07	74.72	84.16	2.603	0.00138924
5900504	1100001I22RIK	XM_485311		4775.21	3546.75	2232.46	3032.22	2500.88	2983.82	2801.08	2709.57	6176.37	3694.92	5854.6	5548.46	0.468	0.00140955
5690300	LOC243467	XM_144849.1		2972.26	1500.19	211.54	185.01	94.71	98.37	99.31	81.52	1643.59	481.01	447.75	123.62	0.071	0.00141526
1500491	NUSAP1	NM_133851	nucleolar and spindle associated protein 1	271.25	175.9	118.7	118.58	119.9	138.95	103.77	96.52	138.18	180.08	108.21	653.62	0.438	0.00141544
1740609	AU020206			252.72	153.72	118.9	136.11	112.57	109.9	123.97	88.43	173.59	276.67	147.05	120.15	0.47	0.00142192
7200431	UGP2	NM_139297.2	UDP-glucose pyrophosphorylase 2	349.86	445.83	728.53	396.46	485.59	435.08	525.61	555.47	488.75	290.64	698.14	370.2	2.082	0.00142437
1510091	PLA2G12A	NM_023196	phospholipase A2, group XIIA	1071.18	803.03	2506.39	1750.85	2013.46	1073.01	1528.15	1548.25	715.12	308.15	716.78	529.82	2.34	0.00144495
2350095	BUB1B	NM_009773	budding uninhibited by benzimidazoles 1 homolog, beta (S. cerevisiae)	282.37	249.69	140.66	129.38	116.61	143.27	112.17	108.89	237.03	235.15	210.58	681.12	0.498	0.00145262
70364	ABCD2	NM_011994.1	ATP-binding cassette, sub-family D (ALD), member 2	724.05	407.03	1768.27	1097.94	1104.64	710.77	1378.61	1437.91	79.9	77.44	82.15	78.44	2.442	0.00145481
990438	COTL1	NM_028071.1	coactosin-like 1 (Dictyostelium)	2379.59	3953.26	830.14	618.16	980.47	1304.51	764.54	843.54	1530.22	1965.5	668.55	735.95	0.349	0.00146097
1510739	KAI1	NM_007656.1	CD82 antigen	938.91	710.61	466.72	437.37	556.83	429.85	606.38	635.01	1535.5	1018.48	964.43	917.74	0.497	0.00149175
2140215	2010004M13RIK			501.18	446.81	234.41	331.33	233.59	283.51	213.8	260.71	539.87	320.84	335.15	422.46	0.468	0.00149966
4180458	ETFA	NM_145615.2	electron transferring flavoprotein, alpha polypeptide	6459.54	6293.04	16618.5	10402.9	12170.3	9598.51	12148.7	12766.1	4619.27	3727.87	5316.1	5188.4	2.573	0.00155924
2690010	SCL0001131.1_227	X01641.1		197.18	98.21	85.17	82.54	75.13	78.76	77.51	75.06	144.32	108.72	83.58	72.03	0.432	0.00157789
5340754	ARHGEF1	NM_008488.1	Rho guanine nucleotide exchange factor (GEF) 1	434.86	271.42	214.74	194.5	169.96	166.03	206.84	205.29	205.89	239.99	133.12	192.79	0.494	0.00158526
6960504	BTC	NM_007568.2	betacellulin, epidermal growth factor family member	114.91	92.58	306.38	236.06	231.41	156.2	321.61	254.88	107.54	91.72	127.36	120.09	2.666	0.00158652
5360129	MKI67	XM_133912.3		333.95	282.43	108.01	88.45	112.3	153.09	94.36	84.79	205.47	228.49	117.62	581.15	0.323	0.00160186
6620136	LOC386091	XM_359066.1		577.79	224.59	169.19	229.64	149.18	358.85	273.57	206.74	749.72	890.93	1071.68	2986.04	0.293	0.00163148
1470341	HIST1H2AH	NM_175659.1	histone cluster 1, H2ah	1127.7	1212.55	210.7	210.93	408.75	434.34	205.39	225.48	1120.97	894.78	395.32	2416.18	0.187	0.00164094
6270072	LOC385253	XM_358150.1		2072.53	867.23	134.05	120.18	75.9	96.75	77.83	70.4	1180.79	419.88	299.66	99.15	0.065	0.00166299
460368	5430427O19RIK	XM_135944.2		180.48	175.28	82.43	109.2	72.79	109.5	83.58	79.57	135.79	204	82.03	77.57	0.457	0.00167099
5890494	HSD3B7	NM_133943.2	hydroxy-delta-5-steroid dehydrogenase, 3 beta- and steroid delta-isomerase 7	959.78	1488.71	2032.17	1840.14	1429.57	1555.64	1707.94	1694.56	753.06	1289.76	735.77	811.03	2.117	0.00167099
1990390	PTE2B	NM_134247.2	acyl-CoA thioesterase 4	96.42	94.62	209.75	184.41	137.63	126.38	160.93	125.81	68.12	65.57	77.75	68.95	2.175	0.00168357
1190477	A430084P05RIK	NM_001045526.1	RIKEN cDNA A430084P05 gene	168.41	115.08	81.01	91.44	84.35	85.26	73.89	74.9	126.05	143.7	78.91	77.24	0.481	0.00170812
4640008	SLC38A2	NM_175121.3	solute carrier family 38, member 2	2732.35	2244.99	1026.41	834.7	1906.16	1552.72	1554.6	1639.37	3320.82	2495.17	3716.33	3389.33	0.376	0.00173028
4180095	A130052C08RIK	AK037815	A kinase (PRKA) anchor protein 13	564.88	509.55	162.66	139.35	235.55	202.77	197.97	207.23	287.24	421.29	239.78	212.11	0.288	0.00175381
5890161	LOC381230	XM_355167.1		1105.48	552.83	281.92	591.94	367.29	477.03	442.39	329.43	1531.06	921.63	1092.03	1247.15	0.255	0.00179905
3990243	MCM6	NM_008567.1	minichromosome maintenance deficient 6 (MIS5 homolog, S. pombe) (S. cerevisiae)	359.38	164.71	126.94	187.77	142.49	197.34	173.25	133.54	239.78	264.73	240.8	353.68	0.353	0.00182062
2140458	A630054M16RIK	AK042052	dedicator of cytokinesis 10	404.19	170.89	167.11	125.09	221.26	145.39	167.56	190.05	181.98	139.12	134.06	110.69	0.413	0.00182062
510010	RASGRP3	NM_207246.2	RAS, guanyl releasing protein 3	222.33	79.3	89.18	179.17	108.61	107.6	122.24	91.37	108.01	109.98	87.16	91.59	0.401	0.00182816
610632	LOC384415	XM_357633.1		11381.3	949.86	370.71	372.26	129.62	125.71	134.6	113.13	8498.24	255.32	1533.78	111.99	0.033	0.0018323
6060025	CASP2	NM_007610.1	caspase 2	1122.92	555.1	466.64	586.45	454.6	672.93	631.34	538.15	1314.77	816.16	1421.16	1537.88	0.416	0.00184354
3450162	ECHS1	NM_053119.1	enoyl Coenzyme A hydratase, short chain, 1, mitochondrial	1021.8	913.56	2333.61	1965.97	1463.16	1750.8	1606	1639.78	784.27	461.37	770.1	877.16	2.284	0.00184477
3850601	ELF1	NM_007920.2	E74-like factor 1	492.09	231.94	230.82	257.7	275.61	314.91	286.84	228.08	292.46	365.93	235.41	292.03	0.469	0.00186321
7150255	ACADM	NM_007382.1	acyl-Coenzyme A dehydrogenase, medium chain	6514.1	6507.21	15745	10046.1	10273.2	9853.09	10745	11899.1	3204.97	1566.11	4127	3448.67	2.417	0.00187629
5560754	LY6D	NM_010742.1	lymphocyte antigen 6 complex, locus D	671.07	435.93	77.15	93.28	243.03	153.53	330.69	794.4	570.89	690.37	309.79	780.56	0.115	0.00190644
1090639	BC003479	NM_145428.1	dehydrogenase/reductase (SDR family) member 7B	452.02	755.83	1025.3	795.13	752.95	854.31	678.44	876.78	300.12	224.1	268.78	270.53	2.268	0.00191
6940196	AATK	NM_007377.1	apoptosis-associated tyrosine kinase	467.75	339.8	1385.5	1170.83	1369.6	359.57	1312.93	1318.59	114.71	201.9	84.99	155.04	2.962	0.0019198
4280138	STIM1	AK031003	stromal interaction molecule 1	381.57	183.95	177.67	163.52	255.4	185.82	262.59	281.36	262.12	190.54	243.67	215.28	0.466	0.00191986
7050433	LPXN	NM_134152.1	leupaxin	1111.92	766.58	344.71	267.02	253.02	411.37	244.75	211.88	612.83	526.7	206.27	150.57	0.31	0.00192066
4920600	C230071H18RIK	NM_207265.1	RIKEN cDNA C230071H18 gene	233.27	100.17	102.55	81.22	199.1	100.06	143.09	104.38	122.58	104.14	87.22	101.54	0.44	0.00192145
3180332	BC054059	NM_145635.1	cDNA sequence BC054059	1302.32	2193.01	2978.21	3806.31	2244.64	4275.96	2342.78	3336.04	75.11	77.06	89.27	70.5	2.287	0.00195173
240653	G6PDX	NM_008062.1	glucose-6-phosphate dehydrogenase X-linked	461.29	741.78	1029.36	1063.83	833.44	1321.49	828.96	907.5	255.55	375.43	290.97	244.54	2.231	0.0019534
6250040	D11ERTD736E	XM_126512.3		966.6	515.48	2160.55	2376.39	2448.03	1513.68	3546.84	2279.93	172.36	148.35	169.23	173.12	2.235	0.00195999
4220162	STX11	XM_203312.2	syntaxin 11	320.2	472.51	148.09	134.66	141.78	206.01	136.13	110.73	318.51	1173.09	210.08	192.54	0.462	0.00198479
5340196	IGK-V38	XM_355779.1	immunoglobulin kappa chain variable 38(V38)	550.65	584.21	75.79	88.82	70.3	72.67	75.25	69.89	289.1	186.4	144.91	75.64	0.138	0.00198705
5820356	SLC25A19	NM_026071.1	solute carrier family 25 (mitochondrial thiamine pyrophosphate carrier), member 19	257.69	252.65	575.39	371.69	392.04	268.92	289.75	430.62	143.67	84.77	119.59	113.94	2.233	0.00200044
2070072	LOC381448	XM_355403.1		2407.83	1685.79	855.64	1717.16	1174.93	1766.92	1345.89	1282.31	4642.31	2671.72	3338.34	3955.55	0.355	0.00203679
130162	IGLC2_J00595_IG_LAMBDA_CONSTANT_2_14			3920.87	2519.31	235.43	232.41	191.09	95.55	121.56	73.49	3299.87	289.92	355.54	127.36	0.06	0.0020417
70341	TXNIP	NM_023719	thioredoxin interacting protein	5995.28	4373.54	13967.1	8591.72	9095.98	8479.39	15684.6	16058.8	7322.46	2205.99	10754.7	7530.69	2.33	0.00204556
1780279	4632417K18RIK	NM_026640.1	RIKEN cDNA 4632417K18 gene	732.8	746.04	289.19	250.06	270.21	379.73	242.53	232.51	369.66	429.08	251.79	223.04	0.395	0.00206797
610021	RPS26	NM_013765	ribosomal protein S26	6859.5	4096.19	2143.18	6364.51	3076.74	5147.81	4138.02	3519.53	7900.47	8145.41	7741.06	11567.5	0.312	0.00208315
6020400	SAMSN1	NM_023380	SAM domain, SH3 domain and nuclear localization signals, 1	709.34	1315.69	220.97	171.7	191.24	286.82	173.2	156.44	504.81	1371.41	188.94	155.99	0.312	0.00210155
1010703	ATP6V0E2	NM_133764.2	ATPase, H+ transporting, lysosomal V0 subunit E2	156.67	78.89	330.95	272.76	230.19	106.27	196.47	188.24	207.86	109.51	209.97	173.14	2.112	0.00223142
4040438	LIMS2	NM_144862.1	LIM and senescent cell antigen like domains 2	993.4	484.42	2571.48	2113.76	2344.19	1003.91	2349.26	2263.18	957.09	589.47	879.53	1112.47	2.589	0.00223981
5700161	GPR109A	NM_030701.1	G protein-coupled receptor 109A	198.07	434.76	464	434.13	351.09	424.94	365.11	399.22	82.44	831.22	99.94	118.57	2.343	0.00224633
4290709	IFI30	NM_023065.2	interferon gamma inducible protein 30	726.42	1189.06	215.93	249.67	226.64	424.89	211.17	217.53	779.23	928.46	345.77	334.54	0.297	0.00226299
110670	6330407A03RIK			194.76	164.94	91.83	98.1	124.44	122.21	115.61	89.97	113.32	249.04	93.07	93.02	0.472	0.0022639
540358	BC042423			729.47	580.42	300.32	278.85	362.27	392.66	349.38	293.45	358.01	491.38	301.63	238.81	0.412	0.00227116
4540414	RPS26	NM_013765.1	ribosomal protein S26	8364.27	7367.51	3519.97	5332.04	5082.56	5671.01	5149.7	5540.86	12404.1	7119.07	13085.2	10906.9	0.421	0.00233068
2320398	PINK1	NM_026880.1	PTEN induced putative kinase 1	135.04	151.52	299.51	202.35	239.08	125.83	230.83	266.33	164.95	121.45	129.27	176.69	2.218	0.00235322
130008	ARHGEF18	NM_133962.3	rho/rac guanine nucleotide exchange factor (GEF) 18	956.3	284.15	390.19	504.37	435.84	422.1	481.13	388.5	499.63	513.53	438.63	489.84	0.408	0.00235608
3170730	DECR1	NM_026172.3	2,4-dienoyl CoA reductase 1, mitochondrial	204.96	207.07	472.11	316.89	306.06	227.14	230.9	329.9	158.93	96.29	178.13	123.82	2.303	0.00235608
1190561	MAP4K2	NM_009006	mitogen activated protein kinase kinase kinase kinase 2	493.1	194.14	220.72	224.73	278.2	190.52	255.1	249.6	355.08	189.45	236.61	196.53	0.448	0.00241393
1050497	RPL26	NM_009080	ribosomal protein L26	4053.4	2354.36	1485.12	3678.74	1748.35	3024.36	2501.38	2221.66	4922.29	4398.45	4462.05	5610.02	0.366	0.00246195
5810576	CXCR3	NM_009910.1	chemokine (C-X-C motif) receptor 3	198.31	92.89	97.08	115.91	78.39	87.04	81.54	75.9	132.74	95.92	88	79.94	0.49	0.0025067
20132	IGKV4-62_AJ231210_IG_KAPPA_VARIABLE_4-62_17			1730.8	505.73	165.59	118.54	87.86	87.53	80.62	76.66	814.71	381.56	275.46	91.02	0.096	0.00253279
6960673	IGKV4-61_AJ231209_IG_KAPPA_VARIABLE_4-61_12			5361.57	2224.35	262.04	182.28	78.16	133.51	89.6	82.28	3086.55	1006.81	575.65	162.19	0.049	0.00253939
6660220	SORBS1	NM_009166	sorbin and SH3 domain containing 1	175.67	79.81	355.24	369.15	274.83	208.18	270.03	236.12	88.74	83.72	95.28	91.73	2.022	0.00253939
2470608	TIMP4	NM_080639.2	tissue inhibitor of metalloproteinase 4	635.56	147.07	1540.16	1695.69	1360.23	605.88	2723.9	1598.19	79.39	78.04	81.47	74.44	2.423	0.0025548
3170689	AXUD1	NM_153287.2	AXIN1 up-regulated 1	431.6	387.32	178.64	166.8	220.01	179.86	203.21	229	215.8	709.15	109.08	127.63	0.414	0.00260631
7150097	IRS3	NM_010571.1	insulin receptor substrate 3	568.06	352.09	1331.03	1140.63	1099.52	569.76	992.07	795.96	123.86	77.28	105.76	91.72	2.343	0.00263456
7560349	ADRB3	NM_013462.1	adrenergic receptor, beta 3	239.72	365.73	663.77	621.6	265.6	326.43	327.76	523.41	74.27	72.41	71.35	76.48	2.769	0.0026512
5910750	CLMN	NM_053155.1	calmin	211.39	126.24	461.14	405.46	436.15	169.34	357.54	363.24	85.1	72.14	92.8	108.11	2.181	0.00266835
780475	PRC1	NM_145150.1	protein regulator of cytokinesis 1	434.04	494.62	151.25	123.97	176.44	278.48	118.16	112.79	281.69	422.25	200.04	1443.15	0.348	0.00268061
4280626	3110013H01RIK	XM_203393.1	proline-rich polypeptide 6	278.54	368.99	681.12	632.32	462.24	457.26	545.91	679.78	560.92	239.11	398.68	556.5	2.445	0.00268061
6940719	TLR1	NM_030682.1	toll-like receptor 1	171.76	136.37	79.29	83.42	77.64	101.95	77.37	81.3	103.52	193.22	76.87	86.14	0.462	0.00269664
2600471	D630014A15RIK			1090.69	1525.74	2285.41	1474.5	1428.52	1686.86	1746.37	1820.24	1110.29	981.66	1733.02	1243.43	2.095	0.00271263
2340278	6720463L11RIK	AK032861		1196.92	722.51	514.48	348.4	440.01	595.17	626.01	543.93	1449.42	644.06	1792.24	1283.38	0.43	0.00271902
110678	PTPN14	AK028783	protein tyrosine phosphatase, non-receptor type 14	138.9	144.99	280.69	190.25	252.71	186.88	288.67	301.32	192.79	109.81	272.71	226.86	2.021	0.00271902
4810619	AU022508	AK033065	WW, C2 and coiled-coil domain containing 2	701.02	776.65	1408.65	1029.76	1325.17	1038.63	1382.25	1425.33	537.52	701.91	700.58	512.87	2.009	0.00271902
6940592	C330001N20RIK	AK021168	plakophilin 4	975.84	849.43	2154.28	1480.23	1791.39	1609.36	2677.52	2100.83	1565.93	981.33	2600.88	1698.82	2.208	0.00271902
6940044	EBF2	NM_010095.2	early B-cell factor 2	220.75	133.64	532.72	323.76	421.97	389.41	444.29	555.77	70.8	63.17	76.05	66.72	2.413	0.00273635
3180195	BC022593	NM_001039723.2	transmembrane protein 120B	441.11	247.82	955.33	1025.27	712.35	641.95	762.3	810.45	105.42	124.33	93.83	87.26	2.166	0.00273635
70220	RPL7A	NM_013721	ribosomal protein L7a	3621.55	2895.51	1785.1	2671.79	1962.31	3064.34	2715.04	2347.53	6070.55	3840.12	6094.28	6434.28	0.493	0.00276736
540138	1500012F01RIK	NM_001081005.1	RIKEN cDNA 1500012F01 gene	1358.68	1145.6	471.28	715.96	682.49	959.48	739.58	773.01	2696.1	1089	2254.44	2103.26	0.347	0.00283036
4640113	IGK-V1	XM_355776.1		6388.03	6178.51	280.3	340.49	100.2	214.91	153.62	112.85	4793.1	905.22	868.46	174.26	0.044	0.0028539
5550243	B430110G05RIK	NM_178696.2	solute carrier family 25, member 44	356.84	464.54	723.28	543.83	577.5	573.96	564.88	725.38	268.61	235.13	259.98	219.29	2.027	0.0028623
4730671	1110014J17RIK	AK003702	polymerase (DNA-directed), delta interacting protein 2	876.94	1323.13	1902.33	1189.37	1403.26	1307.7	1257.31	1564.29	980.06	563.89	1116.14	974.07	2.169	0.00286405
6280221	SP100	AK042095	nuclear antigen Sp100	836.72	287.99	282.2	242.94	295.44	313.27	282.18	237.91	398.28	264.66	266.66	263.69	0.337	0.00287133
3830465	FGFRL1	NM_054071.1	fibroblast growth factor receptor-like 1	330.89	221.74	798.72	819.39	791.87	275.65	789.37	993.07	118.26	100.07	94	107.39	2.414	0.00287357
3420025	GRCC2F	NM_013536.1	EMG1 nucleolar protein homolog (S. cerevisiae)	454.26	208.05	168.36	368.46	195.57	299.77	237.44	202.45	470.46	430.3	329.74	427.85	0.371	0.0029397
610592	IGKV8-31_AJ235957_IG_KAPPA_VARIABLE_8-31_3			2525.41	1086.9	146.95	146	118.72	107.72	73.03	64.6	3205.05	290.62	218.04	75.89	0.058	0.00294267
2120647	WASPIP	NM_153138.2	WAS/WASL interacting protein family, member 1	800.56	391.21	353.99	426.58	376.06	439.49	447.01	364.22	332.5	618.29	255.01	272.99	0.442	0.00307809
5670259	5033421J10RIK			172.41	122.27	361.04	247.68	330.98	205.82	289.06	268.63	120.02	81.58	166.85	111.05	2.094	0.00308132
6400044	CKLF	NM_001037841.2	chemokine-like factor	336.99	364.07	162.34	174.93	179.18	214.33	163.35	142.75	372.45	428.99	271.25	311.56	0.482	0.00308132
2940504	NCF4	NM_008677.1	neutrophil cytosolic factor 4	748.77	1563.55	211.46	186.55	167.65	339.44	164.88	173.39	449.59	946.56	147.14	116.47	0.282	0.00309175
7610170	1700001C14RIK	NM_029313.1		199.78	152.36	92.71	145.28	100.51	127.32	105.27	83.58	156.35	304.65	150.26	208.04	0.464	0.00309807
6220270	MCM5	NM_008566.1	minichromosome maintenance deficient 5, cell division cycle 46 (S. cerevisiae)	501.47	402.58	189.08	168.23	191.22	229.02	165.11	145.39	454.95	292.25	401.23	477.95	0.377	0.00314097
3800543	2210419D22RIK			1190.1	1444.77	2455.03	1391.12	2042.3	1609.08	2042.06	2155.99	1451.07	794.38	2178.01	1320.69	2.063	0.00318313
4480070	NCAPD2	NM_146171.1	non-SMC condensin I complex, subunit D2	175.72	101.29	86.16	121.55	90.07	107.89	101.88	97.05	132.93	135.55	110.87	352.67	0.49	0.00322011
5690441	CCND1	NM_007631.1	cyclin D1	809.14	504.9	387.51	354.53	1067.81	631.71	920.28	940.14	1259.11	651.99	1314.02	648.89	0.479	0.003243
2690753	RAPGEF6	NM_175258.3	Rap guanine nucleotide exchange factor (GEF) 6	277.53	76.04	111.67	144.26	109.64	115.2	131.97	103.6	153.55	145.17	150.91	157.86	0.402	0.003243
3990605	RPL35A	NM_021338.2	ribosomal protein L35a	2995.48	1498.62	954.03	2855.29	1192.29	2002.41	1729.38	1228.08	3304.93	3145.05	2645.71	3654.36	0.318	0.00324834
6270059	ATAD3A	NM_179203.1	ATPase family, AAA domain containing 3A	517.12	510.17	1035.63	644.49	697.6	638.83	620.3	689.17	579.85	324.82	698.95	401.02	2.003	0.00326471
5340228	IVD	NM_019826	isovaleryl coenzyme A dehydrogenase	1373.84	823.41	2973.83	2006.43	1994.93	1339.19	1966.29	2493.29	1230.29	301.26	1236.94	983.31	2.165	0.00327375
1170091	ITGAL	NM_008400.1	integrin alpha L	295.44	248.94	116.76	83.03	93.12	96.99	79.95	73.25	164.93	279.12	98.86	73.7	0.395	0.00333079
1580750	LOC381774	XM_355772.1	immunoglobulin kappa chain variable 1-117	6084.6	5686.96	272.12	354.1	94.12	203.32	140.13	103.01	4608.72	771.22	818.45	152.31	0.045	0.00335032
1780736	RPL28	NM_009081	ribosomal protein L28	7072.52	4636.69	3027.86	6503.91	4897.95	5642.73	5479.08	4569.5	9102.69	8344.97	9027.34	11245.9	0.428	0.00342763
1240653	SRR	AK080830	serine racemase	2750.98	1272.04	921.78	2153.37	2154.45	1994.88	2429.63	2260.11	2256.69	3483.23	2639.96	3678.37	0.335	0.00345321
1500594	LOC380804	XM_354716.1	Ig heavy chain V region	212.47	197.87	66.37	65.45	75.56	64.11	68.92	65.88	152.02	71.88	90.86	68.8	0.312	0.0034759
7050382	2600002E23RIK	NM_026441.2	penta-EF hand domain containing 1	759.72	1005.84	1574.16	1178.19	1228.01	1128.33	1116.04	1464.18	1075.17	646.39	1007.39	870.53	2.072	0.00350319
5420392	6330405H19	XM_358637.1		128.72	87.58	263.19	212.36	116.54	94.19	106.88	133.7	103.46	84.12	99.37	113.27	2.045	0.00351877
2140431	2900041A09RIK	NM_182839.1	tubulin polymerization promoting protein	117	103.61	241.03	208.34	143.06	129.61	200.52	148.14	122.37	96.09	186.86	193.46	2.06	0.00354074
4220102	SLC9A3R2	NM_023055.1	solute carrier family 9 (sodium/hydrogen exchanger), isoform 3 regulator 2	467.19	400.89	1042.94	1020.86	1150.34	601.04	1215.6	1174	561.18	350.14	326.02	697.97	2.232	0.00361675
4670091	IGHV1S105_L33944_IG_HEAVY_VARIABLE_1S105_10			637.57	391.17	98.8	85.32	101.54	71.33	74.19	64.85	543.85	184.43	131.58	91.53	0.155	0.00363057
3710458	B3BP	XM_132065.3		921.97	496.05	395.62	284.9	391.07	397.56	371.53	347.07	744.64	480.9	1085.49	703.67	0.429	0.00364617
6960598	LZTS2	NM_145503.1	leucine zipper, putative tumor suppressor 2	231.27	336.59	598.92	516.67	514.64	286.22	558.3	654.35	284.89	619.02	179.4	614.02	2.59	0.00364617
580470	TNFRSF5	NM_170704.1	CD40 antigen	286.43	223.33	120.98	107.18	105.35	141.11	92.98	93.12	273.29	173.9	120.93	90.69	0.422	0.00371979
6620053	CSAD	NM_144942.1	cysteine sulfinic acid decarboxylase	382.55	499.53	960.98	774.19	782.89	634.73	800.44	964.04	168.15	159.96	163.04	238.89	2.512	0.00372345
3990131	RAB34	NM_033475.2	RAB34, member of RAS oncogene family	610.81	872.41	1223.48	1331.75	1101.19	995.63	1229.43	1340.5	817.96	788.78	742.55	1066.55	2.003	0.00379811
7650242	IL18R1	NM_008365.1	interleukin 18 receptor 1	211.53	124.07	85.23	108.57	89.05	98.47	94.61	84.47	140.85	251.84	130.72	131.43	0.403	0.00379811
610129	3110050N22RIK	NM_173181.1	RIKEN cDNA 3110050N22 gene	687.1	549.62	1444.09	798.82	1228.56	785.03	1138.92	1044.83	955.94	704	1426.82	993.93	2.102	0.00380123
5810372	ACADS	NM_007383.2	acyl-Coenzyme A dehydrogenase, short chain	184.43	219.56	478.8	299.16	296.12	227.84	255.55	349.2	102.64	90.12	101.25	115.12	2.596	0.00380515
7150348	MGAT4B	NM_145926.2	mannoside acetylglucosaminyltransferase 4, isoenzyme B	420.98	713.41	963.81	831.03	962.57	645.47	1031.18	1225.35	351.03	390.85	277.96	485.33	2.289	0.00381623
7330189	ADCY7	NM_001037723.1	adenylate cyclase 7	253.56	170.57	102.66	117.16	83.96	140.39	100.28	86.68	149.56	157.41	119.38	117.6	0.405	0.00382098
5290279	HMGB2	NM_008252.2	high mobility group box 2	305.52	311.23	117.18	98.72	125.94	153.44	114.4	100.72	307.65	321.3	206.14	511.17	0.384	0.00382727
1240202	IGHV1S30_X02462_IG_HEAVY_VARIABLE_1S30_12			178.97	154.47	67.37	68.71	66.83	69.31	62.72	68.79	163.1	94.76	74.24	70.84	0.376	0.0038696
5340348	CRLS1	NM_001024385.1	cardiolipin synthase 1	122.55	172.25	245.37	181.44	149.95	155.54	169.49	174.14	106.26	108.97	92.56	120.36	2.002	0.00387367
2360722	LOC231368	XM_144386.2		4010	3130.98	1713.72	2704.73	1861.55	3418.11	2360.02	2049.1	6247.39	4570	5226.06	7415.92	0.427	0.00389849
6250193	TXNIP	NM_001009935.2	thioredoxin interacting protein	1610.72	1492.42	3335.21	2813.71	2318.79	2819.91	4781.31	4854.06	2659.95	665.58	3155.59	3162.89	2.071	0.00390034
20397	IGHV1S124_AF025449_IG_HEAVY_VARIABLE_1S124_11			504.52	415.2	76.98	99.44	68.16	66.77	70.14	63.36	266.35	221.19	111.76	72.65	0.153	0.00393468
380482	LSP1	NM_019391.1	lymphocyte specific 1	2632.61	2393.05	1105	1083.71	1012.63	1381.83	877.2	951.98	5933.41	2284.21	5218.63	5066.61	0.42	0.00401308
5560333	LOC226652	XM_129550.4		197.04	191.61	91.36	96.01	81.04	116.8	91.9	97.31	111.59	127.51	89.89	75.02	0.464	0.00404111
7570278	CLSPN	NM_175554.3	claspin homolog (Xenopus laevis)	170.75	124.52	79.08	87.7	78.33	106.14	80.09	68.61	113.34	113.54	110	153.28	0.463	0.00405772
430167	LY86	NM_010745.1	lymphocyte antigen 86	631.48	824.04	222.64	390.97	206.21	477.19	208.65	199.64	471.33	948.98	158.52	236.54	0.353	0.00408368
7320064	GSTZ1	NM_010363.2	glutathione transferase zeta 1 (maleylacetoacetate isomerase)	6806.18	3734.41	13993.6	9977.22	11564.6	5824.49	8690.51	10374.9	1238.21	363.85	1277.6	1109.67	2.056	0.00408672
6940504	5033413D16RIK			360.81	219.86	169.19	122.1	124.96	168.58	156.22	159.69	446.26	171.07	485.77	193.75	0.469	0.00409542
7150377	CD83	NM_009856.1	CD83 antigen	740.92	312.49	239.59	185.43	222.46	171.68	173.69	184.93	619.38	272.03	364.29	184.22	0.323	0.00411443
3060286	1300010F03RIK	XM_127785.5		238.93	151.89	493.35	486.01	316.64	289.28	361.21	356.12	179.27	122.97	284.4	242.93	2.065	0.00411443
3290437	MCM6	NM_008567.1	minichromosome maintenance deficient 6 (MIS5 homolog, S. pombe) (S. cerevisiae)	570.75	337.33	222.53	196.79	197.33	314.09	244.38	196.14	574.52	319.55	529.58	625.29	0.39	0.00411443
2030367	5730410E15RIK	NM_178765.2	RIKEN cDNA 5730410E15 gene	174.95	212.06	357.6	245.78	425.64	307.02	408.08	412.94	118.98	89.18	164.84	98.68	2.044	0.00414009
4070735	CPEB3	NM_198300	cytoplasmic polyadenylation element binding protein 3	291.39	302.67	598.22	412.48	723.29	380.8	530.77	686.4	176.19	146.07	236.71	190.23	2.053	0.00424067
1240446	BIRC5	NM_009689.1	baculoviral IAP repeat-containing 5	233.25	331.01	100.26	96.65	110.52	149.75	92.72	95.48	201.22	186.78	105.02	449.61	0.43	0.00424067
360097	SNORA65	NR_002898.1	small nucleolar RNA, H/ACA box 65	527.69	485.78	239.9	220.22	218.75	321.85	235.59	258.89	920.49	378	858.32	347.21	0.455	0.00424067
6040605	D230047F17RIK	AK084442		448.81	197.47	178.73	143.28	246.89	225.45	243.22	277.16	349.97	165.75	357.76	262.8	0.398	0.00429085
450706	BC006779	NM_183162.2	cDNA sequence BC006779	301.85	171.24	150.4	172.78	139.17	177.67	153.63	143.53	152.21	171.75	118.96	142	0.498	0.00432213
3310437	PKP4	XM_130277.3		226.4	337.99	543.84	303.71	616.33	501.83	824.74	617.76	435.02	375.55	731.84	572.84	2.402	0.00433678
5260010	SIK2	NM_178710.3	SNF1-like kinase 2	745.56	527.96	1531.83	1404.97	1438.79	1264.09	1430.69	1521.73	115.99	154.92	142.79	120.13	2.055	0.00433678
6960044	ATPAF2	NM_145427.1	ATP synthase mitochondrial F1 complex assembly factor 2	454.17	474.23	959.9	677.08	672.12	625.56	623.78	722.37	331.79	216.78	314.06	231.21	2.114	0.00440313
3140500	H2AFZ	NM_016750.1	H2A histone family, member Z	1370.32	1220.04	618.59	932.94	666.09	925.55	759.31	615.31	2999.66	1821.68	2502.52	3756.07	0.451	0.00445402
7400014	2310005O14RIK	NM_026452	coenzyme Q9 homolog (yeast)	561.04	836.92	1499.6	897.74	861.17	820.98	808.14	1048.37	506.87	242.79	536.26	451.93	2.673	0.00447829
540259	LOC230253	XM_124269.2		2727.33	1902.53	998.71	1984.33	1096.38	1957.7	1362.43	1156.2	4759.31	2704.51	3955.42	4996.73	0.366	0.00448385
3400615	RPS3	NM_012052.1	ribosomal protein S3	7249.59	4234.14	2935.77	5174.59	3206.6	5165.36	4332.58	3217.61	12404.1	6806.4	10544.8	10742.7	0.405	0.00454572
2070243	ALDH5A1	NM_172532	aldhehyde dehydrogenase family 5, subfamily A1	243.63	199.23	566.84	434.19	377.99	200.19	318.56	384.92	112.01	112.16	113.29	149.44	2.327	0.00454591
1410615	NRM	NM_134122.1	nurim (nuclear envelope membrane protein)	607.5	423.31	243.31	207.13	282.85	284.48	256.04	260.87	590.72	274.13	308.98	711.15	0.401	0.00456849
5820369	MEF2C	NM_025282	myocyte enhancer factor 2C	2014.62	459.78	794.36	656.6	1282.52	1003.09	1084.49	859.1	1133.31	894.35	1118.23	810.33	0.394	0.00463046
6370189	BCKDHA	NM_007533.2	branched chain ketoacid dehydrogenase E1, alpha polypeptide	463.8	538.24	1016.8	1037.49	793.51	710.43	722.95	957.01	404.1	279.43	366.98	484.35	2.192	0.00464622
1190148	SUCNR1	NM_032400.1	succinate receptor 1	822.2	172.46	2005.11	1593.95	1218.08	467.65	1164.76	861.73	76.89	61.86	77.23	68.61	2.439	0.00468646
1340026	GPT2	NM_173866.1	glutamic pyruvate transaminase (alanine aminotransferase) 2	461.77	309.53	989.12	896.07	769.07	509.86	634.65	845.7	178.55	130.33	252.76	246.16	2.142	0.00470128
4150180	IGHV1S120_AF025443_IG_HEAVY_VARIABLE_1S120_8			1641.41	1505.68	129.56	185.4	77.51	89.89	73.77	75.46	1291.92	442.92	293.03	102.99	0.079	0.00470445
2000450	CPT2	NM_009949.1	carnitine palmitoyltransferase 2	1157.21	1291.96	3121.26	2358.14	1768.11	1827.69	1778.61	2581.08	531.92	408.05	588.66	580.49	2.697	0.00470751
5870639	GCAP14	NM_028407.3	granule cell antiserum positive 14	1113.11	786.14	2332.86	1501.75	1894.76	1074.36	1549.53	1675.93	991.01	590.97	1286.86	754.47	2.096	0.00474459
2450477	PFN1	NM_011072.2	profilin 1	2258.12	2382.76	1052.57	1311.39	1798.01	1694.92	1468.49	1534.36	1694.68	2305.63	1174.54	1568.3	0.466	0.00474459
3120537	ADRBK1	NM_130863.1	adrenergic receptor kinase, beta 1	3127.12	2604.83	1187.38	1039.12	1224.51	1013.06	1398.54	1535.28	1554.84	1829.63	503.4	1099.55	0.38	0.00478517
6510673	AKAP1	NM_009648	A kinase (PRKA) anchor protein 1	240.69	311.02	550.96	360.03	362.72	392.9	500.85	489.61	470.54	202.08	677.89	521.38	2.289	0.00486542
5340180	WAS	NM_009515.1	Wiskott-Aldrich syndrome homolog (human)	1484.58	1478.54	487.03	368.25	395.45	501.87	406.98	310.79	718.91	975.36	183.7	190.99	0.328	0.00487204
6590296	BC025872	NM_178593.2	RCSD domain containing 1	920.75	678.3	390.21	355.69	347.35	354.99	370.7	318.06	428.8	375.05	283.71	259.4	0.424	0.0048905
4570408	IGKV4-77_AJ235940_IG_KAPPA_VARIABLE_4-77_18			385.95	198.22	76.66	109.61	69.22	69.83	70.95	73.28	233.81	216.87	85.35	80.51	0.199	0.00490588
4610630	LBR	NM_133815	lamin B receptor	1340.81	751.74	574.85	539.93	538.36	527.79	569.45	439.8	628.87	760.5	813.03	821.51	0.429	0.00490588
4640463	EVL	NM_007965.2	Ena-vasodilator stimulated phosphoprotein	298.27	119.95	117.67	156.71	70.62	98.32	98.68	78.03	130.65	236.49	89.84	154.12	0.395	0.00490588
1660025	LY9	NM_008534.1	lymphocyte antigen 9	561.65	557.82	171.25	136.44	125.28	186.73	116.15	113.46	301.75	287.46	126.38	97.23	0.305	0.00492374
6100612	PDE4DIP	NM_001039376.1	phosphodiesterase 4D interacting protein (myomegalin)	285.87	279.25	867.59	755.07	688.67	625.67	673.43	719.79	170.43	217.5	223.5	154.39	3.035	0.00495304
540093	2210421G13RIK	NM_175391.2	apolipoprotein L 7c	162.15	75.53	76.22	85.22	76.63	76.01	80.17	79.37	107.4	159.8	81.35	83.4	0.47	0.00504386
2680367	IGKV9-120_V00804$J00566_IG_KAPPA_VARIABLE_9-120_12			1800.37	1646.33	126.08	172.65	108.09	171.55	80.76	70.77	1656.88	353.05	271.09	86.75	0.07	0.00507022
1710327	LOC224532	XM_128427.3		546.62	939.68	1226.26	800.56	806.58	780.76	726.11	843.76	997.12	256.46	841.49	508.69	2.243	0.00523523
6250753	IGLV3_M34597_IG_LAMBDA_VARIABLE_3_108			317.38	389.58	82.6	80.43	75.59	70.28	71.43	69.44	268.86	157.13	90.43	70.63	0.26	0.00529582
2190021	LOC384414	XM_357632.1		3875.78	1840.39	241.26	193.67	94.97	101.18	104.63	115.48	2760.1	727.83	631.05	180.15	0.062	0.00537275
6980273	CTDSPL	NM_133710.1	CTD (carboxy-terminal domain, RNA polymerase II, polypeptide A) small phosphatase-like	308.66	272.79	662.37	641.02	558.92	499.56	668.04	776.99	173.52	168.26	220.38	180.22	2.146	0.00537275
4900703	RPL19	NM_009078.1	ribosomal protein L19	1799.92	1357.22	750.49	1059.44	829.13	1127.59	1048.2	952.92	3508.29	1389.22	2511.84	2371.89	0.417	0.00542715
5090414	ACAA2	NM_177470	acetyl-Coenzyme A acyltransferase 2 (mitochondrial 3-oxoacyl-Coenzyme A thiolase)	576.86	871.69	1442.9	927.5	896.82	863.88	924.16	1203.31	651.74	304.21	735.27	763.4	2.501	0.00551813
1190717	SLC1A5	NM_009201.1	solute carrier family 1 (neutral amino acid transporter), member 5	224.79	213.29	560.35	271.17	480.91	274.11	386.15	562.97	110.43	78.9	105.39	98.45	2.493	0.00553792
6370091	CD180	NM_008533.2	CD180 antigen	212.58	139.44	106.04	86.49	95.94	105.25	92.7	78.64	143.94	125.29	85.05	76.27	0.499	0.00565282
1580592	LDHD	NM_027570.3	lactate dehydrogenase D	115.52	149.67	256.45	191.37	159.24	178.34	149.84	159.22	133.03	120.01	148.5	147.18	2.22	0.00565282
1070356	IGKV4-68_AJ231222_IG_KAPPA_VARIABLE_4-68_18			884.02	377.53	103.5	107.37	70	60.28	61.78	65.73	429.48	304.01	128.73	87.76	0.117	0.00566492
830450	ARL4	NM_007487.2	ADP-ribosylation factor-like 4A	440.5	234.74	997.29	843.75	774.11	634.98	869.05	952.92	177.35	111.16	233.89	171.92	2.264	0.00582038
670431	EHD2	NM_153068.1	EH-domain containing 2	250.63	299.28	614.69	266.95	464.73	309.01	336.21	564.26	153.66	163.53	159.08	142.24	2.453	0.00583958
6580309	LOC384419	XM_357637.1		1634.96	438.9	144.44	146.9	110.15	91.91	75.93	65.46	1614.84	254.69	167.57	88.56	0.088	0.00599177
130577	FGF10	NM_008002.3	fibroblast growth factor 10	597.9	492.67	1623.37	1634.82	1311.69	1115.09	1491.05	1497.94	158.83	88.98	293.65	157.69	2.715	0.00602263
830576	IGK-V38	XM_355779.1	immunoglobulin kappa chain variable 38(V38)	263.5	237.55	67.66	73.26	66.96	71.59	71.64	65.58	149.41	128.52	97.49	75.11	0.257	0.0061349
5870176	B430104H02RIK	NM_026568.1		309.27	311.78	723.65	557.57	574.54	402.83	478.93	603.13	314.53	199.47	308.88	320.66	2.34	0.00621602
5310040	LOC380805	XM_138309.2		1012.57	1105.51	123.79	96.88	64.31	83.38	81.7	66.54	611.54	292.29	121.16	100.68	0.122	0.00621909
4780196	FXYD5	NM_008761.2	FXYD domain-containing ion transport regulator 5	386.65	721.27	142.99	280.23	175.51	347.36	180.43	139.36	236.39	1032.34	150.95	169.72	0.37	0.00622485
1090376	IGHV9S6_L14366_IG_HEAVY_VARIABLE_9S6_92			243.85	107.73	67.26	71.4	62.05	66.94	63.83	61.47	170.7	123.11	105.2	69.87	0.276	0.00633095
2810138	SLC1A5	NM_009201.1	solute carrier family 1 (neutral amino acid transporter), member 5	217.55	235.01	464.06	227.29	368.3	253.08	326.69	491.32	93.97	83.17	95.06	101.45	2.133	0.00636403
6560747	H2-M2	NM_008204.2	histocompatibility 2, M region locus 2	778.4	240.53	152.45	98	135.52	154.65	164.76	153.3	497.59	380.96	175.97	86.67	0.196	0.00638248
2630040	A130026C10RIK	AK037550		694.86	643.7	297	192.18	392.34	629.08	374.35	360.45	535.94	487.64	560.31	374.75	0.427	0.00638248
940246	PKP2	NM_026163.1	plakophilin 2	591.43	211.01	1615.91	1122.35	1177.52	444.15	1004.11	848.26	224.51	258.15	248.94	250.68	2.732	0.00639439
1070307	SELPL	NM_009151.2	selectin, platelet (p-selectin) ligand	929.13	1499.43	348.71	296.67	273.24	461.62	251.53	241.19	552.05	1128.5	213	193.91	0.375	0.00639439
4900348	RPL31	NM_053257.1	ribosomal protein L31	7565.41	5520.88	3666.98	7749.79	4743.09	6872.56	5785.17	5376.71	9021.51	8308.31	8767.6	10211.2	0.485	0.00645064
2140551	LOC381114	XM_355032.1		5561.91	5192.05	2651.19	3163.67	2707.05	4400.59	3275.9	3421.93	11075.2	4088.96	10235	9545.19	0.477	0.00649287
110458	ADH1	NM_007409.2	alcohol dehydrogenase 1 (class I)	1304.51	4026.07	3321.11	2582.95	2375.37	1998.63	2174.52	3499.91	2468	3384.79	2759.89	1576.2	2.546	0.00649963
4810044	RPS28	NM_016844.1	ribosomal protein S28	4405.88	2797.8	1529.26	3792.55	1973.81	2911.76	2432.07	2274.84	4524.6	4717.15	4627.63	6436.43	0.347	0.00651417
1050138	A630084D02RIK	AK042346	mediator complex subunit 23	515.13	143.49	171.3	363.92	204.79	204.43	210.46	215.17	150.28	312.42	122.13	224.68	0.333	0.00651428
2140639	CTSE	NM_007799.2	cathepsin E	189	258.09	82.86	76.67	95.18	104.23	109.72	101.61	115.6	94.65	89.13	85.52	0.438	0.00651428
4860079	CRELD2	NM_029720.1	cysteine-rich with EGF-like domains 2	519.1	777	215.11	346.77	201.63	389.81	263.31	218.57	475.91	761.03	288.32	252.59	0.414	0.00655322
3450630	LOC381561	XM_355526.1		3639.69	1911.14	1517.95	3371.98	2000.03	2859.74	2475.41	2000.96	3806.02	4161.65	3560.75	4811.05	0.417	0.00656058
4640364	LOC380803	XM_354715.1		1505.83	2719.5	152.71	105.04	87.34	98	85.82	76.16	1112.32	264.83	314.64	90.35	0.101	0.00661322
4060209	LOC225058	XM_140116.1	predicted gene, EG225058	798.64	247.13	198.09	885.67	234.57	464.82	390.58	212.66	641.64	758.47	514.79	861.24	0.248	0.00661322
1230440	MEF2C	NM_025282	myocyte enhancer factor 2C	257.26	124.5	119.9	92.52	170.08	115.53	129.43	126.49	173.24	118.52	116.74	97.4	0.466	0.00662555
6280088	MNS1	NM_008613.1	meiosis-specific nuclear structural protein 1	201.9	115.33	95.95	89.83	96.51	99.57	89.19	117.8	182.97	105.58	160.34	199.76	0.475	0.00663445
3420692	NUDT12	NM_026497	nudix (nucleoside diphosphate linked moiety X)-type motif 12	193.95	144.7	415.18	294.59	281.08	257.52	319.29	294.41	91.12	80.12	120.53	107.35	2.141	0.00664499
3850241	IGHV1S13_X00160$K00706_IG_HEAVY_VARIABLE_1S13_8			2390.06	1873.59	178.75	191.28	77.08	93.13	85.18	71.51	1730.48	500.97	416.34	108.4	0.075	0.00672901
5130497	1810029G24RIK	NM_025468.1	SEC11 homolog C (S. cerevisiae)	306.18	192.16	136.6	256.16	130.76	202.75	136.26	114.55	161.41	346.6	110.62	177.84	0.446	0.00676167
1990048	2810441K11RIK	NM_026798.1	RIKEN cDNA 2810441K11 gene	344.41	442.2	749.73	719.91	597.76	493.51	583.89	640.82	390.91	180.53	409.32	241.06	2.177	0.006831
520221	SLC43A1	XM_130259		175.07	475.68	486.25	278.91	218.08	393.82	415.67	425.76	284.08	107.15	338.03	249.5	2.777	0.00685944
2450059	PRDX3	NM_007452.1	peroxiredoxin 3	981.27	1151.02	2080.96	1307.75	1133.95	1638.28	1265.18	1378.18	736.37	609.71	769.01	701.98	2.121	0.00687342
1780037	BC030476	NM_173421.1	cDNA sequence BC030476	1043.79	329.46	310.59	603.17	829.75	572.38	794.89	674.57	639.81	1031.35	820.05	1072.39	0.298	0.00687751
7330706	NDUFS2	NM_153064.3	NADH dehydrogenase (ubiquinone) Fe-S protein 2	581.29	1001.77	1337.01	675.07	725.61	955.01	723.54	869.83	801.74	453.9	868.1	716.3	2.3	0.00693818
1070670	2210415K03RIK			329.14	451.9	146.24	135.12	335.46	215.69	358.22	274.68	518.99	134.57	393.8	339.85	0.444	0.00693818
4780328	SERPINB1A	NM_025429.1	serine (or cysteine) peptidase inhibitor, clade B, member 1a	476.92	509.65	182.96	160.68	163.06	257.35	179.63	166.82	379.58	434.68	235.59	195.12	0.384	0.00699399
2510646	LY6D	NM_010742.1	lymphocyte antigen 6 complex, locus D	490.48	346.92	93.77	90.34	214.96	130.44	234.48	592.86	449.11	498.57	234.18	543.3	0.191	0.00704978
430204	PSIP1	NM_133948.2	PC4 and SFRS1 interacting protein 1	1020.09	507.72	491.36	420.7	356.27	472.58	451.78	388.89	1378.1	520.52	1608.96	1033.78	0.482	0.00716601
2120463	TPST1	NM_013837.1	protein-tyrosine sulfotransferase 1	1354.17	1648.31	2911.9	1524.06	1985.84	1782.76	2127.68	1837.39	1909.45	873.56	2083.2	1398.6	2.15	0.00720415
5130291	E230026N22RIK	NM_175035.3	GTPase, IMAP family member 5	213.94	82.09	99.88	100.9	123.58	110.3	129.75	98.92	124.8	107.97	89.21	94.82	0.467	0.00723149
4180021	DDO	NM_027442.3	D-aspartate oxidase	107.22	128.15	235.13	188.65	133.97	169.6	164.16	189.61	298.04	106.82	302.48	260.55	2.193	0.00727925
450368	RGS1	NM_015811	regulator of G-protein signaling 1	280.26	91.84	131.15	92.63	124.69	78.69	116.14	86.35	239.26	347.5	170.63	198.96	0.468	0.00732219
5820398	RPGRIP1	NM_023879	retinitis pigmentosa GTPase regulator interacting protein 1	1019.42	695.96	435.68	483.45	752.3	683.25	624.79	720.83	1240.41	737.14	1177.94	771.43	0.427	0.00751553
650564	PGM2	NM_028132	phosphoglucomutase 2	4064.58	3917.71	9146.32	5329.26	7546.45	5766.01	6446.19	8606.74	1181.84	1860.52	1507.54	1205.53	2.25	0.00751553
5700343	3300001P08RIK	NM_026313.1	RIKEN cDNA 3300001P08 gene	1232.79	542.22	542.76	941.22	524.29	738.35	682.95	551.2	1276.09	1116.5	1710.81	1825.39	0.44	0.00763466
2450064	PSMB9	NM_013585.1	proteasome (prosome, macropain) subunit, beta type 9 (large multifunctional peptidase 2)	868.73	608.62	362.72	646.87	361.18	529.56	412.9	386.93	764.24	848.49	266.33	291.69	0.418	0.00778183
1090037	SLC25A20	NM_020520.2	solute carrier family 25 (mitochondrial carnitine/acylcarnitine translocase), member 20	1446.87	1953.62	3612.58	2218.74	2282.83	2299.9	2298.62	2642.08	918.68	1232.09	1104.67	1172.64	2.497	0.00780822
7050047	FCGRT	NM_010189.1	Fc receptor, IgG, alpha chain transporter	2218.31	4708.22	4632.75	4140.33	3776.62	4472.27	4515.62	4771.57	2222.55	1579.98	2040.69	2432.39	2.088	0.0078818
6200446	PRSS19	NM_008940.1	kallikrein related-peptidase 8	261.4	106	115.73	174.87	87.26	96.68	103.54	125.46	216.36	147.26	131.47	124.47	0.443	0.0079284
7570348	HCLS1	NM_008225.1	hematopoietic cell specific Lyn substrate 1	374.32	732.71	159.1	152.08	147.61	224.98	143.21	136.94	261.58	423.51	121.69	99.31	0.425	0.0079284
6980278	2700007B13RIK	AK012211	PHD finger protein 6	364.19	211.85	162.73	152.8	222.27	176.94	212.79	184.86	322.08	185.63	336.9	219.07	0.447	0.00800862
5960487	RASSF2	NM_175445.3	Ras association (RalGDS/AF-6) domain family 2	728.39	929.95	310.23	301.49	303.04	581.29	325.42	307.45	716.81	358.85	613.46	583.68	0.426	0.00807808
3990474	IL10RA	NM_008348.1	interleukin 10 receptor, alpha	330.08	387.91	149.51	157.51	130.28	202.83	139.75	124.31	209.92	283.43	118.69	101.31	0.453	0.0081737
460347	CMTM7	NM_133978.1	CKLF-like MARVEL transmembrane domain containing 7	470.14	823.9	223.89	196.13	246.14	343.82	206.93	214.89	630.47	626.44	387.72	303.74	0.476	0.00820174
1470286	IGHV1S35_M12376_IG_HEAVY_VARIABLE_1S35_13			1995.26	2046.5	190.81	211.82	82.8	103.58	86.72	75.77	1685.5	546.36	416.81	110.27	0.096	0.00830737
2940167	IGKV6-29_AJ235967_IG_KAPPA_VARIABLE_6-29_14			566.4	215.79	83.53	93.45	70.5	63.29	70.25	69.75	451.8	102.66	116.1	70.26	0.147	0.00843214
4850519	RPS23	NM_024175	ribosomal protein S23	1130.82	892.11	420.75	1004.34	610.69	956.08	729.21	610.31	1679.88	1376.58	1542.62	1974.7	0.372	0.00843391
1710446	LOC232065	XM_132611.2		1616.93	398.32	157.13	101.72	72.19	71.83	64.41	64.9	864.47	183.11	160.68	65.24	0.097	0.00843391
5910241	PEG3	NM_008817	paternally expressed 3	119.05	90.39	260.29	170.06	399.43	141.96	440.6	230.9	79.88	66.3	96.56	92.11	2.186	0.00844985
3780187	ST8SIA4	NM_009183.1	ST8 alpha-N-acetyl-neuraminide alpha-2,8-sialyltransferase 4	1063.2	324.89	428.22	375.74	359.51	320.34	339.47	251.35	290.41	387.83	206.25	200.79	0.403	0.0085301
6420170	BC006779	XM_485132		484.04	203.12	199.37	257.34	185.74	262.86	255.62	180.64	230.03	304.4	146.78	210.21	0.412	0.00854647
1510768	IGHV1S36_M13788_IG_HEAVY_VARIABLE_1S36_40			1124.88	1009.46	148.84	146.65	84.7	96.41	87.82	77.7	918.72	363.85	269.86	99.45	0.132	0.00860141
6960553	TRA1	NM_011631.1	heat shock protein 90kDa beta (Grp94), member 1	3981.72	2807.55	1608.99	2528.22	1746.15	3361.2	2446.45	1726.3	2702.56	4596.73	2811.14	2886.49	0.404	0.00860141
5560209	3300001P08RIK	NM_026313.1	RIKEN cDNA 3300001P08 gene	2302.74	2275.01	1121.03	1125.59	1592.37	1689.42	1707.34	1893.89	4384.79	2886.15	4454.76	4117.67	0.487	0.00867554
6770619	DLAT	NM_145614.2	dihydrolipoamide S-acetyltransferase (E2 component of pyruvate dehydrogenase complex)	155	159.56	311.72	229.77	194.61	242.6	188.97	213.93	135.9	113.55	172.02	140.81	2.011	0.0087462
4290114	CIB2	NM_019686.3	calcium and integrin binding family member 2	1138.9	487.52	2757.44	2350.2	2226.45	888.84	1736.26	1939.45	301.88	188.6	288.93	208.59	2.421	0.0087462
3290139	IGHV3S2_M12435_IG_HEAVY_VARIABLE_3S2_32			473.02	214.2	74.1	118.45	68.99	77.85	69.06	73.58	194.21	219.8	91.65	114.48	0.157	0.00891238
6760228	ELMO1	NM_198093.2	engulfment and cell motility 1, ced-12 homolog (C. elegans)	728.37	575.89	356.06	258.2	350.04	291.7	301.24	290	374.07	325.89	296.88	222.41	0.489	0.00891654
6770041	DLST	NM_030225	dihydrolipoamide S-succinyltransferase (E2 component of 2-oxo-glutarate complex)	1137.2	1382.17	2416.38	1353.79	1484.18	1716.53	1658.24	1943.39	1048.44	777.16	1295.14	890.87	2.125	0.00899
870309	SERPINE2	AK045954	serine (or cysteine) peptidase inhibitor, clade E, member 2	444.29	579.6	1056.48	639.28	1652.99	473.34	1194.7	975.87	1717.51	2010.71	2466.84	1818.2	2.378	0.00904488
160577	PPFIBP1	NM_026221.1	PTPRF interacting protein, binding protein 1 (liprin beta 1)	238.22	300.94	476.45	342.06	301.01	311	418.7	352.95	305.72	302.61	397.22	279.86	2	0.00907696
730612	OPLAH	NM_153122.1	5-oxoprolinase (ATP-hydrolysing)	106.42	204.79	215.62	198.61	187.03	171.54	175.62	243.11	97.04	95.15	102.47	128.39	2.026	0.00915592
7040608	MYH10	NM_175260	myosin, heavy polypeptide 10, non-muscle	190.17	197.33	381.84	271.83	326.11	275.64	311.92	328.88	710.49	760.68	1096.31	488.69	2.008	0.00924075
6330630	PAFAH1B3	NM_008776.1	platelet-activating factor acetylhydrolase, isoform 1b, alpha1 subunit	281.96	289.8	127.38	134.93	148.47	190.13	151.89	182.36	975.29	365.22	635.87	536.1	0.452	0.00933521
1770239	RGS10	NM_026418.1	regulator of G-protein signalling 10	828.98	567.61	292.54	700.33	264.06	503.47	329.85	262.15	430.58	1000.35	240.13	388.9	0.353	0.00939904
6840634	CIB2	NM_019686.3	calcium and integrin binding family member 2	1458.19	557.62	3359.58	2639.11	2566.46	1082.94	2244.69	2206.2	389.05	236.75	355.46	274.74	2.304	0.00940734
6590167	FCGRT	NM_010189	Fc receptor, IgG, alpha chain transporter	3525.7	8020.52	7428.25	5334.44	5210.59	6318.35	5995.92	7679.93	3731.99	2108.46	3407.57	3574.89	2.107	0.00942387
2340044	SLAMF8	XM_129596.2		194.36	118.91	95.56	102.34	96.27	97.34	90.79	73.58	147.95	337.95	84.53	82.98	0.492	0.00980488
6020487	CYP4F18	NM_024444	cytochrome P450, family 4, subfamily f, polypeptide 18	870	1427.46	303.15	247.77	312.16	338.63	228.25	285.72	479.55	945.41	155.77	170.86	0.348	0.00991728
3440195	SH3BGRL3	NM_080559.1	SH3 domain binding glutamic acid-rich protein-like 3	4064.29	4643.08	1555.47	2210.98	2116.94	2586.2	1858.44	1974.85	3735.26	3992.17	1880.96	1932.8	0.383	0.00995782
7100546	PCX	NM_008797	pyruvate carboxylase	234.57	231.47	518.13	491.64	271	430.99	310.1	374.32	95.13	78.39	94.17	90.58	2.209	0.0100535
650707	H2-AA	NM_010378.2	histocompatibility 2, class II antigen A, alpha	2390.02	1132.75	656.22	1967.49	719.97	1007.14	781.97	616.08	1602.72	2662.63	484.26	911.95	0.275	0.0100779
1010672	RPS3	NM_012052.1	ribosomal protein S3	2283.88	1054.43	609.1	1938.61	635.22	1686.69	1041.83	754.89	3417.39	2037.93	2683.45	4286.59	0.267	0.0102108
3310309	MAOB	NM_172778.1	monoamine oxidase B	458.3	704.63	939.86	711.28	582.09	834.59	607.56	690.82	333.61	139.53	609.02	442.18	2.051	0.0103005
6840279	IGKV6-15_Y15976_IG_KAPPA_VARIABLE_6-15_15			6321.54	3124.35	471.77	270.72	125.56	139.32	150.97	113.13	4265.55	915.59	1263.6	223.03	0.075	0.0103243
2970612	RPS21	NM_025587.1	ribosomal protein S21	6161.77	4210.42	2927.92	5610.78	3602.14	4248.46	4548.69	3791.96	7457.51	5822.96	7484.2	8403.93	0.475	0.0103243
4210372	PLA1A	NM_134102.2	phospholipase A1 member A	390.38	2772.9	940.99	781.98	635.98	2802.65	666.26	1262.04	146.69	1541.8	175.91	174.56	2.41	0.0103243
5310368	EEF1B2	NM_018796.2	eukaryotic translation elongation factor 1 beta 2	1899.77	1075.68	694.88	1773.47	712.64	1534.86	1134.13	847.54	2104.3	2313.63	1966.84	3319.77	0.366	0.0103548
7400092	A130070G01RIK	AK037997	GRIP1 associated protein 1	417.83	374.96	204.19	202.71	322.42	259.48	301.59	291.74	279.05	380.36	284.13	347.61	0.489	0.0105019
5360152	LOC268695	XM_193183.2		4059.12	2939.3	1845.52	3309.26	1931.69	2937.43	2505.92	2269.13	5822.22	3584.35	5428.61	5559.87	0.455	0.0106352
450246	LOC223797	XM_128310.1		1758.75	1291.98	864.9	1570.73	1000.12	1426.3	1151.76	958.72	2248.94	2169.98	2148.99	2475.81	0.492	0.0106704
7040731	H2-DMB2	NM_010388	histocompatibility 2, class II, locus Mb2	2407.84	1096.47	723.8	543.87	758.28	476.43	505.8	499.55	1584.85	692.96	400.49	287.48	0.301	0.0106737
6620553	MAP4K2	NM_009006	mitogen activated protein kinase kinase kinase kinase 2	417.63	279.37	207.19	170.24	164.17	149.69	161.78	176.72	278.89	189.38	152.49	141.63	0.496	0.0107138
3120301	IGH-VS107	XM_354717		149.66	151.35	67.3	75.67	60.73	59.05	64.31	56.19	101.42	63.01	70.57	55.37	0.45	0.0108295
3420280	CHKA	NM_001025566.1	choline kinase alpha	1699.68	957.9	767.38	1080.98	1876.73	1341.89	1872.06	1567.41	1595.2	1764.21	2076.41	2097.02	0.451	0.0108451
780064	LOC380805	XM_138309.2		1129.85	1116	124.63	97.32	63.46	78.31	70.65	60.93	727.12	296.23	106.25	91.2	0.11	0.0108451
1010397	IRF4	NM_013674.1	interferon regulatory factor 4	249.67	216.55	112.62	122.76	111.5	258.84	126.66	164.85	141.74	115.67	93.64	79.55	0.451	0.0108451
20491	COASY	NM_027896.1	Coenzyme A synthase	593.77	851.64	1202.83	818.9	739.05	872.13	749.31	960.3	534	328.74	569.33	496.56	2.026	0.0109589
4040079	IGKV3-2_X16954_IG_KAPPA_VARIABLE_3-2_18			7471.98	7139.43	286.47	314.11	205.88	109.15	85.15	84.07	8530.23	689.66	745.54	202.21	0.038	0.0109589
5050110	LOC241621	XM_141310.3	similar to ribosomal protein L27a-like	1413.07	1159.9	604.67	1056	605.36	997.24	717.63	740.69	2678.67	1132.27	1939.34	1916.27	0.428	0.0109741
2810746	GBAS	NM_008095.1	glioblastoma amplified sequence	188.66	404.84	445.34	238.55	314.31	360.26	293.93	461.13	402.6	174.84	441.07	269.95	2.361	0.0109741
4640630	RPS13	NM_026533	ribosomal protein S13	3231.86	1849.03	1184.98	3005.66	1396.13	2141.27	1783.75	1456.24	3648.34	3293.99	2819.58	4256.25	0.367	0.0110534
5390088	LOC327957	XM_282993.1		213.31	200.9	103.37	103.76	94.54	115.52	92.7	89.04	191.17	170.53	86.35	75.65	0.485	0.0110539
4220100	LOC243430	XM_144780.2		1532.63	2503.88	162.08	218.12	84	143.17	97.02	76.25	1225.52	321.77	243.51	90.54	0.106	0.0110894
520343	IGKV6-20_Y15981_IG_KAPPA_VARIABLE_6-20_12			1717.1	827.53	122.36	145.49	68.16	75.45	88.26	78.27	1848.13	189.99	276.83	103.83	0.071	0.0112512
1820014	4933408F15	NM_172715	RIKEN cDNA A230097K15 gene	503.73	655.65	1354.45	775.09	616.4	567.61	567.91	692.29	111.77	124.14	125.86	98.14	2.689	0.0112663
4040035	NKG7	NM_024253.3	natural killer cell group 7 sequence	456.12	280.46	172.7	155.57	181.1	117.27	136.54	122.63	323.8	117.15	140.75	108.35	0.379	0.0114031
2060209	RPS25	NM_024266	ribosomal protein S25	8240.84	6049.42	4059.51	7369.07	5021.4	7550.69	6687.67	6059.54	10380.2	9595.3	9827.88	11866	0.493	0.0115209
150138	H2-DMA	NM_010386	histocompatibility 2, class II, locus DMa	1478.79	940.55	444.88	556.42	475.95	467.94	372.58	435	1205.5	767.83	312.97	211.37	0.301	0.0116271
1400672	AIF1	NM_019467.2	allograft inflammatory factor 1	312.38	773.81	135.13	183.39	142.04	257.86	133.38	115.75	259.65	704.44	136.62	141.97	0.433	0.0117023
1260438	RPL17	NM_001002239	ribosomal protein L17	2698.57	1198.91	912.65	2646.63	1027.49	1894.57	1560.46	1152.37	2794.48	3014.07	2373.36	3636.18	0.338	0.01179
6100392	TMEM53	NM_026837.1	transmembrane protein 53	352.52	727.01	705.21	627.2	683.68	851.19	622.1	767.47	358.52	186.5	319.09	313.91	2	0.0119386
7510066	IGK-V33	XM_144817.1	immunoglobulin kappa chain variable 34 (V34)	868.95	708.78	81.91	155.33	68.77	81.15	92.95	70.78	671.39	318.67	105.97	77.12	0.094	0.011948
3440139	LOC383793	XM_357256.1		2069.28	1086.6	739.5	1953.03	857.47	1695.86	1212.63	965.48	2500.36	2344.83	2144.27	3475.04	0.357	0.0120457
3870307	LOC385291	XM_358173.1		557.2	240.63	91.61	104.02	58.1	65.58	68.77	63.95	278.06	228.68	100.38	86.62	0.164	0.0120613
6550603	SEPN1	NM_029100.1	selenoprotein N, 1	529.17	1210.62	1065.92	659.24	966.77	821.02	894.16	998.66	673.22	902.87	712.6	807.89	2.014	0.012108
150039	CNN2	NM_007725.1	calponin 2	187.71	87.35	92.13	107.71	94.57	99.05	111.91	86.58	133.21	214.36	148.42	168.57	0.491	0.012108
1090139	IFI47	NM_008330.1	interferon gamma inducible protein 47	399.86	238.42	149.5	259.95	109.68	244.97	155.05	111.94	241.9	599.07	132.44	167.93	0.374	0.0121267
4250403	TOP2A	NM_011623.1	topoisomerase (DNA) II alpha	313.44	236.64	99.05	88.42	108.18	142.42	84.19	70.39	168.55	210.68	134.96	574.36	0.316	0.0121267
3710753	RPS4X	NM_009094	ribosomal protein S4, X-linked	2113.27	1019.49	849.66	1994.92	912.76	1583.93	1492.26	939.31	2542.29	2210.52	2328.43	3067.62	0.402	0.0121473
3120703	COTL1	XM_150115.1		653.92	1244.85	264.9	241.74	314.1	523.87	271.1	282.15	600.66	951.43	245.04	309.32	0.405	0.0122992
5690301	GABARAPL1	NM_020590.3	gamma-aminobutyric acid (GABA(A)) receptor-associated protein-like 1	664.07	1115.33	1368.05	1307.04	1072	629.58	785.65	1004.82	1709.59	730.93	1350.51	1254.22	2.06	0.0124181
940438	LAPTM5	NM_010686.2	lysosomal-associated protein transmembrane 5	6708.99	7586.78	2497.47	2145.6	2438.94	3994.33	2840.58	2587.33	2849.83	6106.69	1115.1	1496.89	0.372	0.0124181
5860452	ACADL	NM_007381.2	acyl-Coenzyme A dehydrogenase, long-chain	110	109.25	231.86	225.47	162.36	165.38	158.08	169.89	82.96	90.63	92.67	96.77	2.108	0.0124642
3390743	IGHV8S7_U23022_IG_HEAVY_VARIABLE_8S7_163			875.15	514.25	110.05	81.77	87.8	95.35	78.77	77.32	762.72	197.25	193.23	81.34	0.126	0.012494
1470711	LCP1	NM_008879.2	lymphocyte cytosolic protein 1	1056.12	1299.61	378.81	262.99	256.68	469.84	314.73	247.48	563.24	1126.89	253.35	172.88	0.359	0.012494
6330091	PELI1	NM_030015.1		348.77	146.04	154.8	201.63	139.5	173.43	175.69	148.54	178.02	279.97	176.32	243.6	0.444	0.0126
1500376	LOC380804	XM_354716.1	Ig heavy chain V region	257.82	313.18	76.13	73.02	71.67	75.93	73.36	67.03	219.47	81.27	116.53	71.62	0.295	0.0126014
7050673	ZXDA	NR_003292.1	zinc finger, X-linked, duplicated A	262.85	112.93	118.88	184.65	231.92	174.16	253.92	176.86	196.29	249.58	224.82	260.25	0.452	0.0128641
460349	COQ6	NM_172582.1	coenzyme Q6 homolog (yeast)	150.65	185.5	311.84	196.94	186.93	194.07	195.1	191.2	149.66	99.84	162.24	139.91	2.07	0.0129625
6770075	5430417L22RIK			368.56	621.94	856.8	598.52	694.82	396.53	663.06	1000.81	279.2	456.62	227.63	379.14	2.325	0.0129905
270379	MCM6	NM_008567.1	minichromosome maintenance deficient 6 (MIS5 homolog, S. pombe) (S. cerevisiae)	370.66	258.92	169.22	150.86	161.18	234.17	190.28	180.7	395.46	212.67	426.58	381.03	0.457	0.0129905
1780370	IGHV5S12_U04228_IG_HEAVY_VARIABLE_5S12_119			177.95	138.39	73.68	77.78	71.51	76.04	76.28	72.17	146.54	104.77	80.22	71.33	0.414	0.0131513
7550056	PEX16	NM_145122.1	peroxisome biogenesis factor 16	378.11	329.77	758.44	674.62	639.23	462.73	510.27	552.13	140.33	109.66	129.11	121.7	2.006	0.0134661
6550477	IGKV14-100_AJ231243_IG_KAPPA_VARIABLE_14-100_12			986.33	380.66	77.26	71.72	67.31	76.04	64.34	68.92	800.14	116.05	110.11	228.86	0.078	0.0137379
110561	BC011468	NM_144847.1	nuclear receptor binding protein 2	448.88	616.77	962.59	689.4	1281.36	631.85	1210.19	1351.44	1313.53	607.13	1853.19	1467.25	2.144	0.0138963
6770246	RPL18A	XM_194410.2		1882.73	633.53	478.9	1536.29	492.96	1112.62	868.64	541.84	2135.12	2163.13	1674.57	2603.38	0.254	0.0139795
870154	H2-DMA	NM_010386.2	histocompatibility 2, class II, locus DMa	3390.32	1411.53	983.6	1040.87	979.3	785.84	702.47	719.27	2103.59	1408.45	556.17	381.75	0.29	0.0140555
3190687	LOC245281	XM_142951.2		4120.74	3268.93	253.88	171.25	170.32	131.34	107.01	74.33	2422.68	477.97	475.39	152.01	0.062	0.0141966
240450	HIST2H2AC	NM_175662	histone cluster 2, H2ac	5083.66	4928.07	1469.74	2769.19	2691.5	2228.54	1481.3	1793.62	4010.35	3077.74	1678.86	6667.11	0.289	0.0142292
3360338	II	NM_010545.2	CD74 antigen (invariant polypeptide of major histocompatibility complex, class II antigen-associated)	10745	9331.72	4008.76	4594.14	5588.26	5042.37	4659.19	5492.2	8629.03	7447.42	3178.85	2280.42	0.373	0.0143472
1300195	IGHV5S14_AF290968_IG_HEAVY_VARIABLE_5S14_1			229.15	463.36	73.55	72.53	68.17	69.79	68.13	64.47	202.98	111.42	88.97	67.36	0.321	0.014447
4540082	BC049975	XM_138237.2		198.55	245.98	93.51	94.37	86.24	93.18	84.78	78.84	129.41	293.95	88.79	78.56	0.471	0.014447
6350441	SCL0020042.1_302	AK002848.1	ribosomal protein S12	1903	944.41	629.42	2383.67	788.81	1329.96	1156.72	805.97	1824.55	2521.55	1631.01	3064.84	0.331	0.0145179
6130072	II	BC003476	CD74 antigen (invariant polypeptide of major histocompatibility complex, class II antigen-associated)	1134.2	1244.78	401.12	654.2	477.19	607.85	439.12	546.2	1023.02	1201.48	259.71	307.13	0.354	0.0145188
5270687	E330020G21RIK	AK054368		1131.43	567.62	542.52	452.4	764.87	463.87	665.5	590.12	383.42	325.39	266.91	164.6	0.48	0.0145188
4570292	RNU6	NR_003027.1	U6 small nuclear RNA	3406.46	1421.66	1276.76	1856.98	1958.28	1411.83	1471.88	2157.74	1613.68	1773.08	1217.01	1679.58	0.375	0.0145672
6100520	CNNM2	NM_033569.1	cyclin M2	477.68	456.5	960.1	656.47	638.23	531.72	484.19	686.1	178.69	329.18	229.73	231.17	2.01	0.0146223
940168	OGDH	NM_010956.1	oxoglutarate dehydrogenase (lipoamide)	607.94	474.1	1217.87	845.32	1156.07	944.27	1015.41	1259.74	409.72	390.1	625.48	419.35	2.003	0.0146223
1690768	CCL5	NM_013653.1	chemokine (C-C motif) ligand 5	708.11	291.86	171.38	256.06	225.34	161.55	180.67	121.48	486.71	1352.51	170.17	139.02	0.242	0.0146337
4280180	PRG2	NM_008920.2	proteoglycan 2, bone marrow	281.02	323.49	115.2	110.68	113.91	81.05	95.92	81.6	325.26	116.93	144.95	102.33	0.41	0.014781
1990221	CCL12	NM_011331	chemokine (C-C motif) ligand 12	247.39	741.56	97.03	169.42	121.33	298.37	95.91	80.68	225.75	424.27	104.1	95.76	0.392	0.014846
1780474	MSN	AK031171	moesin	1175.58	900.46	501.34	335.72	561.63	540.07	591.01	488.68	675.24	874.16	603.22	357.94	0.426	0.0149185
520286	PHXR4	NM_008835.1	per-hexamer repeat gene 4	1578.19	581.57	668.68	607.14	1103.27	693.38	1083.4	1025.16	1333	1126.87	1689.71	1210.29	0.424	0.0149185
4780753	LOC386330	XM_359173.1		431.33	203.79	187.17	270.76	298.22	261.79	311.99	264.32	342.15	285.14	377.6	422.88	0.434	0.0149185
130300	MSRB2	NM_029619.2	methionine sulfoxide reductase B2	395.67	563.05	802.05	545.84	578.71	533.83	422.73	498.8	1375.49	1355.99	1534.52	1194.34	2.027	0.014954
7000376	RDH12	NM_030017.1	retinol dehydrogenase 12	195.09	354.95	94.19	92.55	89.92	112.67	83.9	98.81	173.5	298.6	127.1	157.02	0.483	0.0150834
610433	IGHV8S5_U23020_IG_HEAVY_VARIABLE_8S5_188			300.11	221.35	72.75	75.14	66.5	71.38	68.18	67.68	249.87	122.43	79.76	69.54	0.242	0.015153
5390743	RPS3A	NM_016959.2	ribosomal protein S3a	735.44	271.45	231.65	686.98	232.85	457.81	398.27	249	743.84	771.37	494.92	893.01	0.315	0.0153763
20079	PTP4A1	NM_011200	protein tyrosine phosphatase 4a1	1551.14	823.8	3252.22	2294.02	2625.81	1493.24	2217.76	2777.56	335.5	544.6	516.46	366.11	2.097	0.0154036
870707	BCL6	NM_009744.2	B-cell leukemia/lymphoma 6	1497.83	1016.59	741.68	714.06	1496.01	907.41	795.72	762.59	737.78	1423.95	791	636.34	0.495	0.0154744
520634	GPT1	NM_182805.1	glutamic pyruvic transaminase 1, soluble	359.75	159.78	780.44	796.3	593.82	412.4	474.95	465.07	82.73	80.97	85.62	92.7	2.169	0.0156242
2140221	SLC40A1	NM_016917.1	solute carrier family 40 (iron-regulated transporter), member 1	561.59	735.02	1360.38	1000.5	715.51	542.65	918.41	693.07	1162.82	1127.71	1548.84	3294.67	2.422	0.0156242
7380064	LOC385277	XM_358165.1		323.34	151.8	90.68	107.64	62.47	70.6	63.21	61.04	233.44	199.92	89.32	79.59	0.28	0.0156903
1030187	SNRPD3	NM_026095.3	small nuclear ribonucleoprotein D3	979.24	757.01	461.95	883.86	550.36	797.4	557.67	473.78	1263.71	1140.43	842.1	949.49	0.472	0.0157282
380382	RPL32	NM_172086	ribosomal protein L32	4276.53	2723.7	1722.72	4012.74	2291.05	3486.96	2852.23	2502.74	5294.07	4684.66	4905.41	6452.4	0.403	0.0157422
5050471	NRN1	NM_153529.1	neuritin 1	245.91	396.94	589.12	632.96	175.86	227.17	162.85	168.17	877.24	611.21	831.51	647.43	2.396	0.015771
6520711	IGHV12S1_M22439_IG_HEAVY_VARIABLE_12S1_339			364.88	475.91	98.71	98.72	67.79	81.02	65.28	65.23	336.75	148.96	123.05	72.93	0.271	0.0158105
110647	LOC236932	XM_125431.2		1000.13	485.5	361.31	906.82	365.21	777.08	651.2	398.43	1355.31	1171.65	1070.39	1851.41	0.361	0.0159541
1940370	TMSB4X	NM_021278.2	thymosin, beta 4, X chromosome	12961.7	8027.05	5805.99	12624.8	8585.14	9885.02	9646.18	8594.9	10429.6	19610.7	8354.97	14152.2	0.448	0.0160895
430152	CHST1	NM_023850.1	carbohydrate (keratan sulfate Gal-6) sulfotransferase 1	1114.44	480.99	2652.14	2656.16	1726.99	867.43	2741.19	2614.63	203.56	298.63	138.39	127.15	2.38	0.0160895
5570129	RPS15	NM_009091.1	ribosomal protein S15	3445.16	2718.27	1472.48	2379.62	1757.67	2536.84	2143.6	2363.2	7703.83	2722.14	6244.61	4417.83	0.427	0.0161055
6550044	D330024H06RIK	NM_181404.3	ankyrin repeat domain 15	768.32	709.15	1549.82	1182.57	1256.89	1037.79	1397.59	1438.94	1319.53	963.78	1789.72	1544.54	2.017	0.0161924
4040523	INPP5D	NM_010566.1	inositol polyphosphate-5-phosphatase D	206.23	259.15	92.37	102.08	80.19	146.77	99.76	102.79	135.77	193.75	96.15	80.73	0.448	0.0163297
2120392	CYP4F18	NM_024444.1	cytochrome P450, family 4, subfamily f, polypeptide 18	364.27	624.21	169.03	154.81	167.21	194.2	142.86	152.67	230.27	459.24	106.82	111.27	0.464	0.0166905
5870093	TAP1	NM_013683.1	transporter 1, ATP-binding cassette, sub-family B (MDR/TAP)	357.49	286.46	169.97	167.76	183.19	215.45	181.04	195.7	282.13	310.33	144.03	149.32	0.475	0.0168932
270341	EMB	NM_010330.2	embigin	527.15	1556.15	222.95	261.99	229.48	856.57	267.83	238.96	1332.28	2009.65	1372.8	1136.78	0.423	0.0169429
4390619	AU018778	NM_144930.1	expressed sequence AU018778	331.54	171.3	878.55	1139.28	491.26	381.47	925.53	1047.02	78.75	74.63	85.05	79.29	2.65	0.0172356
5260201	TRP53INP1	NM_021897.1	transformation related protein 53 inducible nuclear protein 1	1117.77	667.78	528.17	442.14	461.69	345.42	441.64	444.17	762.64	697.22	777.4	855.49	0.473	0.0172422
2750113	LOC380799	XM_354711.1		593.2	1322.11	106.29	85.3	66.46	94.22	84.49	71.17	406.09	223.72	139	72.61	0.179	0.0173797
5420128	LOC207685	XM_358779		184.01	176.31	72.53	70.38	65.8	60.62	63.3	63.34	122.11	113.17	69.43	66.39	0.394	0.0178135
4490301	RPL21	NM_019647.3	ribosomal protein L21	1532.13	489.57	485.59	1671.76	549.94	840.99	856.96	516.43	1505.36	1275.2	1200.31	1735.08	0.317	0.0178395
2350451	MGLL	NM_011844.3	monoglyceride lipase	1810.78	1005.54	3731.24	3252.97	4626.07	2240.77	3906.78	4183.95	231.26	147.65	207.67	183.45	2.061	0.0181421
7400142	TK1	NM_009387.1	thymidine kinase 1	258.25	249.94	107.22	92.31	111.12	155.47	96.56	89.43	188.9	188.5	143.22	394.86	0.415	0.018296
3840553	NET1	NM_019671.2	neuroepithelial cell transforming gene 1	199.62	303.26	447.95	390.94	278.34	619.98	696.8	519.12	321.54	364.86	448.71	417.16	2.244	0.018723
4780528	MGC29978	NM_146230.2	acetyl-Coenzyme A acyltransferase 1B	784.52	492.66	2308.89	1892.75	1435.74	351.82	738.64	1128.69	69.29	63.64	72.79	73.48	2.943	0.0191471
4220639	3010033P07RIK	NM_029767.1	ribosomal protein S9	2537.49	1480.26	981.43	2457.37	1317.23	1788.47	1693.04	1116.17	2684.64	3312.04	2222.42	3902	0.387	0.0192698
5080091	IGL-V1	XM_148393.1		10616.7	7848.37	868.29	529.75	146.91	402.59	184.44	120.92	10405.4	1056.06	2256.1	198.55	0.082	0.0193043
3890685	LOC333501	XM_285436.2		358.64	266.08	71.02	85.46	67.55	68.47	72.83	70.48	176.51	237.14	85.01	76.94	0.198	0.0193727
2000465	IGHV1S119_L33961_IG_HEAVY_VARIABLE_1S119_14			1098.07	516.44	131.66	108.5	84.97	82.19	66.71	68.26	894.62	283.96	242.95	152.07	0.12	0.0201618
830273	CCL11	NM_011330.1	small chemokine (C-C motif) ligand 11	130.87	155.55	281.85	394.83	199.96	174.36	182.72	188.59	89.6	201.57	78.42	82.87	2.154	0.0201884
1170156	NRG4	NM_032002	neuregulin 4	249.77	176.33	512.49	1109.59	335.25	262.65	416.56	511.07	89.38	72.22	96.52	103.98	2.052	0.0203055
4060504	RPL36A	NM_019865.2	ribosomal protein L36a	2030.39	1608.43	992.83	1653.8	1010.17	1671.32	1313.79	1071.81	2803.33	2604.01	2645.05	3360.29	0.489	0.0203405
290433	FAU	NM_007990	Finkel-Biskis-Reilly murine sarcoma virus (FBR-MuSV) ubiquitously expressed (fox derived)	7074.51	6495.22	3383.98	3695.15	5394.63	4568.62	4582.25	5683.01	11886.5	4717.94	10252.8	6844.93	0.478	0.0203419
7000202	IGKV6-25_AJ235962_IG_KAPPA_VARIABLE_6-25_13			4694.08	3856.5	317.69	161.53	195.85	126.58	109.95	84.29	2680.26	555.76	562.74	143.38	0.068	0.0203802
1090064	DAF1	NM_010016.1	CD55 antigen	434.23	326.58	216.22	438.08	166.89	332.16	181.25	144.54	195.37	233.45	137.69	217.65	0.498	0.020468
160259	BC032204	NM_153795.1	cDNA sequence BC032204	360.35	640.68	144.46	137.51	140.75	248	141.65	139.7	225.7	286.65	104.18	94.29	0.401	0.020468
1690044	SORBS1	NM_001034964.1	sorbin and SH3 domain containing 1	2239.49	1319.88	5475.59	3083.5	4399.44	2609.58	4599.07	5059.41	547.14	248.31	762.57	505.02	2.445	0.0204725
2570487	H2-AB1	NM_207105.1	histocompatibility 2, class II antigen A, beta 1	12773.2	6996.82	4688.84	5922.27	5600.19	4235.66	3910.92	4802.65	9873.43	7751.99	3202.96	2514.7	0.367	0.0205603
5700427	SLC25A1	NM_153150.1	solute carrier family 25 (mitochondrial carrier, citrate transporter), member 1	228.09	218.39	490.21	379.81	271.74	313.21	197.6	282.23	96.92	119.8	88.37	117.53	2.149	0.0209481
6380762	IGH-VJ558	XM_354700		2799.84	8677.25	406.35	211.02	113.02	523.71	145.47	145.78	3785.89	1829.46	2274.69	693.8	0.145	0.0216227
6940711	CLSTN3	NM_153508.2	calsyntenin 3	190.64	286.38	565.81	543.69	331.09	423.33	241.16	489.24	82.55	65.45	84.9	79.42	2.968	0.0222012
1110554	SCP2	NM_011327.1	sterol carrier protein 2, liver	494.6	1318.58	1089.11	604.71	666.29	745.65	705.57	890.66	301.17	203.42	331.58	269.06	2.202	0.0224059
4210619	MGST3	NM_025569.1	microsomal glutathione S-transferase 3	1761.74	1389.31	3928.54	3971.01	4471.05	3190.19	5361.93	4649.34	427.44	557.98	478.78	641.47	2.23	0.0224289
6760307	LOC238447	XM_138373.1		958.55	567.69	94.22	75.65	62.98	75.88	71.03	61.23	753.27	211.25	203.18	67.95	0.098	0.0225778
3940242	AA175286	NM_010156.2		2808.04	1283.92	1362.22	1638.97	1493.38	1637.17	1397.25	1239.3	1568.18	2090.98	1306.95	1692.74	0.485	0.0227418
50064	LOC382696	XM_138364.2		3837.06	3712.1	320.08	410.09	98.15	127.11	101.04	89.18	2904.38	775.22	729.22	149.18	0.083	0.0227956
4260709	GSN	NM_146120.2	gelsolin	1744.46	1164.46	5233.46	2014.76	6200.53	2096.2	5267.35	8429.42	974.53	194	854.92	522.22	3	0.022821
5390553	IGHV1S38_M17950_IG_HEAVY_VARIABLE_1S38_221			646.19	383.51	121.06	83.98	68.82	71.76	63.16	70.07	539.95	200.51	162.39	128.53	0.187	0.0228447
380307	RAB27A	NM_023635.2	RAB27A, member RAS oncogene family	456.07	844.37	219.86	193.18	296.92	227.13	282.68	292.07	476.6	772.31	511	544.47	0.482	0.0228921
940202	HEMP1	NM_153505.2	NCK associated protein 1 like	1222.45	1376.84	491.33	365.66	363.04	572.83	355.1	328.56	529.68	920.31	251.33	188.49	0.402	0.0232044
2070612	AI591476	NM_173406	JAZF zinc finger 1	242.82	234.56	489.72	342.66	319.15	418.63	315.63	314.54	196.17	132.35	295.33	211.09	2.017	0.0233117
1690097	RPL39	NM_026055.1	ribosomal protein L39	7087.55	4462.66	3467.45	8395.34	3818.96	5743.51	5259.2	4146.55	6762.29	7894.14	6961.3	8842.13	0.489	0.0235841
5550161	8430408G22RIK	NM_145980.1	RIKEN cDNA 8430408G22 gene	355.48	168.82	832.2	982.47	785.39	415.07	1141.77	1067.43	136.67	93.26	135.25	189.22	2.341	0.0235841
1430689	LDHD	NM_027570.3	lactate dehydrogenase D	129.44	222.91	290.76	214.56	183.95	218.28	182.35	222.98	172.06	140.17	199.49	161.29	2.246	0.023696
5340246	RPL13A	NM_009438	ribosomal protein L13a	415.01	390.13	194.53	300.69	175.87	324.61	203.97	194.08	712.24	594.77	502.98	879.02	0.469	0.0243121
3830040	MALT1	NM_172833	mucosa associated lymphoid tissue lymphoma translocation gene 1	306.67	99.2	139.52	259.5	157.13	134.2	140.6	114.5	117.88	277.38	119.41	146.27	0.455	0.0244646
4390682	C430002D13RIK	AK049383	tropomyosin 4	668.58	328.43	312.24	194.32	594.09	227.92	367.19	304.29	437.57	533.01	454.56	342.02	0.467	0.0245565
6060564	ARRDC4	NM_025549.1	arrestin domain containing 4	334.57	746.16	686.08	418.35	774.38	472.75	681.3	573.51	373.09	656.4	374.68	387.9	2.051	0.0250211
4060452	TBC1D1	AK080526	TBC1 domain family, member 1	398.65	270.35	163.66	116.35	238.28	135.11	201.39	190.81	659.16	360.43	646.68	476.02	0.411	0.0254517
1240347	LOC380800	XM_354712.1		286.98	166.11	112.86	72.95	74.32	64.85	69.85	71.63	237.18	96.18	141.41	80.45	0.393	0.0255146
5560497	VIL2	NM_009510	ezrin	300.2	203.77	136.35	141.46	138.51	370.77	187.27	177.98	321.71	393.38	261.13	377.41	0.454	0.025594
60291	TRP53INP1	NM_021897.1	transformation related protein 53 inducible nuclear protein 1	200.37	104.29	91.51	175.79	114.95	106.98	111.95	93.34	102.54	184.67	108.09	195.26	0.457	0.025733
1170762	DEK	NM_025900.1	DEK oncogene (DNA binding)	275.15	135.63	134.65	192.76	155.98	206.74	195.03	135.13	222.58	376.42	224.55	380.04	0.489	0.0261387
780546	HTRA3	NM_030127.1	HtrA serine peptidase 3	1766.66	1744.48	3585.52	4307.1	3687.03	3026.03	4475.42	6592.09	1487.52	1273.13	1178.08	1640.46	2.03	0.0262713
2450079	A530018G09RIK	AK040709	ADP-ribosyltransferase 3	180.85	214.81	380.19	290.33	346.38	368.84	339.93	463.36	87.44	83.88	88.07	77.21	2.102	0.0263262
4200646	CTSS	NM_021281.1	cathepsin S	226.84	188	103.77	171.03	92.56	165.86	110.26	79.88	117.87	836.35	83.84	112.29	0.457	0.0263441
1240500	LOC268700	XM_193742.2		1469.9	794.58	643.27	1390.09	730.68	1210.34	1013.95	717.08	1609.05	1874.21	1461.12	2163.23	0.438	0.0264821
4120458	AI324046	NM_198640.1		877.57	3637.79	120.99	125.55	69.33	70.31	78.78	81.3	1090.26	209.29	213.01	78.77	0.138	0.0266606
3390671	LOC234081	XM_134040.5		262.91	133.81	546.16	416.99	474.75	165.62	312.48	427.23	108.25	70.1	105.38	90.35	2.077	0.0269557
3800066	LOC381046	XM_354963.1		3130.96	2806.59	1508.26	2252.63	1908.32	2733.72	2229.71	2284.93	6570.61	2858.69	5558.76	5552.2	0.482	0.027046
2360040	6530401D17RIK	NM_029823.1	Mus musculus RIKEN cDNA 2900062L11 gene (2900062L11Rik), mRNA.	1565.86	1149.27	3694.76	5284.23	2253.44	3340.16	4116.95	3007.18	265.27	181.81	290.51	210.73	2.36	0.0273784
2760243	IGH-1A	XM_354704.1		4508.69	3184.92	258.36	112.18	80.3	114.74	77.9	83.98	3857.17	965.69	1217.93	219.27	0.057	0.02747
4010221	MPEG1	XM_129176.3		517.57	590.79	179.52	387.48	166.53	370.85	197.55	151.28	235.63	1739.15	144.05	273.6	0.347	0.0279445
2370408	2310061J03RIK	XM_148411.1		299.57	449.89	648.18	689.85	562.02	294.53	530.49	699.29	234.76	199.92	126.65	234.51	2.164	0.0282597
6520619	RPL37A	NM_009084.2	ribosomal protein L37a	3931.7	2379.49	1501.55	4775.61	2087.57	3350.4	2546.3	2342.25	4983.44	5107.15	4313.13	6365.14	0.382	0.0284878
6590110	BC010552	NM_145394.1	solute carrier family 44, member 3	115.39	95.73	231.77	275.25	156.43	209.03	259.8	219.27	166.96	72.3	177.63	189.02	2.009	0.0285034
6370475	CCL21C	NM_023052	chemokine (C-C motif) ligand 21c (leucine)	588.43	299.55	114.3	149.1	142.59	238.99	232.59	177	3019.56	1022.82	1669.06	1919.16	0.194	0.0285034
7040044	TRF	NM_133977.1	transferrin	6706.26	8972.57	14113.4	10257.4	9148.05	12883.6	11420.2	9764.24	864.65	1617.92	636.69	443.93	2.105	0.0286202
2320014	PTRF	NM_008986.1	polymerase I and transcript release factor	212.31	402.79	724.25	209.25	592.82	201.95	328.83	501.93	216.22	152.67	174.7	298.69	3.411	0.0286622
3890187	2700094K13RIK			463.1	277.34	224.14	375.15	220.51	304.92	237.13	235.87	488.63	445.43	354.77	803.37	0.484	0.0288234
1110543	TRIM30	NM_009099	tripartite motif protein 30	490.59	302.39	219.08	354.8	191.54	445.82	246.03	157.94	189.81	679.7	137.9	174.52	0.447	0.0288576
2850451	APCDD1	NM_133237.2	adenomatosis polyposis coli down-regulated 1	468.51	273.1	1001	751.03	965.53	509.14	1027.96	1185.85	629.07	163.09	796.1	744.49	2.137	0.0290176
4780128	RGS4	NM_009062.2	regulator of G-protein signaling 4	265.13	237.31	535.15	436.66	600.37	293.31	602.65	414.78	261.91	2172.01	252.23	194.16	2.018	0.0291416
6620180	FNBP1	NM_019406	formin binding protein 1	1584.1	1458.16	783.03	716.19	828.25	869.63	828.17	1072.31	2095.63	1193.11	2352.04	2361.14	0.494	0.0293036
3800070	SELPL	AK089188	selectin, platelet (p-selectin) ligand	274.13	511.36	133.83	110.1	99.45	177.42	117.54	97.76	239.06	315.07	112.4	96.87	0.488	0.0293867
5720750	IGKV4-53_AJ231231_IG_KAPPA_VARIABLE_4-53_12			149.74	69.39	64.96	86.7	58.86	58.66	62.77	65.74	93.02	131.38	70.7	69.67	0.434	0.0294263
3610553	3732413I11RIK	XM_203376.1		483.99	291.74	231.63	431.36	286.42	378.81	269.59	297.91	339.34	407.34	282.68	381.7	0.479	0.0296701
6020398	ETS1	NM_001038642.1	E26 avian leukemia oncogene 1, 5' domain	5230.32	1470.24	2284.62	1321.89	2460.14	1626.39	2396.5	1817.16	2714.45	1404.24	1967.71	905.37	0.437	0.0297078
830369	CYBA	NM_007806.1	cytochrome b-245, alpha polypeptide	2967.14	6021.32	1050.51	1084.29	1278.19	1589.84	1198.42	1117.84	3223.59	4152.07	1555.17	1633.8	0.354	0.0297256
7380400	CEBPA	NM_007678	CCAAT/enhancer binding protein (C/EBP), alpha	318.13	457.21	866.33	637.74	703.03	259.55	715.75	953.74	68.58	104.18	60.57	81.84	2.723	0.0297397
1170079	IGKV4-91_AJ231229_IG_KAPPA_VARIABLE_4-91_29			838.59	596.9	124.93	90.04	63.8	67.68	62.6	58.15	458.79	205.68	156.95	68.78	0.149	0.0300594
1770594	AI324046	NM_198640.1		2138.65	7810.8	212.88	234.08	83.44	78.56	99.48	84.99	2327.36	367.22	448.01	90.35	0.1	0.0302493
2760615	1500012F01RIK			305.54	282.9	145.8	246.61	174.15	289.82	198.18	202.86	505.2	326.74	454.56	586.33	0.477	0.0303514
3710019	GPD1	NM_010271.2	glycerol-3-phosphate dehydrogenase 1 (soluble)	259.59	157.65	658.47	534.91	551.02	360.08	430.93	678.54	63.35	67.36	69.03	68.17	2.537	0.0311199
6250433	ACTR3	NM_023735.1	ARP3 actin-related protein 3 homolog (yeast)	1573.3	780.84	607.62	1085.18	509.61	1061.26	753.96	522.83	776.07	2151.75	571.6	1138.49	0.386	0.031243
3310672	NR1D1	NM_145434.1	nuclear receptor subfamily 1, group D, member 1	186.26	179.27	411.15	417.02	450.48	296.79	535.34	643.94	299.71	112.83	343.68	359.77	2.207	0.0313702
3870047	CTSH	NM_007801.1	cathepsin H	1766.87	3853.42	842.45	837.12	761.31	2132.21	844.14	970.03	1830.63	2367.82	1092.69	1278.38	0.477	0.0319985
2570114	ACACB	NM_133904	acetyl-Coenzyme A carboxylase beta	189.33	287.76	485.8	398.4	315.05	544.51	445.79	466.35	119.29	85.35	143.72	123.41	2.566	0.0323665
2690435	PEG3	NM_008817	paternally expressed 3	374.02	243.26	969.9	662.12	1930.78	541.91	1831.01	944.69	174.23	103.6	216.8	205.4	2.593	0.0325147
1710612	CCL21B	NM_011124.3	chemokine (C-C motif) ligand 21b	1346.06	765.97	251.7	234.53	316.81	412.34	486.85	370.79	6633.89	1840.86	3808.57	3276.21	0.187	0.033136
4150768	DDHD2	XM_356065	DDHD domain containing 2	798.77	1047.51	1606.63	1118.06	1094.36	1157.39	1133.55	1390.1	769.6	382.09	1031.51	660.36	2.011	0.0332818
6520088	LOC269355	XM_193272.2		497.43	381.14	217.14	491.79	207.16	352.27	288.47	255.51	743.05	495.92	538.75	747.87	0.437	0.0340399
1690524	LOC383964	XM_357352.1		705.23	380.62	294.83	760.75	319.25	515.74	509.55	348.41	806.74	815.63	614.72	1020.53	0.418	0.0341065
2100689	UNC93B1	NM_019449.1	unc-93 homolog B1 (C. elegans)	863.35	1924.42	373.97	459.24	435.97	690.25	402.23	452.45	558.3	877.35	224.65	280.81	0.433	0.0342641
6510070	SNRPF			510.74	513.37	227.6	323.58	310.98	397.85	315.64	360.7	779.39	499.81	621.31	617.85	0.446	0.0343281
6350484	SNRPG	NM_026506.1	small nuclear ribonucleoprotein polypeptide G	1455.18	1376.73	709.82	1007.45	935.02	991.49	767.56	832.64	1942.75	1228.74	1518.48	1516.23	0.488	0.0347513
2850717	H2-Q8	NM_023124	histocompatibility 2, Q region locus 8	525.09	530.83	211.77	222.79	245.77	271.14	201.1	202.25	550.92	558.69	151.53	138.65	0.403	0.0350867
4220553	2610024M03RIK			449.71	794.85	924.75	567.99	822.05	465.2	631.59	703.19	214.91	339.73	196.84	185.49	2.056	0.0352514
3610576	IGHV5S18_AF290972_IG_HEAVY_VARIABLE_5S18_125			153.47	481.12	65.61	67.13	60.48	65.92	64.33	68.66	123.19	103.37	76.93	68.9	0.427	0.0354167
4640754	F730045P10RIK	AK089525	SLAM family member 7	251.55	186.64	120.45	102.16	117.8	103.42	97.18	103.43	217.99	218.08	121.19	95.2	0.479	0.0354552
5890661	LOC225033	XM_128785.2		912.49	691.41	442.01	1045.42	520.66	788.99	659.25	520.28	1160.56	1274.13	1059.88	1447.1	0.484	0.035914
3390066	MTCH1	NM_019880.2	mitochondrial carrier homolog 1 (C. elegans)	337.18	650.66	695.69	405.11	654.98	368.74	519.89	585.45	464.38	473.7	312.23	546.08	2.063	0.0363411
520372	C230075M21RIK			817.49	699.96	390.49	285.57	624.78	502.14	573.02	572.9	816.74	868.32	920.02	787.55	0.478	0.0369145
520072	H2-EB1	NM_010382.1	histocompatibility 2, class II antigen E beta	9268.53	6392.59	3576.39	3907.39	3635.03	3338.41	2957.87	3791.37	8608.18	5136.3	2820.67	1844.37	0.386	0.0373402
60619	ACO2	NM_080633.1	aconitase 2, mitochondrial	1154.54	1298.55	2444.59	1854.07	1481.84	1891.08	1561.92	2212.27	890.7	619.88	942.58	876.91	2.117	0.0374642
6370687	IGKV12-98_AJ235949_IG_KAPPA_VARIABLE_12-98_12			235.42	346.28	74.06	72.45	66.66	80.82	67.89	70.52	233.34	152.09	79.68	61.43	0.315	0.0375652
60703	IRX3	NM_008393	Iroquois related homeobox 3 (Drosophila)	144.35	166.05	326.48	227.09	608.98	284.43	547.34	610.26	76.36	91.07	78.18	95.51	2.262	0.037813
6420376	CCL21A	NM_011335.1	chemokine (C-C motif) ligand 21a	623.56	365.52	132.49	170.05	163.05	223.51	235.19	178.37	3483.91	926.2	1741.85	1526.66	0.212	0.0386026
7320433	ERH	NM_007951.1	enhancer of rudimentary homolog (Drosophila)	704.76	483.3	325.28	782.8	379.36	552.65	396.91	329.24	667.8	1138.54	517.63	919.04	0.462	0.0390001
2850228	IGHV5S4_X03399_IG_HEAVY_VARIABLE_5S4_218			281.07	232.34	73.3	70.24	71.75	70.03	68.93	74.5	354.38	87.61	98.8	70.07	0.261	0.03986
6770576	B430219N15RIK	AK046650		182.21	170.34	401.31	457.79	377.15	196.41	228.58	273.98	75.57	71.32	67.17	70.95	2.202	0.0399005
630053	DMWD	NM_010058.1	dystrophia myotonica-containing WD repeat motif	440.85	503.15	923.26	618.76	835.47	341.4	725.33	857.8	780.52	465.72	458.96	841.36	2.094	0.0399459
2140296	RPL36	NM_018730	ribosomal protein L36	727.99	335.76	271.28	952.55	327.59	551.43	471.46	347.51	697.84	702.13	588.18	1146.57	0.373	0.0400571
6580411	ETFB	NM_026695.2	electron transferring flavoprotein, beta polypeptide	2970.99	4322.39	6906.27	5532.01	5682.93	5190.96	4740.56	6813.02	2078	1025.47	2059.77	1355.79	2.325	0.0420023
7650113	PCX	NM_008797	pyruvate carboxylase	88.02	113.7	218.85	111.57	106.2	133.9	105.77	116.97	63.14	59.39	60.57	61.84	2.486	0.0432649
3130280	AI324046	NM_198640.1		1004.64	3952.18	153.34	130.16	75.9	72.83	81.61	73.79	1266.36	215.38	248.33	82.3	0.153	0.0434659
3940561	AIF1	NM_019467.2	allograft inflammatory factor 1	358.33	1227.11	157.58	216.16	157.71	400.81	153.16	155.79	374.22	789.27	153.73	147.06	0.44	0.0440544
4200707	LOC329750	XM_287286.2		418.6	330.71	202.9	313.91	255.86	424.58	355.71	307.88	1071.54	656.74	821.96	1396.87	0.485	0.0442658
2000014	LOC232067	XM_132612.2		251.78	137.17	63.94	77.12	66.04	67.09	60.48	64.38	253.39	101.09	78.47	69.92	0.254	0.044276
5860154	LST1	XM_359281.1		215.85	838.57	99.35	181.97	125.4	239.32	110.6	116.39	201.78	661.9	115.54	118.54	0.46	0.0443579
4040095	H2-Q6	NM_207648	histocompatibility 2, Q region locus 6	360.76	200.01	170.61	150.97	185.84	172.13	155.78	150.35	283.34	247.81	133.21	104.17	0.473	0.0444545
4560121	ELTD1	NM_133222.1	EGF, latrophilin seven transmembrane domain containing 1	1120.91	662.03	2297.62	1402.94	1619.57	1114.22	2229.83	1600.83	362.88	454.48	739.92	571.86	2.05	0.0447986
4890475	IGHV8S6_U23021_IG_HEAVY_VARIABLE_8S6_61			777.9	468.1	107.24	76.45	70.18	76.92	81.14	66.48	521.97	186.87	161.43	69.62	0.138	0.0451836
780315	H2-AB1	NM_010379.2		7178.94	4508.6	2619.94	3323.84	3171.88	2620.15	2277.4	3142.33	6916.01	4344.81	1823.5	1431.98	0.365	0.0456161
5860435	H2-AB1	NM_207105.1	histocompatibility 2, class II antigen A, beta 1	5624.93	4311.19	1863.78	1672.36	2304.27	1429.97	1405.07	1773.47	4613.87	3152.7	1480.73	921.47	0.331	0.0458508
2600286	FGF10	NM_008002.3	fibroblast growth factor 10	580.4	381.45	1205.75	1912.92	1039.61	1002.42	1270.31	1168.48	158.96	84.35	259.87	165.75	2.077	0.0461931
3120576	ARPC1B	NM_023142.1	actin related protein 2/3 complex, subunit 1B	918.48	920.49	403.37	893.85	642.44	787.33	632.7	447.63	497.95	1619.15	304.69	594.29	0.439	0.0463395
1850538	GRCC2F	NM_013536.1	EMG1 nucleolar protein homolog (S. cerevisiae)	293.44	112.51	120.91	303.74	123.42	203.09	165.6	127.16	234.11	330	185.02	284.55	0.412	0.0469528
7330196	CARD10	NM_130859.2	caspase recruitment domain family, member 10	423.72	424.89	937.24	566.99	1028	343.94	1075.94	1092.62	195.73	319.35	140.54	290.11	2.212	0.0469528
4120131	PDK4	NM_013743.1	pyruvate dehydrogenase kinase, isoenzyme 4	312.25	357.3	1010.83	914.99	453.43	1418.81	830.6	974.5	144.51	120.06	207.93	223.63	3.237	0.0470711
6650458	NFKBIZ	NM_030612	nuclear factor of kappa light polypeptide gene enhancer in B-cells inhibitor, zeta	370.28	1051.6	177.3	200.68	242.88	508.32	190.75	200.58	275.47	1517.52	299.75	396.04	0.479	0.0471089
7570609	NNAT	NM_010923	neuronatin	605.97	415.46	1250.63	1977.31	2534.75	1272	3694.92	4463.5	81.23	75.66	79.69	78.04	2.064	0.0476546
50372	6030458P06RIK	AK031605	tetratricopeptide repeat domain 14	469.75	463.93	217.16	198.28	413.25	259.13	338.46	432.78	519.2	378.36	436.43	376.03	0.462	0.0477452
1850452	D6MIT97			773.69	4993.91	141.37	146.31	67.16	152.55	79.49	64.88	873.02	354.04	290.15	82.04	0.183	0.048841
3140110	PTMA	NM_008972.1	prothymosin alpha	701.38	331.12	257.3	632.57	373.63	541.66	461.12	299.52	799.33	1159.3	659.16	1603.84	0.367	0.048841
7050162	1200009C21RIK	NM_028659.1	eukaryotic translation initiation factor 3, subunit K	290.78	191.07	144.11	385.94	163.58	224.33	192.94	171.84	284.49	330.82	206.33	341.95	0.496	0.049359
4780286	LOC383308	XM_356977.1		1519.11	777.46	463.43	1961.41	533.49	1197.72	837.77	632.86	1746.81	2192.5	1147.34	2784.73	0.305	0.0493815
5860133	LOC207685	XM_358779		967.77	1031.94	149.55	110.45	118.11	72.33	74.61	64.92	755.8	260.88	132.26	75.92	0.155	0.0497923
3140349	ZFP36L1	NM_007564.2	zinc finger protein 36, C3H type-like 1	1487.38	854.49	617.67	1369.78	729.17	1243.49	1232.33	782.97	1637.6	3554.55	1725.72	2960.72	0.415	0.0499157

## Sheet: Fat.RP.vs.CTRL
ProbeID	TargetID	Accession	GeneDescription	Fat.CTRL	Fat.E2	Fat.RG	Fat.RP	MG.CTRL	MG.E2	MG.RG	MG.RP	Ut.CTRL	Ut.E2	Ut.RG	Ut.RP	FC Fat.RP.vs.CTRL	adj.P.Val
2940717	6720418B01RIK			207.92	68.52	65.42	63.93	70.08	62.94	67.47	62.85	97.59	66.71	103.38	81.01	0.307	1.5042e-09
7550121	TES	NM_011570.2	testis derived transcript	1232.71	739.77	567.54	351.76	790.83	642.84	884.39	826.24	4472.84	1943.8	5304.49	5731.58	0.285	3.86459e-09
3400097	LOC434197	NM_001013811.2	predicted gene, EG434197	470.69	88.59	72.32	83.62	69.05	77.06	71.23	70.2	183.85	119.73	97.94	84.88	0.178	1.45092e-08
1710102	CD8B	NM_009858	CD8 antigen, beta chain 1	350.72	78.5	81.5	83.04	75.97	79.26	76.07	82.93	138.74	78.24	77.15	71.09	0.237	1.45092e-08
6180154	ITK	NM_010583	IL2-inducible T-cell kinase	774.43	102.27	138.26	106.87	93.79	78.36	94.17	85.1	251.39	127.13	118.47	86.11	0.138	2.50343e-08
70386	SATB1	NM_009122	special AT-rich sequence binding protein 1	2676.74	263.15	269.98	313.3	392.35	315.77	457.1	361.28	885.8	575.89	612.94	1019.79	0.117	2.50343e-08
7610743	CNR2	NM_009924	cannabinoid receptor 2 (macrophage)	377.69	188.68	106.71	94.63	97.7	98.13	95.01	90.09	203.29	121.99	83.85	73.84	0.251	3.50107e-08
4200202	6330500D04RIK	XM_484234		756.81	202.91	111.35	112.95	106.84	151.67	126.88	92.86	272.06	316.85	138.41	114.21	0.149	3.50107e-08
730075	H2-OA	NM_008206.1	histocompatibility 2, O region alpha locus	534.95	107.59	88.8	95.69	80.33	81.87	80.82	72.57	412.6	100.34	108.96	88.78	0.179	3.50107e-08
3780192	RHOF	NM_175092.3	ras homolog gene family, member f	367.31	112.18	83.7	99.83	85.7	77	85.01	74.62	204.84	107.55	105.91	84.44	0.272	3.50107e-08
6020224	IL4I1	NM_010215.1	interleukin 4 induced 1	880.78	198.41	137.17	122.11	122.09	115.48	116.84	102.83	450.56	282.55	123.95	101.94	0.139	5.98422e-08
2710520	TNFRSF13C	NM_028075.1	tumor necrosis factor receptor superfamily, member 13c	589.75	97.74	80.43	91.35	72.01	74.67	89.34	77.74	226.7	73	90.25	70.61	0.155	6.52646e-08
6650070	PSCDBP	NM_139200	pleckstrin homology, Sec7 and coiled-coil domains, binding protein	3731.23	1635.09	465.48	441.56	582.5	843.38	547.42	560.65	1514.5	1478.5	427.33	374.14	0.118	6.54682e-08
3290279	BLK	NM_007549.2	B lymphoid kinase	654.35	76.51	75.68	85.08	65.53	62.35	74.92	59.66	302.31	86.73	87.48	75.91	0.13	6.54682e-08
3940672	DGKA	NM_016811.2	diacylglycerol kinase, alpha	1947.54	461.25	329.13	302.65	352.71	399.84	373.5	477.77	1090.97	475.99	683.6	675.21	0.155	6.54682e-08
270711	GALGT1	NM_008080.3	beta-1,4-N-acetyl-galactosaminyl transferase 1	628.78	273.16	127.14	114.82	155.96	180.21	217.25	203.26	319.28	277.26	117.5	141.84	0.183	9.2382e-08
5960102	A530055J02RIK	AK080063		277.77	132.85	81.89	94.11	74.35	99.56	89.88	78.66	112.08	144.35	76.67	73.68	0.339	9.29246e-08
2680402	2210408F11RIK			1175.17	246.1	199.47	172.87	143.97	187.52	176.77	169.37	841.44	262.48	819.73	397.84	0.147	9.29246e-08
3140491	BLK	NM_007549.2	B lymphoid kinase	422.81	100.08	73.98	79.89	68.37	67.55	78.14	66.39	225.15	77.3	93.85	79.83	0.189	9.29246e-08
830482	RBM38	NM_019547.1	RNA binding motif protein 38	470.47	175.63	157.9	147.59	173.39	114.92	149.62	146.65	185.61	135.04	95.95	109.18	0.314	9.29246e-08
1170521	DUSP2	NM_010090.2	dual specificity phosphatase 2	367.07	123.24	84.9	85.13	84.88	85.34	91.53	74.14	211.82	183.62	80.2	97.68	0.232	9.44383e-08
4210706	GABABRBP	NM_178394.2	janus kinase and microtubule interacting protein 1	469.71	86.28	87.59	90.52	63.62	66.54	78.02	70.4	347.65	94.99	222.24	231.92	0.193	1.23512e-07
1470408	BLR1	NM_007551.2	Burkitt lymphoma receptor 1	452.97	93.25	101.56	100.49	78.28	88.79	99.44	87.05	257.15	83.25	96.87	81.01	0.222	1.23512e-07
1410424	RBM38	NM_019547.1	RNA binding motif protein 38	317.86	130.28	127.1	122.26	132.79	97.26	120.38	113.73	148.5	121.27	91.14	93.38	0.385	1.23512e-07
1570022	BCL11A	BC051418	B-cell CLL/lymphoma 11A (zinc finger protein)	458.73	103.35	95.36	87.16	81.45	94.41	93.95	91.15	216.23	106.5	129.41	114.56	0.19	1.25687e-07
460692	BCL11A	NM_016707	B-cell CLL/lymphoma 11A (zinc finger protein)	218.99	78.07	63.41	77.43	77.53	70.62	79.29	71.49	117.35	78.02	87.36	89.83	0.354	1.25687e-07
1580170	PRKCQ	NM_008859.1	protein kinase C, theta	198.27	77.28	75.94	80.87	79.65	78.74	84.81	76.79	111.92	75.8	76.89	76.77	0.408	1.37406e-07
2750543	GPR18	NM_182806.1	G protein-coupled receptor 18	802.83	148.88	81.88	109.97	70.95	84.47	85.82	72.96	363.22	210.33	99.97	81.71	0.137	1.38533e-07
6110008	BCL11B	NM_021399	B-cell leukemia/lymphoma 11B	591.15	96.83	118.15	98.81	89.33	77.59	99.25	114.77	177.63	188.97	103.44	110.37	0.167	1.38533e-07
1010132	CCR6	NM_009835.2	chemokine (C-C motif) receptor 6	577.49	90.58	78.81	84.62	71.26	70.89	88.6	76.94	260.43	107.91	91.93	77.28	0.147	1.45349e-07
1690093	LYT-2	M12052	CD8 antigen, alpha chain	162.88	82.4	77.52	74.22	70.57	68.7	73.1	68.39	101.05	69.08	74.15	68.91	0.456	1.48153e-07
3890750	1500031H04RIK	NM_025893.1	zinc finger, CCHC domain containing 18	511.59	157.1	100.86	99.32	125.8	88.08	125.03	107.09	670.26	177.14	524.22	280.37	0.194	1.48153e-07
20465	STK23	NM_019684.1	serine/arginine-rich protein specific kinase 3	320.57	79.59	74.62	82.48	72.32	81.37	76.14	79.56	185.12	121.79	102.9	110.62	0.257	1.48153e-07
1770411	5830431A10RIK	XM_488664		305.42	85.38	80.35	75.51	67.26	75.51	77.55	77.88	138.17	81.25	82.21	98.8	0.247	1.48153e-07
1070689	TRBV11_AE000663_T_CELL_RECEPTOR_BETA_VARIABLE_11_244			159.37	59.94	62.29	64.23	58.94	58.43	63.58	59.88	100.41	62.19	62.94	61.05	0.403	1.48153e-07
770669	A130092J06RIK	NM_175511.2	RIKEN cDNA A130092J06 gene	1328.96	380.43	178.33	157.44	149.8	174.89	146.96	128.47	356.81	237.24	120.42	100.58	0.118	1.57995e-07
4590639	CCR6	NM_009835.2	chemokine (C-C motif) receptor 6	216.44	82.8	68.33	72.72	66.33	72.7	66.75	69.36	137.09	77.7	66.79	69.22	0.336	1.62825e-07
4180537	IAN4	NM_031247.2	GTPase, IMAP family member 3	1237.42	121.98	151.08	168.82	98.47	98.99	119.16	100.98	401.29	137.75	129.27	99.06	0.136	1.68297e-07
3890091	B930094H08RIK	AK081159	RIKEN cDNA A130090K04 gene	205.45	130.56	76.47	72.22	74.32	78.51	73.17	68.92	106.84	98	80.59	77.48	0.352	1.74623e-07
6980681	LOC382646	XM_356604.1		633.09	73.78	69.48	71.5	63.38	64.23	74.01	63.94	232.12	65.08	70.78	62.42	0.113	1.78071e-07
5690593	TES	NM_011570.2	testis derived transcript	1031.02	649.88	508.43	338.41	705.2	565.33	810.44	784.92	3901.39	1798.29	4802.73	4918.18	0.328	1.78071e-07
5050739	H2-OA	NM_008206	histocompatibility 2, O region alpha locus	837.01	151.3	100.33	105.37	82.11	93.67	94.33	77.95	575.02	119.03	123.73	92.41	0.126	1.78071e-07
1240437	SATB1	AK040502	special AT-rich sequence binding protein 1	144.77	71.2	75.39	66.11	64.73	71.79	71.27	65.98	91.82	77.68	76.78	80.91	0.457	1.78071e-07
4560598	LY108	AK089750		208.13	72.18	67.65	66.67	71.1	71.63	70.66	72.08	108.07	98.08	71.13	67.92	0.32	1.78071e-07
6040072	E430021P16RIK	AK088636	IKAROS family zinc finger 1	1790.24	644.38	286.52	259.92	235.95	296.34	251.8	211.42	595.26	420.6	190.38	136.49	0.145	1.78363e-07
50059	AI504432	NM_173787		469.33	123.73	107.4	99.5	98.37	90.6	94.07	83.82	175.47	300.93	120.4	90.08	0.212	1.97878e-07
6590239	CD3E	NM_007648	CD3 antigen, epsilon polypeptide	691.6	139.6	108.1	118.69	91.99	101.32	102.56	97.85	297.88	155	127.09	92.96	0.172	2.04552e-07
2850553	SIGLEC10	NM_172900.1	sialic acid binding Ig-like lectin G	368.98	86.78	75.82	83.07	72.6	76.71	79.16	67.57	201.15	87.55	78.14	75.27	0.225	2.11853e-07
6980672	BTLA	NM_177584.3	B and T lymphocyte associated	956.71	130.01	107.77	107.41	74.26	87.55	98.79	80.35	440.18	104.13	116.37	81.76	0.112	2.38588e-07
540647	CD69	XM_132882.1		564.8	159.98	107.21	93.97	100.36	103.22	99.64	94.82	260.78	213.86	105.97	80.26	0.166	2.6157e-07
7650475	9130430L19RIK			419.99	82.86	82.89	84.46	71.81	81.29	80.9	93.06	140.39	162.67	96.58	99.19	0.201	3.20529e-07
7200519	CENPA	NM_007681.1	centromere protein A	1115.16	899.75	346.25	305.81	305.15	468.5	254.88	225.58	679.71	762.77	283.89	1839.93	0.274	3.30571e-07
1340553	CD79A	NM_007655.1	CD79A antigen (immunoglobulin-associated alpha)	1258.39	109.75	92.88	114.74	76.78	73.15	99.55	74.2	777.34	85.32	91.85	70.48	0.091	3.40339e-07
870156	B830021E24RIK	NM_198034	SID1 transmembrane family, member 1	475.38	79.4	70.67	83.91	100.59	80.55	154.1	116.5	231.27	76.15	178.72	132	0.177	3.40339e-07
5310228	TRBV1_AE000663_T_CELL_RECEPTOR_BETA_VARIABLE_1_207			319.63	102.67	100.31	86.38	73.99	76.76	77.3	73.69	183.76	97.22	83.87	75.33	0.27	3.40339e-07
6650626	A130090K04RIK			370.97	133.83	82.79	92.44	68.57	72.89	69.52	72.1	123.4	149.35	77.61	86.97	0.249	3.44007e-07
6590196	CNR2	NM_009924.2	cannabinoid receptor 2 (macrophage)	405.51	207.51	121.7	104.22	115.1	108.7	117.09	102.06	220.19	127.22	93.13	80.3	0.257	3.44007e-07
2970544	ZAP70	NM_009539.2	zeta-chain (TCR) associated protein kinase	428.78	143.34	107.24	102.56	108.41	93.35	95.18	99.69	243.12	132.97	115.3	87.27	0.239	3.44007e-07
5560066	STAT4	NM_011487.1	signal transducer and activator of transcription 4	561.78	260.21	139.27	117.59	108.61	110.02	117.64	97.68	305.07	202.62	135.23	94.08	0.209	3.4894e-07
450736	HHEX	NM_008245.2	hematopoietically expressed homeobox	494.72	281.1	227.88	185.07	243.09	172.44	209.15	178.31	195.6	213.95	113.97	105.42	0.374	3.4894e-07
5870201	MYO1E	NM_181072	myosin IE	370.76	239.66	155.62	140.15	254.46	199.69	227.91	235.01	414.63	496.95	410.93	379.2	0.378	3.4894e-07
4280296	TNFRSF13B	NM_021349	tumor necrosis factor receptor superfamily, member 13b	764.2	301.18	144.9	141.34	121.05	150.41	127.13	102.26	352.41	195.95	114.42	92.96	0.185	3.4894e-07
160408	LTB	NM_008518.1	lymphotoxin B	817.91	201.45	108.27	119.02	83.77	83.29	91.73	80.62	492.21	152.26	109.01	91.39	0.146	3.54609e-07
6270259	TRBV8_AE000663_T_CELL_RECEPTOR_BETA_VARIABLE_8_270			259.8	88.89	76.64	77.98	78.86	70.76	75.98	74.57	156.54	87.81	83.22	70.61	0.3	3.54609e-07
4590095	FCER2A	NM_013517.1	Fc receptor, IgE, low affinity II, alpha polypeptide	225.71	61.38	66.37	66.37	62.34	61.54	64.84	61.02	135.12	60.04	61.05	59.26	0.294	4.23985e-07
4290240	A130093I21RIK	AK038291		216.56	85.33	80.57	85.72	83.25	86.9	85.52	89.86	109.76	82.7	94.39	93.07	0.396	4.23985e-07
6480703	BTG1	NM_007569.1	B-cell translocation gene 1, anti-proliferative	3906.1	3273.94	1296.03	1157.2	1999	2156.97	2399.35	1792.1	6227.98	8068.09	6042.58	5209.3	0.296	4.51792e-07
380670	AI467606	NM_178901.2	expressed sequence AI467606	1500.82	976.38	424.95	271.15	360.56	437.23	318.48	300.43	928.59	489.69	332.55	236.76	0.181	4.58801e-07
6520360	CD3E	NM_007648.1	CD3 antigen, epsilon polypeptide	546.52	139.77	115.64	108.72	88.9	95.5	98.77	92.35	209.03	127.02	102.01	84.7	0.199	4.68551e-07
3460142	BACH2	NM_007521.2	BTB and CNC homology 2	1185.55	213.85	224.56	138.08	251.85	165.38	289.37	215.13	565.07	178.78	297.73	269.86	0.116	5.00286e-07
4920427	1700108N18RIK	AK007145	RIKEN cDNA 6330500D04 gene	533.44	242.49	109.75	92.57	99.27	133.42	114.46	101.1	215.83	173.63	128.41	95.56	0.174	5.00286e-07
520138	KYNU	NM_027552.1	kynureninase (L-kynurenine hydrolase)	163.69	71.19	77.47	77.6	71.69	74.94	75.96	78.9	102.94	101.2	76.74	77.17	0.474	5.73078e-07
4810543	DEF6	NM_027185.1	differentially expressed in FDCP 6	363.67	238.69	117.38	119.44	134.63	145.41	138.35	161.73	201.39	246.02	120.6	166.28	0.328	5.73078e-07
5700528	CD72	NM_007654.1	CD72 antigen	1093.7	430.84	133.38	133.39	114.09	207.18	137.9	113.25	661.56	571.87	167.2	149.17	0.122	5.89019e-07
630411	1700091G21RIK	XM_203404.3		185.71	71.81	70.83	71.69	71.58	69.64	71.74	70.09	129.62	78.07	82.31	77.67	0.386	5.97605e-07
4490189	B3GNT5	NM_054052.2	UDP-GlcNAc:betaGal beta-1,3-N-acetylglucosaminyltransferase 5	713.88	123.61	102.82	96.07	94.61	82.61	92.23	86.68	384.08	162.4	203.98	127.45	0.135	6.12141e-07
940504	CD22	NM_009845.1	CD22 antigen	448.29	85.53	66.04	82.06	71.63	68.13	76.95	68.66	167.7	102.6	81.18	66.78	0.183	6.12141e-07
5810048	ZFPN1A1	NM_009578	IKAROS family zinc finger 1	486.95	265.09	120.36	127.21	115.56	114.91	107.58	95.1	187.01	153.88	104.82	81.04	0.261	6.33616e-07
2810315	CHST3	NM_016803.2	carbohydrate (chondroitin 6/keratan) sulfotransferase 3	540.47	110.98	109.57	97.45	93.41	94	105.62	94.21	214.47	101.28	109.05	90.78	0.18	6.41535e-07
1450097	6330500D04RIK	XM_484234		903.47	357.86	145.45	126.37	139.82	195.94	153.76	128.92	401.56	391.98	196.21	133.29	0.14	6.41535e-07
4830082	BANK1	XM_143587.4		195.56	71.4	71.69	84.33	73.43	80.57	81.32	74.59	89.16	70.69	71.59	67.62	0.431	6.65712e-07
6620458	PACSIN1	NM_011861.1	protein kinase C and casein kinase substrate in neurons 1	198.54	75.07	74.87	70.79	73.7	73.7	78.94	72.69	110.24	90.01	72.18	74.52	0.357	6.82816e-07
4050437	CHST3	NM_016803.2	carbohydrate (chondroitin 6/keratan) sulfotransferase 3	509.22	71.82	75.51	80.78	69.67	75.42	84.51	70.69	210.5	101.03	79.6	67.61	0.159	6.82816e-07
1110575	5031414D18RIK	NM_198642.1	RIKEN cDNA 5031414D18 gene	318.1	141.78	107.41	98.38	89.89	105.71	100.31	92.26	216.4	109.76	107.77	96.15	0.309	7.2326e-07
6960674	SCOTIN	NM_025858.1	scotin gene	4059.92	2406.77	1278.07	1276.26	1262.08	1687.5	1483.68	1370.71	2747.59	2052.6	1118.73	1473.67	0.314	7.31851e-07
50286	DGKA	NM_016811.2	diacylglycerol kinase, alpha	949.73	289	213.17	223.5	198.41	262.85	256.6	291.92	668.96	279.92	439.97	378.24	0.235	7.32697e-07
1440681	CD6	NM_009852.1	CD6 antigen	651.18	124.88	121.07	107.08	97.06	81.23	88.71	90.59	255.38	174.3	98.58	78.43	0.164	8.17905e-07
1690079	CD8B	NM_009858	CD8 antigen, beta chain 1	2016.29	125.22	160.52	142.86	89.2	96.69	123.76	99.58	739.11	167.76	142	90.12	0.071	8.85728e-07
5310274	CGEF2-PENDING	AK017479	Rap guanine nucleotide exchange factor (GEF) 4	244.13	92.78	106.98	88.86	99.33	96.27	110.56	101.56	167.56	90.41	118.1	103.14	0.364	8.89493e-07
3440646	PRKCB	NM_008855.1	protein kinase C, beta 1	1388.56	703.51	221.01	229.29	263.36	363.11	272.11	263.97	737.92	738.46	353.16	388.74	0.165	8.93441e-07
1440204	6330509M05RIK			415.58	142.84	108.33	108.61	104.36	108	97.5	99.95	193.56	140.51	130.09	115.76	0.261	9.4798e-07
3170433	AI586015	NM_019992.2	signal transducing adaptor family member 1	412.07	203.89	143.01	106.82	117.66	124.24	106.27	86.93	243.54	158.19	108.1	88.59	0.259	9.4798e-07
5220176	FCRLA	NM_145141.1	Fc receptor-like A	335.23	127.9	82.05	84.72	80.61	71.29	81.97	77	264.77	83.66	88.98	74.55	0.253	9.62138e-07
380767	LIPE	NM_010719.2	lipase, hormone sensitive	451.65	470.5	1081.66	1126.62	819.63	714.34	959.6	1239.72	76.6	84.58	76.08	80.08	2.494	1.21274e-06
5050431	CD37	NM_007645.2	CD37 antigen	375.85	214.69	100.65	103.97	88.87	119.2	95.6	84.46	246.74	144.21	85.86	78.49	0.277	1.23995e-06
6760167	H2-OB	NM_010389	histocompatibility 2, O region beta locus	782.68	106.29	86.62	107.81	76.73	73.54	88.96	69.99	421.57	80.29	106.31	82.27	0.138	1.28709e-06
620646	HVCN1	NM_001042489.1	hydrogen voltage-gated channel 1	527.57	186.6	176.37	157.63	139.79	125.37	148.52	148.3	303.53	201.73	102.47	101.97	0.299	1.28709e-06
4810204	CD27	NM_001033126.2	CD antigen 27	935.76	95.61	123.18	147.02	98.99	76.95	107.43	86.33	378.84	104.83	113.68	84.49	0.157	1.37112e-06
670050	A430107D22RIK	NM_178785.2	RIKEN cDNA A430107D22 gene	555.83	127.5	90.78	99.69	68.6	74.63	84.1	72.51	183.87	129.33	85.64	80.73	0.179	1.41812e-06
4830551	NAPSA	NM_008437.1	napsin A aspartic peptidase	681.19	467.24	134.33	116.28	117.19	163.05	112.25	99.68	543.59	271.3	166.16	134.46	0.171	1.44062e-06
4040315	IL27RA	NM_016671.2	interleukin 27 receptor, alpha	267.76	106.77	97.11	95.29	83.19	100.13	85.27	74.31	130.09	99.76	83.5	86.74	0.356	1.44175e-06
4760575	SH2D2A	NM_021309	SH2 domain protein 2A	339.28	123.54	107.92	93.51	89.92	83.74	99.92	81.99	195.01	132.9	99.99	90.17	0.276	1.44175e-06
6520241	CD3Z	NM_031162.1	CD247 antigen	337.47	87.85	111.71	85.17	89.05	74.84	84.77	75.52	209.82	104.07	95.07	82.15	0.252	1.44792e-06
5360707	SELL	NM_011346.1	selectin, lymphocyte	1613.27	732.38	98.76	112.32	71.54	144.09	95.23	82.69	488.43	548.6	106.18	90.07	0.07	1.4496e-06
3450482	H2-DMB2	NM_010388.2	histocompatibility 2, class II, locus Mb2	619.25	89.28	104.41	100.39	77.35	73.06	86.9	74.14	408.86	85.56	91.73	76.34	0.162	1.4496e-06
4810747	9830160G03RIK	NM_172904.1	fibronectin type III and SPRY domain containing 2	227.89	118.25	449.38	537.66	360.48	180.89	346.14	339.43	70.88	75.46	65.8	63.28	2.359	1.50863e-06
4890092	GPR114	NM_001033468.1	G protein-coupled receptor 114	342.13	129.94	101.05	101.42	103.32	102.5	108.21	104.11	172.69	138.11	133.83	121.25	0.296	1.5363e-06
5690424	TOX	NM_145711.2	thymocyte selection-associated HMG box gene	290.03	79.8	89.7	80.51	81.34	79.74	95.93	80.64	206.25	75.47	209.2	204.02	0.278	1.5363e-06
6100091	SCL0001090.1_202	M10093.1		156.37	72.62	78.32	62.58	67.46	73.45	67.63	67.16	117.44	84.97	77.54	63.01	0.4	1.5624e-06
1850402	IL2RG	AK037584		289.56	118.11	85.09	99.85	85.88	103.38	91.13	80.38	137.62	128.1	89.67	83.33	0.345	1.66321e-06
6560743	ARL4C	NM_177305.3	ADP-ribosylation factor-like 4C	324.2	213.29	113.84	112.15	176.15	199.52	176.92	150.43	765.07	836.14	555.77	679.72	0.346	1.6666e-06
5290327	LY116	AK080934	membrane-spanning 4-domains, subfamily A, member 4B	169.95	70.62	66.45	69.94	66.79	63.9	69.86	69.8	101.24	71.49	72.7	68.68	0.412	1.67545e-06
2070070	IKZF1	NM_001025597.1	IKAROS family zinc finger 1	327.43	140.72	107.29	122.94	114.89	114.62	113.02	97.04	131.34	131.87	100.55	89.13	0.375	1.7102e-06
1260747	AQP7	NM_007473.3	aquaporin 7	75.2	70.16	134.34	164.49	115.03	83.88	110.4	106.81	61.36	72.88	69.05	68	2.187	1.74143e-06
3120037	CENTB1	NM_153788.2	centaurin, beta 1	403.42	144.78	84.86	95.96	94.7	81.96	99.14	82.82	193.15	122.94	99.04	91.96	0.238	1.75059e-06
50091	BLR1	NM_007551.2	Burkitt lymphoma receptor 1	389.54	67.76	74.27	81.73	61.57	69.93	74.03	60.57	192.49	65.86	73.91	61.53	0.21	1.81304e-06
6560048	5031414D18RIK	NM_198642.1	RIKEN cDNA 5031414D18 gene	201.75	92.78	78.78	72.47	80.2	76.67	69.97	71.78	131.2	82.61	75.82	69.49	0.359	1.87225e-06
4540477	C920004C08RIK			1794.21	747.73	314.39	381.88	288.06	546.67	362.5	398.07	1306.43	1096.18	981.33	2718.52	0.213	1.90201e-06
2060543	CD79B	NM_008339.1	CD79B antigen	1367.15	130.01	95.04	139	72.58	79.43	101.25	69.77	882.92	95.36	100.76	80.25	0.102	1.95484e-06
7210037	TCRB-V8.2			273.72	114.84	82.73	80.24	80.26	84.19	73.96	74.91	179.02	99.3	85.14	75.52	0.293	1.95484e-06
4390239	FCHO1	NM_028715.2	FCH domain only 1	441.03	179.14	120.51	110.1	101.55	94.28	111.73	115.32	205.92	129.74	91.05	131	0.25	2.17418e-06
3170594	AQP7	NM_007473.3	aquaporin 7	189.96	89.02	416.99	632.04	470.74	236.42	516.74	444.26	62.11	63.41	67.57	64.84	3.327	2.51751e-06
5860296	RASGRP1	NM_011246.2	RAS guanyl releasing protein 1	1567.49	304.64	234.31	195.74	189.02	147.55	162.53	139.02	440.33	432.54	196.82	150.57	0.125	2.51751e-06
4220673	SPATA13	XM_147847.4		1317.03	860.51	581.96	413.02	738.68	473.8	599.12	469.94	865.55	1006.69	907.82	671.61	0.314	2.51751e-06
6280037	CD19	NM_009844.1	CD19 antigen	492.61	74.24	76.89	88.78	65.03	72	79.92	70.25	298	73	77.3	62.76	0.18	2.51751e-06
670204	IAN3	NM_146167.2	GTPase, IMAP family member 7	629.69	133.74	140.34	125.13	98.58	88.71	98.24	81.84	419.55	108.33	118.3	73.69	0.199	3.11514e-06
1170156	NRG4	NM_032002	neuregulin 4	249.77	176.33	512.49	1109.59	335.25	262.65	416.56	511.07	89.38	72.22	96.52	103.98	4.442	3.15451e-06
3390672	6030423D04RIK	NM_153137.2	TRAF3 interacting protein 3	206.07	93.14	83.67	88.42	70.99	77.32	77.76	69.94	103.65	82.68	77.79	73.97	0.429	3.20306e-06
150433	GIMAP1	NM_008376.3	GTPase, IMAP family member 1	1487.09	380.29	363.81	302.73	384.27	220.88	369.67	301.12	952.25	233.04	281.39	186.05	0.204	3.20306e-06
6060113	SCML4	NM_172938.2	sex comb on midleg-like 4 (Drosophila)	267.74	70.82	74.93	72.07	84.59	107.76	91.57	95.66	159.62	111.28	130.59	117.48	0.269	3.22903e-06
2750706	FCER2A	NM_013517.1	Fc receptor, IgE, low affinity II, alpha polypeptide	674.61	76.03	120.63	131.35	107.31	77.67	95.94	79.76	422.33	86.25	95.41	79.45	0.195	3.24331e-06
630482	LOC380797	XM_354709.1		330.02	85.83	67.93	73.51	69.29	69.51	73.35	73.15	188.18	68.81	74.61	70.6	0.223	3.26008e-06
3190722	5830496L11RIK	AK031022	Rho GTPase activating protein 15	828.92	258.91	136.49	155.02	135.05	131.04	132.23	128.35	282.65	200.71	126.28	97.78	0.187	3.26008e-06
6550754	STK4	NM_021420.2	serine/threonine kinase 4	2201.32	1131.71	669.1	627.17	709.6	873.67	743.51	732.77	1236.85	971.04	989.36	771.04	0.285	3.29658e-06
2940441	D230007K08RIK	NM_175547.2		514.21	137.62	112.14	125.54	100.66	101.07	104.09	98.31	190.55	139.34	128.27	113.21	0.244	3.30051e-06
1400523	1810031K02RIK	NM_133716.2	stromal membrane-associated protein 1-like	2782.53	1846.68	1073	728.15	851.93	930.23	905.95	925.48	1501.17	1184.67	847.48	740.46	0.262	3.31353e-06
2100564	LOC382646	XM_356604.1		488.41	70.14	82.14	84.27	72.77	72.48	79.8	70.68	217.45	67.87	73.67	70.12	0.173	3.44092e-06
2450601	RAPGEF4	NM_019688.1	Rap guanine nucleotide exchange factor (GEF) 4	165.44	76.84	91.85	78.56	98.4	84.28	92.36	86.13	146.83	77.18	138.16	101.75	0.475	3.52883e-06
5700392	TRBV7_AE000663_T_CELL_RECEPTOR_BETA_VARIABLE_7_29			156.99	69.51	67.12	69.15	62.75	67.32	66.22	67.69	91.21	76.36	66.19	64.99	0.44	3.69098e-06
60221	CD2	NM_013486.1	CD2 antigen	585.87	99.66	126.78	134.83	114.73	84.35	94.29	88.98	248.49	103.62	103.2	83.72	0.23	3.87087e-06
6590044	RASSF5	NM_018750.2	Ras association (RalGDS/AF-6) domain family 5	1137.79	832.64	287.58	233.09	283.9	386.33	259.8	264.94	705.94	647.67	377.4	287.78	0.205	3.89394e-06
2320301	A530050E01RIK	AK040949	lung-inducible neuralized-related C3HC4 RING domain protein	192.77	188.36	89.45	76.02	117.87	84.17	90.69	90.68	129.28	181.54	84.46	97.25	0.394	3.89423e-06
4920468	CDCA4	NM_028023.3	cell division cycle associated 4	889.08	808.89	439.1	388.82	462.26	552.23	456.65	466.44	814.55	705.73	687.73	762.88	0.437	3.99505e-06
2810685	GLIPR1	NM_028608.1	GLI pathogenesis-related 1 (glioma)	303.13	236.3	97.5	110.49	87.93	112.37	97.28	90.99	182.44	599.77	110.47	170.02	0.364	4.19263e-06
2510164	TRAF1	AK089281	Tnf receptor-associated factor 1	305.7	242.85	119.94	104.38	140.74	135.04	126.54	113.57	190.14	261.47	119.46	104.96	0.341	4.19263e-06
1260477	FCRLA	NM_145141.1	Fc receptor-like A	1623.4	196.23	138.15	134.58	83.01	94.6	100.38	77.54	842.79	124.53	142.15	85.13	0.083	4.19521e-06
7000446	IKZF1	NM_001025597.1	IKAROS family zinc finger 1	204.19	110.97	77.56	83.44	81.24	78.43	79.07	80.31	107.93	92.76	81.99	74.32	0.409	4.21883e-06
1820040	A430093F15RIK	NM_207529		193.94	74.24	74.75	82.97	74.15	72.37	71.49	73.56	128.59	98.73	76.53	77.47	0.428	4.3595e-06
6620446	IL27RA	NM_016671.2	interleukin 27 receptor, alpha	486.98	187.96	132.31	135.58	106.34	123.61	102.6	96.57	182.49	125.09	94.4	89.85	0.278	4.55766e-06
5890768	ARHGAP25	NM_175476.3	Rho GTPase activating protein 25	469.14	308.91	170.46	123.31	164.44	142	168.02	121.96	206.67	234.16	117.54	99.61	0.263	4.55766e-06
1690392	POU2AF1	NM_011136.1	POU domain, class 2, associating factor 1	1717.24	713.4	145.89	131.74	80.96	84.33	103.83	77.39	874.47	133.3	177.76	82.55	0.077	4.55766e-06
6200762	SLC5A6	NM_177870.2	solute carrier family 5 (sodium-dependent vitamin transporter), member 6	316.3	278.04	560.17	992.71	301.66	587.58	551.69	827.44	303.51	157.7	317.29	228.83	3.138	4.73368e-06
610324	CD3D	NM_013487.1	CD3 antigen, delta polypeptide	1364.82	148.49	98.23	150.48	94.44	80.54	97.32	75.31	556.38	197.02	131.74	85.03	0.11	4.75591e-06
380369	NAPSA	NM_008437.1	napsin A aspartic peptidase	962.29	669.88	195.72	139.2	154.39	190.88	140.78	123.41	772.53	327.34	201.49	151.02	0.145	4.85766e-06
380672	1810062O14RIK	NM_178650.2	TBC1 domain family, member 10c	1872.17	270.21	276.43	258.78	165.32	135.91	199.39	143.91	905.72	277.79	269.93	211.06	0.138	4.92373e-06
6650477	IAN6	NM_153175.2	GTPase, IMAP family member 6	841.44	267.69	380.01	263.81	352.05	235.66	292.46	267.38	562.36	172.17	252.57	147.9	0.314	4.92373e-06
2600377	EBI2	NM_183031.1	Epstein-Barr virus induced gene 2	354.32	164.18	116.45	114.94	106.11	103.3	107.09	98.3	209.21	125.87	111.33	87.53	0.324	4.93392e-06
730753	MAP3K1	NM_011945.2	mitogen activated protein kinase kinase kinase 1	2020.49	1293.5	840.69	772.8	1286.91	1365.18	1286.52	1275.42	1506.96	1205.6	1333.02	1314.29	0.382	5.03805e-06
7150228	A430102N13RIK	AK040487	TBC1 domain family, member 10c	226.16	93.56	81.11	78.77	76.25	69.02	79.86	76.27	180.16	85.46	82.43	76.03	0.348	5.03805e-06
6860040	KLHL6	NM_183390.1	kelch-like 6 (Drosophila)	1401.1	890.28	277.29	230.86	204.36	333.43	210.51	195.33	591.66	452.47	247.44	178.24	0.165	5.03805e-06
7330731	CARD11	NM_175362.1	caspase recruitment domain family, member 11	222.69	78.18	74.78	80.1	70.68	73.11	70.73	62.92	137.16	84.44	75.56	73.47	0.36	5.03805e-06
4640093	TCRB-V8.3			268.58	77.78	80.48	91.79	82.5	77.02	79.24	72.72	180.87	84.54	83.5	74.2	0.342	5.05848e-06
430139	LOC382646	XM_356604.1		363.47	67.35	74.91	79.02	63.27	69.44	72.81	68.35	174.02	69.77	67.07	71.54	0.217	5.05848e-06
2190164	CCNB1	NM_172301.2	cyclin B1	178.16	131.7	89.4	76.97	84.89	100.02	74.39	82.62	102.94	164.43	84.51	308.06	0.432	5.05848e-06
6380097	1700019H03RIK			179.97	139.02	81.03	81.65	87.8	92.23	93.66	94.27	114.2	105.52	94.14	82.47	0.454	5.24814e-06
2230070	TMEM108	NM_178638.2	transmembrane protein 108	151.46	80.03	71.5	74.29	65.74	61.17	69.93	62.46	119.85	79.27	96.24	99.56	0.49	5.27973e-06
6520630	FCER2A	NM_013517.1	Fc receptor, IgE, low affinity II, alpha polypeptide	260.29	63.7	69.66	75.3	69.71	66.81	76.58	70.94	186.3	76.57	74.33	72.68	0.289	5.27973e-06
6370553	WBSCR5	NM_022964.2	linker for activation of T cells family, member 2	1069.98	514.78	315.85	227.46	257.44	260.04	242.37	201.23	483.28	547.5	162.27	138.97	0.213	5.37805e-06
7400537	RBP7	NM_022020.1	retinol binding protein 7, cellular	256.85	156.92	504.05	1090.55	316.51	367.15	463.29	344.64	89.33	78.67	83.46	77.3	4.246	5.3892e-06
6370253	POU2F2	NM_011138.1	POU domain, class 2, transcription factor 2	277.03	196.38	82.62	77.05	79.02	99.99	84.34	80.19	155.19	151.56	75.11	72.92	0.278	5.52608e-06
4900500	VPREB3	NM_009514.2	pre-B lymphocyte gene 3	300.44	158.96	93.13	93.12	81.26	78.89	84.04	82.97	253.63	84.07	117.68	77.31	0.31	5.93577e-06
2510138	TCRB-V8.2			3098.33	281.66	225.59	249.6	159.34	137.38	179.28	141.54	1677.34	399.75	307.87	174.85	0.081	6.1222e-06
3440204	A130038H09RIK	NM_001033978.1	histocompatibility 2, class II antigen E beta2	285.85	84.58	81.06	85.7	81.21	71.62	78.95	80.17	116.65	85.58	79.93	77.72	0.3	6.19824e-06
6480711	5330401P04RIK	NM_172654	RIKEN cDNA 5330401P04 gene	350.44	129.73	140.46	123.36	114.37	128	129.03	115.78	261.47	116.77	263.67	199.1	0.352	6.19824e-06
1430368	ST6GAL1	NM_145933.2	beta galactoside alpha 2,6 sialyltransferase 1	2672.93	1277.02	555.11	650.74	509.82	774.76	645.91	573.99	1621.55	911.66	1024.01	1189.58	0.243	6.19824e-06
670703	FCRLA	NM_145141.1	Fc receptor-like A	2242.74	261.69	163.34	153.82	99.8	100.57	110.69	76.04	1317.3	145.82	179.52	90.89	0.069	6.45329e-06
1820541	LCK	NM_010693.1	lymphocyte protein tyrosine kinase	1401	146.49	159.73	155.33	95.8	107.42	108.59	85.25	571.51	249.64	168.42	158.37	0.111	6.59526e-06
70039	LOC386545	XM_359388.1	gene model 1403, (NCBI)	176.02	61.52	61.17	65.53	64.38	67.23	68.73	62.87	129.01	73.84	70.01	61.25	0.372	6.88409e-06
270661	CORO1A	NM_009898.2	coronin, actin binding protein 1A	764.31	430.54	124.07	151.47	122.41	195.26	125.36	106.73	361.57	362.83	97.35	99.28	0.198	7.16549e-06
4060626	1500031A17RIK	XM_130797		203.83	96.03	103.71	93.94	133.76	175.05	163.68	151.75	236.8	146.32	328.34	278.3	0.461	7.40823e-06
1170537	5730472N09RIK	NM_175392.3	RIKEN cDNA 5730472N09 gene	459.19	363.37	1060.87	1106.98	743.89	623.35	810.6	901.19	216.83	208.75	216.74	224.97	2.411	7.65998e-06
610291	DOK3	NM_013739.1	docking protein 3	596.61	936.46	134.83	134.81	128.2	169.75	123.37	122.57	288.36	379.61	100.76	109.66	0.226	7.65998e-06
1030278	CD6	NM_009852.1	CD6 antigen	546.83	126.43	121.44	104.66	77.62	82.51	85.11	81.79	228.52	165.76	91.38	76.44	0.191	7.75668e-06
3310612	PARVG	NM_022321.2	parvin, gamma	291.6	173.93	82.81	92.27	81.4	93.68	81.3	86.16	169.27	155.67	96.47	82.77	0.316	8.18594e-06
1940255	PLCG2	NM_172285.1	phospholipase C, gamma 2	780.34	718.01	198.44	180.78	238.96	316.9	227.68	268.65	452.74	480.78	254.31	210.94	0.232	8.27475e-06
1740196	CCL19	NM_011888	chemokine (C-C motif) ligand 19	705.02	166.11	79.68	104.39	81.8	176.39	92.16	76.08	233.52	90.74	90.78	70.64	0.148	8.80649e-06
1090605	TSPYL3	NM_198617.1	TSPY-like 3	371.2	236.63	214.18	175.62	179.87	195.91	189.27	171.63	336.94	221.94	306.09	244.17	0.473	9.36328e-06
2370039	GPR171	NM_173398.1	G protein-coupled receptor 171	350.29	129.42	98.82	98.39	71.11	96.23	96.31	76.6	138.8	282	90.87	81.09	0.281	9.36328e-06
1660504	IL7R	NM_008372.3	interleukin 7 receptor	705.74	133.37	169.83	147.98	99.71	97.17	135.75	102.48	202.95	343.6	137.97	101.42	0.21	9.5122e-06
3360280	ZAP70	NM_009539.2	zeta-chain (TCR) associated protein kinase	209.98	78.59	74.77	69.82	67.88	69.39	73.22	64.6	130.85	91.08	69.43	72.22	0.332	9.57977e-06
7510008	0610039P13RIK	NM_028752	hydrogen voltage-gated channel 1	1693.38	345.63	363.4	342.91	318.95	273.53	304.4	275.02	852.9	600.69	226.91	222.05	0.203	9.75314e-06
830377	TSPAN32	NM_020286.2	tetraspanin 32	420.22	184.3	108.11	125.61	110.76	130.38	92.77	85.15	208.54	96.5	90.72	75.73	0.299	9.75314e-06
7210349	APOBEC3	NM_030255.1	apolipoprotein B editing complex 3	241.42	221.26	101.04	116.09	136.31	170.59	173.12	158.12	189.58	157.92	130.09	144.96	0.481	1.04306e-05
4010097	MAP4K1	NM_008279.1	mitogen activated protein kinase kinase kinase kinase 1	502.68	215.16	128.37	122.56	118.08	120.87	109.6	104.83	248.64	143.11	100.87	93.91	0.244	1.07038e-05
6900465	PLCB2	NM_177568.2	phospholipase C, beta 2	190.47	140.79	94.95	86	86.73	90.01	84.24	73.03	109.67	112.92	88.8	81.91	0.452	1.13253e-05
1690017	CRLF3	NM_018776.1	cytokine receptor-like factor 3	1319.25	412.02	354.18	362.78	287.82	382.72	329.25	283.16	572.47	570.86	326.79	329.34	0.275	1.21735e-05
780768	EML4	NM_199466	echinoderm microtubule associated protein like 4	359.94	193.14	140.92	156.65	178.22	179.04	155.31	144.44	386.22	356.3	305.22	334.76	0.435	1.30567e-05
1990546	1810037B05RIK	XM_129390.2		4008.16	195.41	179.24	212.07	106.24	72.55	158.77	89.27	1941.58	112.61	221.18	87.45	0.053	1.35901e-05
2470746	A830080H07RIK			525.78	225.88	223.62	187.12	231.65	173.08	203.3	185.48	447.15	315.43	506.58	399.26	0.356	1.37393e-05
7560376	LPIN1	NM_015763	lipin 1	302.03	167.34	464.09	885.24	365.92	399.7	428.96	539.28	106.18	86.64	105.13	109.97	2.931	1.46248e-05
5490358	KLHL6	NM_183390.1	kelch-like 6 (Drosophila)	2054.72	1353.4	386.78	321.2	303	458.59	301.51	280.52	925.45	643.96	345.05	204.14	0.156	1.46248e-05
4480468	ARHGEF3	NM_027871.1	Rho guanine nucleotide exchange factor (GEF) 3	3521.92	1874.43	2000.95	1523.18	1930.89	1760.04	2253.32	2048.23	3134.75	1218.21	3114.84	1968.19	0.432	1.46248e-05
50128	F830005D05RIK			291.18	106.17	108.2	107.07	120.34	104.56	128.67	106.49	117.51	125.06	91.71	89.91	0.368	1.46248e-05
20612	EGR3	NM_018781	early growth response 3	333.16	98.3	110.08	99.91	176.82	117.89	119.67	142.64	122.77	131.63	77.36	96.4	0.3	1.46248e-05
4050093	FCRLA	NM_145141.1	Fc receptor-like A	508.19	101.3	76.54	114.11	66.69	76.01	84.48	85.47	231.41	103.92	87.72	80.22	0.225	1.53518e-05
6840424	BLNK	NM_008528.3	B-cell linker	166.44	107.03	72.14	81.24	69.2	75.46	81.56	73.3	141.22	111.23	89.12	102.13	0.488	1.5888e-05
2360541	NNAT	NM_010923	neuronatin	98.62	71.11	143.54	338.38	223.28	149.53	331.54	305.66	56.4	63.88	57.12	60.79	3.431	1.58881e-05
3140441	CMAH	NM_007717.1	cytidine monophospho-N-acetylneuraminic acid hydroxylase	302.02	165.88	75.01	71.8	92.48	144.83	82.87	79.99	173.54	102.87	73.62	68.98	0.238	1.59887e-05
6650470	A130024J05RIK	AK037541	RIKEN cDNA 5830407E08 gene	148.36	70.2	65.78	71.34	72.76	68.59	71.09	68.46	80.21	85.77	67.39	63.62	0.481	1.71282e-05
2370465	5330403D14RIK			208.58	73.28	84.31	80.63	93.75	83.3	97.53	113.9	141.42	79.2	107.14	87.54	0.387	1.74493e-05
4210390	6330500D04RIK	NM_178658.2	RIKEN cDNA 6330500D04 gene	213.03	165.38	81.43	71.06	74.4	79.45	75.01	76.71	135.1	86.59	79.78	70.45	0.334	1.74493e-05
4390180	TCF7	NM_009331.2	transcription factor 7, T-cell specific	186.81	73.41	77.75	74.64	73.73	71.85	76.89	73.77	85.5	74.65	81.21	88.86	0.4	1.79524e-05
1050224	PRKCB	NM_008855.1	protein kinase C, beta 1	450.94	202.01	92.16	108.47	98.11	156.11	111.7	99.06	202.44	269	124.61	143.1	0.241	1.79524e-05
2340278	6720463L11RIK	AK032861		1196.92	722.51	514.48	348.4	440.01	595.17	626.01	543.93	1449.42	644.06	1792.24	1283.38	0.291	1.91776e-05
1580189	9330188B09RIK	AK034413	leucine-rich repeat kinase 2	192.46	133.63	91.17	86.56	110.41	93.15	96.61	93.72	132.99	104.23	109.92	94.88	0.45	1.92701e-05
1170246	CD6	NM_009852.1	CD6 antigen	303.96	89.61	73.32	87.87	73	64.55	75.03	67.36	135.55	104.45	72.93	68.25	0.289	1.98215e-05
2940367	ART2B	NM_019915.1	ADP-ribosyltransferase 2b	237.31	112.03	83.58	77.32	74.02	75.65	80.32	82.84	135.76	95.43	78	74.29	0.326	2.14455e-05
4060639	GPR120	NM_181748.1	G protein-coupled receptor 120	249.38	147.41	618.1	767.93	358.08	299.68	436.64	473.72	99.8	93.65	82.11	86.28	3.079	2.16827e-05
4260400	1200013B08RIK	NM_028773.2	RIKEN cDNA 1200013B08 gene	941.46	337.63	170.88	195.92	131.08	199.29	137.39	98.16	320.96	318.36	123.48	103.5	0.208	2.19356e-05
3130639	TNFRSF18	NM_009400.1	tumor necrosis factor receptor superfamily, member 18	170.88	108.14	69.02	82.28	80.17	77.42	67.05	80.82	175.79	95.63	86.58	76.68	0.482	2.20488e-05
2480725	CORO1A	NM_009898.2	coronin, actin binding protein 1A	1948.93	1743.72	286.35	242.09	298.44	376.07	246.1	232.37	1039.45	842.9	208.97	160.56	0.124	2.20488e-05
2060373	CD79B	NM_008339.1	CD79B antigen	2828.9	285.38	185.87	221.43	85.5	90.87	137.94	77.97	1592.76	130.24	171.34	98.98	0.078	2.20488e-05
7510343	PCK1	NM_011044	phosphoenolpyruvate carboxykinase 1, cytosolic	129.9	100.9	215.05	532.07	156.84	236.64	247.96	261.3	73.29	64.69	71.42	68.83	4.096	2.20488e-05
7040201	THY1	NM_009382.2	thymus cell antigen 1, theta	1644.78	1045.18	529.75	509.34	1120.08	2333.52	749.38	1048.56	2608.48	2863.32	2307.47	2072.59	0.31	2.20488e-05
6590095	A830091E24RIK	AK044111	hypothetical A830091E24	171.66	112.91	78.17	73.52	77.88	76.87	81.4	78.51	127.92	91.9	95.91	83.79	0.428	2.20488e-05
3180156	TNFRSF18	NM_009400.1	tumor necrosis factor receptor superfamily, member 18	202.78	134.12	85.92	80.43	83.05	86.25	86.18	88.57	188.65	118.42	109.76	86.12	0.397	2.21133e-05
940161	CD28	NM_007642.2	CD28 antigen	434.94	80.1	92.85	108.25	79.04	76.6	97.43	77.73	189.12	101.94	83.83	65.6	0.249	2.25242e-05
6510142	D730019B10RIK	NM_172785.1	zinc finger CCCH type containing 12D	280.39	126.07	78.81	107.72	70.66	92.37	84.31	78.11	116.43	170.03	78.15	76.77	0.384	2.28532e-05
940747	CD3G	NM_009850.1	CD3 antigen, gamma polypeptide	2068.54	302.03	223.4	218.08	160.45	111.09	149.63	133	1066.93	421.42	238.75	126.39	0.105	2.30373e-05
7160474	ARHGAP4	NM_138630.1	Rho GTPase activating protein 4	1321.12	681.88	196.98	190.2	188.49	241.73	160.37	162.73	466.93	316.06	179.02	146.07	0.144	2.30529e-05
5270608	VAV1	NM_011691.2	vav 1 oncogene	596.95	804.39	157.6	145.89	154.92	236.35	143.4	140.53	312.52	495.23	144.9	119.92	0.244	2.33531e-05
1070703	AKNA	NM_001045514.1	AT-hook transcription factor	335.65	198.59	105.93	114.11	105.98	110.22	117.55	112.4	180.07	157.22	105.69	101.81	0.34	2.34045e-05
630091	AY078069	NM_172142.1	cDNA sequence AY078069	471.93	408.43	133.08	123.67	123.32	120.03	116.39	91.39	235.66	637.81	115.6	119.8	0.262	2.38039e-05
5050288	A630096C01RIK	AK042488	sialic acid binding Ig-like lectin G	149.4	73.89	76.33	71.64	63.18	65.71	64.79	67.96	126.03	66.93	73.17	72.28	0.48	2.38039e-05
6200369	5830472H07RIK	NM_175233.2		272.87	145.46	103.9	93.49	99.73	108.07	122.56	84.72	131.36	119.41	90.58	88.58	0.343	2.39466e-05
1660424	PSD4	NM_177611.3	pleckstrin and Sec7 domain containing 4	233.43	161.56	84.79	90.99	82.5	95.4	90.54	85.09	147.99	145.98	85.41	75.75	0.39	2.3999e-05
4060240	HCPH	NM_013545.1	protein tyrosine phosphatase, non-receptor type 6	1413.7	1568.77	254.27	239.43	235.75	404	236.48	223.55	889.88	1043.6	261.28	215.88	0.169	2.44236e-05
6100255	FAAH	NM_010173.2	fatty acid amide hydrolase	427.17	120.4	113.7	109.29	90.69	99.13	102.67	123.8	353.08	89.9	292.79	202.78	0.256	2.57869e-05
6550164	E2F2	NM_177733.2	E2F transcription factor 2	255	267.62	103.74	83.56	98.03	99.92	86.53	76.94	142.07	130.13	81.99	99.35	0.328	2.60794e-05
5360181	CPM	XM_125830.3		356.39	93.07	123.2	104.72	140.63	126.66	134.82	124.88	448.44	119.93	424.26	716.02	0.294	2.61185e-05
1690292	BC094916	NM_001024721.1	cDNA sequence BC094916	163.31	76.36	72.06	74.81	61.58	81.33	67.01	61.5	82.34	91.84	66.21	66.9	0.458	2.64936e-05
6250730	CD28	NM_007642.2	CD28 antigen	192.65	87.92	79.39	83.41	75.12	84.66	80.19	76.98	113.27	90.86	75.82	76.86	0.433	2.64936e-05
6840360	PTPRCAP	NM_016933.2	protein tyrosine phosphatase, receptor type, C polypeptide-associated protein	278.58	81.68	76.78	88.7	64.22	64.09	70.77	67.25	211.3	86.32	76.12	71.47	0.318	2.71815e-05
5870521	D930015E06RIK	NM_172681.3	RIKEN cDNA D930015E06 gene	322.45	237.53	136.96	116.88	150.58	166.42	149.54	166.41	318.58	172	283.38	234.2	0.362	2.85698e-05
4260463	LOC382896	XM_356740.1		1816.14	245.8	295.38	244.25	242.96	122	153.99	111.32	1056.78	239.36	201.32	108.23	0.134	2.90687e-05
4760241	CD40	NM_170702.2	CD40 antigen	761.93	548.04	212.13	165.02	176.27	246.87	153.31	144.51	476.84	389.33	187.84	144.75	0.217	2.90687e-05
110064	SLA	NM_009192.2	src-like adaptor	1139.28	885.33	302.84	282.99	204.93	326.47	195.07	185.76	507.72	894.68	226.06	189.37	0.248	3.01029e-05
4850594	6330406L22RIK	NM_027521.2	histocompatibility (minor) HA-1	1185.22	822.74	201.56	190.91	189.88	229.68	153.53	178.98	561.68	360.55	201.11	162.26	0.161	3.27672e-05
5870470	ARHGAP9	NM_146011.1	Rho GTPase activating protein 9	310.57	290.49	126.26	121.07	115.85	150.76	113.62	108.19	164.07	186.99	89.26	80.66	0.39	3.31362e-05
2600068	6430510M02RIK	NM_176932.2	RIKEN cDNA 6430510M02 gene	369.29	122.19	174.58	138	210.53	151.11	232.27	235.86	431.78	168.51	512.51	355.04	0.374	3.41861e-05
5860500	NRG4	NM_032002	neuregulin 4	333.66	291.85	1166.44	1418.39	581.4	412.67	654.99	1082.22	98.73	79.4	130.5	114.97	4.251	3.47184e-05
5690370	SCL0001032.1_178	X03863.1		183.8	69.92	70.94	73.94	67.52	63.62	72.22	65.35	101.66	79.11	68.1	67.29	0.402	3.48253e-05
4610722	CDC20	NM_023223.1	cell division cycle 20 homolog (S. cerevisiae)	245.24	255.79	109.89	100.7	102.12	139.89	89.62	78.56	182.96	198.66	114.61	598.42	0.411	3.70704e-05
1510497	HCST	NM_011827	hematopoietic cell signal transducer	466.94	355.36	110.6	151.28	136.25	138.33	117.49	114.04	254.83	271.21	122.96	101.52	0.324	3.87926e-05
3400162	MEF2C	AK047994	myocyte enhancer factor 2C	337.08	141.43	146.24	120.93	201.57	147.04	169.79	165.09	238.9	139.82	195.31	144.5	0.359	4.00251e-05
1980470	1300013B24RIK	NM_026184.2	ERO1-like beta (S. cerevisiae)	453.23	261.25	189.09	150.67	144.25	169.79	168.59	152.37	216.04	173.37	165.78	122.22	0.332	4.04721e-05
6510500	CDCA7	NM_025866.1	cell division cycle associated 7	442.02	376.56	184.57	143.07	170.44	284.39	202.63	170.65	1147.75	320.57	1560.84	1583.11	0.324	4.34149e-05
580341	SLC35B3	NM_134060.2	solute carrier family 35, member B3	959.36	741.43	667.55	473.97	681.01	623.79	627.39	593.15	900.4	550.61	856.7	652.43	0.494	4.39833e-05
5490608	CD22	NM_009845.1	CD22 antigen	198.88	71.58	73.96	75.02	65.23	68.29	71.91	65.07	123.03	81.71	70.46	63.34	0.377	4.43363e-05
5860356	RPS6KA1	NM_009097.1	ribosomal protein S6 kinase polypeptide 1	811.23	833.99	327.83	285.91	343.62	405.87	385.12	362.05	434.2	650.62	384.14	441.44	0.352	4.44935e-05
2630040	A130026C10RIK	AK037550		694.86	643.7	297	192.18	392.34	629.08	374.35	360.45	535.94	487.64	560.31	374.75	0.277	4.49633e-05
5050343	BTK	NM_013482.1	Bruton agammaglobulinemia tyrosine kinase	907.51	525.75	237.94	202.15	177.33	269.22	181.14	169.33	361.84	319.04	120.04	101.04	0.223	4.49633e-05
2850577	PCK1	NM_011044	phosphoenolpyruvate carboxykinase 1, cytosolic	84.48	76.92	96.25	256.54	93.62	118.55	116.45	119.09	73.48	67.26	68.36	67.7	3.037	4.49633e-05
4210500	CD5	NM_007650.2	CD5 antigen	152.67	76.16	78.12	71.2	68.48	68.84	69.25	68.1	102.7	87.14	64.31	68.52	0.466	4.5581e-05
2140458	A630054M16RIK	AK042052	dedicator of cytokinesis 10	404.19	170.89	167.11	125.09	221.26	145.39	167.56	190.05	181.98	139.12	134.06	110.69	0.309	4.58234e-05
940215	A630001G21RIK	NM_177055.2		246.69	175.5	90.8	91.93	73.96	103.81	81.83	69.93	189.47	127.72	119.29	104.82	0.373	4.65261e-05
5690500	NAPSA	NM_008437.1	napsin A aspartic peptidase	963.79	700.5	180.75	181.95	155.34	198.2	142.83	129.01	915.76	424.42	236.19	172.24	0.189	4.67142e-05
6980274	HMGA1	NM_016660.1	high mobility group AT-hook 1	558.24	526.13	255.61	252.89	283.37	286.02	354.09	287.03	386.69	790.77	209.9	323.87	0.453	4.77387e-05
6480746	CD19	NM_009844.1	CD19 antigen	181.76	62.88	66.69	68.35	67.61	62.5	68.58	61.44	94.46	64.89	63.51	64.11	0.376	4.89251e-05
6940504	5033413D16RIK			360.81	219.86	169.19	122.1	124.96	168.58	156.22	159.69	446.26	171.07	485.77	193.75	0.338	4.91882e-05
1500463	CORO1A	NM_009898.2	coronin, actin binding protein 1A	5693.82	3811.7	823.99	742.46	805.76	1065.9	728.72	642.65	3730.31	2289.07	656.72	384.92	0.13	5.18834e-05
6270091	STK17B	NM_133810.2	serine/threonine kinase 17b (apoptosis-inducing)	1668.76	794.72	391.8	397.02	217.18	386.35	317.15	292.44	730.25	649.8	329.07	285.86	0.238	5.33615e-05
7330131	A630006E02RIK	AK041380		882.29	392.06	114.5	127.79	179.31	155.09	153.44	163.65	328.61	223.53	91.98	111.66	0.145	5.41199e-05
4220717	CCL19	NM_011888.2	chemokine (C-C motif) ligand 19	1819.09	445.57	118.45	158.38	135.13	345.72	133.6	120.55	540.03	125.95	130.07	73.38	0.087	5.45004e-05
870195	PDE4B	AK011999	phosphodiesterase 4B, cAMP specific	1339.37	549.92	253.73	293.89	692.47	469.91	430.92	321.49	435.47	1434.18	182.45	166.55	0.219	5.6056e-05
520524	IGKV4-80_AJ231213_IG_KAPPA_VARIABLE_4-80_91			628.58	96.2	70.66	61.12	60.88	61.21	63.82	59	418.5	109.88	77.89	68.06	0.097	5.88395e-05
6590368	ELL3	NM_145973	elongation factor RNA polymerase II-like 3	152.23	74.65	68.07	70.93	89.71	80.9	81.58	91.5	134.56	75.31	96.87	122.75	0.466	5.9451e-05
990438	COTL1	NM_028071.1	coactosin-like 1 (Dictyostelium)	2379.59	3953.26	830.14	618.16	980.47	1304.51	764.54	843.54	1530.22	1965.5	668.55	735.95	0.26	5.95662e-05
6370487	AQP7	NM_007473.3	aquaporin 7	288.92	90.47	477.63	766.56	357.98	294.32	390.97	362.76	63.88	63.73	63.95	64.41	2.653	5.97138e-05
2900307	5830405N20RIK	NM_183264.1	RIKEN cDNA 5830405N20 gene	219.37	92.49	81.08	95.69	83.17	82.09	80.11	86.31	115.06	81.46	88.27	83.13	0.436	5.98446e-05
1990041	SWAP70	NM_009302.2	SWA-70 protein	419.72	175.21	136.04	140.29	138.28	173.46	144.15	155.91	320.29	190.51	243.38	206.89	0.334	6.09617e-05
5820292	BC026744	NM_177876.2	vacuolar protein sorting 37B (yeast)	306.06	171.72	181.96	149.66	189.82	136.21	173.81	162.24	168.97	237.74	122.62	147.69	0.489	6.10302e-05
360373	1810015C04RIK	NM_025459.2	RIKEN cDNA 1810015C04 gene	1037.26	505.18	274.28	292.1	446.14	496.68	518.72	401.7	562.92	1260.91	505.2	769.54	0.282	6.1796e-05
5340369	LRMP	NM_008511	lymphoid-restricted membrane protein	1579.21	708.82	298.38	290.59	296	391.42	305.49	284.29	789.97	358.75	506.17	442.73	0.184	6.44557e-05
3710458	B3BP	XM_132065.3		921.97	496.05	395.62	284.9	391.07	397.56	371.53	347.07	744.64	480.9	1085.49	703.67	0.309	6.54663e-05
160392	CXCR4	NM_009911.2	chemokine (C-X-C motif) receptor 4	451.26	183.35	114.18	123.44	129.17	111.87	113.87	90.04	210.92	504.33	102.1	167.87	0.274	6.58418e-05
1190377	CERK	NM_145475	ceramide kinase	1124.02	895.15	527.46	461.71	541.72	549.19	563.25	457.46	514.92	1053.38	366.19	428.97	0.411	6.84975e-05
1170091	ITGAL	NM_008400.1	integrin alpha L	295.44	248.94	116.76	83.03	93.12	96.99	79.95	73.25	164.93	279.12	98.86	73.7	0.281	7.21898e-05
1990014	MAST3	NM_199308.1		685.76	578.42	314.13	284.25	361.86	293.76	404.1	408.64	391.49	399.04	268.34	331.95	0.415	7.25815e-05
3180332	BC054059	NM_145635.1	cDNA sequence BC054059	1302.32	2193.01	2978.21	3806.31	2244.64	4275.96	2342.78	3336.04	75.11	77.06	89.27	70.5	2.923	7.30485e-05
1300035	EZH2	NM_007971.1	enhancer of zeste homolog 2 (Drosophila)	352.78	302.45	188.79	142.7	267.83	244.69	229.52	223.7	328.04	248.09	358.42	474.37	0.405	7.51394e-05
4390286	LOC386513	XM_359362.1		172.45	83.75	80.77	81.4	73.36	77.5	78	76.45	127.08	84.7	84.99	77.29	0.472	7.7822e-05
5260079	FCHSD2	NM_199012.1	FCH and double SH3 domains 2	807.39	435.61	353.32	331.9	312.32	356.41	300.49	337.61	645.19	453.99	440.38	417.88	0.411	7.8037e-05
1580551	DOCK2	AK089228	dedicator of cyto-kinesis 2	244.36	169.58	83.14	82.72	90.42	106.14	84.49	86.07	135.62	110.46	88.52	69.98	0.339	8.08887e-05
3890609	LPIN1	NM_172950.2	lipin 1	511.05	345.99	1282.76	1298.27	867.25	658.51	805.03	1252.42	154.75	108.66	167.15	132.5	2.54	8.22977e-05
2190632	1110028E10RIK	NM_152808.1	solute carrier family 44, member 2	1605.92	975.59	726.49	662.98	919.26	775.35	862.53	926.19	1712.4	1132.91	1871.16	1848.43	0.413	8.23177e-05
4920600	C230071H18RIK	NM_207265.1	RIKEN cDNA C230071H18 gene	233.27	100.17	102.55	81.22	199.1	100.06	143.09	104.38	122.58	104.14	87.22	101.54	0.348	8.31256e-05
3520491	EPHX2	NM_007940.2	epoxide hydrolase 2, cytoplasmic	221.18	228.78	575.72	727.59	225.12	422.48	350.61	431.76	71.17	76.07	74.72	84.16	3.29	8.37433e-05
7210373	A630002K24	NM_174960.1	GTPase, IMAP family member 9	312.56	84.92	107.4	124.22	91.08	101.09	108.47	87.52	159.18	136.13	103.01	95.59	0.397	8.37433e-05
7200039	LOC385109	XM_358058.1		899.67	280.66	75.27	100.49	70.2	68.96	73.74	75.8	424.14	177.71	151.27	97.62	0.112	8.47931e-05
1770458	SLAMF1	NM_013730.2	signaling lymphocytic activation molecule family member 1	157.26	65.45	65.31	62.33	67.69	66.91	69.37	61.5	106.6	83.11	65.3	71.2	0.396	8.49314e-05
4010402	GIMAP8	NM_212486.2	GTPase, IMAP family member 8	1714.22	323.96	457.91	420.8	410.93	288.08	418.94	282.26	790.01	230.93	351.73	208.47	0.245	8.49814e-05
7200356	MYO1G	NM_178440.2	myosin IG	320.74	207.67	116.11	112.61	106.48	134.78	102.9	98.6	156.35	158.94	87.45	77.28	0.351	8.58514e-05
7100301	2810417H13RIK	NM_026515.1	RIKEN cDNA 2810417H13 gene	308.84	190.56	77.56	88.04	91.42	118.91	73.45	76.62	185.15	204.56	111.03	318.87	0.285	8.59105e-05
2490066	A230020G22RIK	NM_178165.2	Fc receptor-like 1	161.3	77.88	74.19	71.49	64.87	65.9	65.24	68.19	132.15	70.95	67.66	69.85	0.443	8.7239e-05
2940746	SLC27A1	NM_011977.2	solute carrier family 27 (fatty acid transporter), member 1	426.53	689.69	1469.95	1574.05	1237.51	1339.72	1524.84	1448.02	130.39	104.63	112.9	160.12	3.69	8.771e-05
3290133	ENPP1	NM_008813.2	ectonucleotide pyrophosphatase/phosphodiesterase 1	250.97	326.04	98.92	91.73	98.91	155.57	112.11	102.72	253.28	152.09	242.57	253.78	0.366	8.88426e-05
770162	E2F2	NM_177733.2	E2F transcription factor 2	412.24	425.99	129.83	119.05	150.61	134.07	110.79	105.79	230.38	207.43	103.89	131.01	0.289	9.33201e-05
10543	TMPIT	NM_172541.1	transmembrane protein 120A	1623.82	1057.19	2849.05	4406.64	2354.48	2095.68	2202.7	2742.77	278.75	335.45	221.16	228.29	2.714	9.33201e-05
6220471	LOC386520	XM_359369.1		2308.42	819.79	151.86	149.01	87.23	80.25	115.3	80.13	2155.5	163.02	188.65	108.11	0.065	9.69072e-05
450368	RGS1	NM_015811	regulator of G-protein signaling 1	280.26	91.84	131.15	92.63	124.69	78.69	116.14	86.35	239.26	347.5	170.63	198.96	0.331	9.74905e-05
2470224	1810031K02RIK	NM_133716.2	stromal membrane-associated protein 1-like	331.28	220.86	161.95	160.32	153.71	162.76	162.09	149.38	212.3	214.61	139.67	138.94	0.484	9.91502e-05
2750082	CMAH	NM_007717.1	cytidine monophospho-N-acetylneuraminic acid hydroxylase	161.22	109.32	77.44	75.38	69.12	121.76	83.68	75.2	99.16	85.36	66	68.36	0.468	0.000101112
3850528	IGKV4-73_AJ231216_IG_KAPPA_VARIABLE_4-73_18			881.33	305.03	78.69	94.8	65.87	72.29	67.86	63.41	321.73	226.3	110.27	72.83	0.108	0.000102862
6280209	HSPB8	NM_030704.1	heat shock protein 8	774.31	459.4	1266.35	1682.83	985.89	639.78	844.69	955.95	569.77	695.24	603.77	616.85	2.173	0.000103558
2340424	D930001I22RIK	NM_173397	RIKEN cDNA D930001I22 gene	367.91	241.26	591.62	1324.5	507.91	729.85	757.35	668.71	115.21	146.34	125.14	158.06	3.6	0.000105589
4390128	RALGPS2	NM_023884.2	Ral GEF with PH domain and SH3 binding motif 2	186.07	89.61	81.14	77.69	78.39	80.57	78.32	74	146.19	99.19	118.01	93.88	0.418	0.000106575
830543	ITGB7	NM_013566.1	integrin beta 7	850.28	258.09	175.88	160.18	160.26	122.57	155.9	155.73	444.49	292.47	133.49	115.32	0.188	0.000107671
6620767	ARID1A	NM_033566.1		1459.57	861.26	828.77	700.44	1231.07	1131.85	1468.51	1324.7	901.81	1109.57	1052.09	1214.74	0.48	0.000108069
4150414	FYB	NM_011815.1	FYN binding protein	593.42	854.92	159.25	156.01	131.12	346.69	142.76	129.77	240.72	1087.25	130.41	141.79	0.263	0.000109355
2480474	LOC380763	XM_358419.1		164.55	99.93	75.99	77.18	76.28	88.41	80.7	79.75	131.02	89	105.98	81.44	0.469	0.000109355
270592	PLEKHA2	NM_031257.2	pleckstrin homology domain-containing, family A (phosphoinositide binding specific) member 2	2553	1260.08	1361.22	1111.98	1272.06	1161.32	1516.23	1269.81	1697.13	1466.68	1435.86	1241.55	0.436	0.000109355
1070619	CYP4B1	NM_007823.2	cytochrome P450, family 4, subfamily b, polypeptide 1	323.23	281.3	958	871.04	700.46	560.29	999.85	651.24	125.19	78.89	128.96	120.71	2.695	0.000110132
3060360	SCL000121.1_106	BC038148.1	protein kinase C, beta 1	401.01	185.48	88.31	112.95	102.32	145.7	110.39	82.5	174.53	260.63	113.06	133.86	0.282	0.000113662
7550669	5330401P04RIK	NM_172654	RIKEN cDNA 5330401P04 gene	240.59	121.29	123.19	102.46	101.01	108.75	112.14	108.7	214.56	108.55	209.3	143.06	0.426	0.000115263
6220274	LOC381276	XM_355218.1		579.03	332.44	137.74	145.48	103.28	191.79	112.42	99.17	433.56	379.06	126.92	99.42	0.251	0.00011585
3610619	NT5E	NM_011851.2	5' nucleotidase, ecto	257.64	143.64	112.98	96.79	144.48	200.1	170	141.66	452.5	385.15	578.29	457.04	0.376	0.000116415
6220044	4432409M07RIK	NM_153551.1	DENN/MADD domain containing 1C	509.17	360.1	157.2	183.89	148.03	165.24	163.39	131.19	220.15	337.38	114.49	118.19	0.361	0.000120853
1090332	MAN1A	AK028996	mannosidase 1, alpha	148.33	111.9	85.2	70.41	102.09	81.26	94.32	93.89	98.38	111.76	83.57	80.96	0.475	0.00012176
4830326	WBSCR5	NM_022964.2	linker for activation of T cells family, member 2	213.51	108.47	105.31	97.15	88.39	86.69	90.06	83.09	98.81	130.77	75.93	70.56	0.455	0.0001227
4890279	KLRD1	NM_010654.1	killer cell lectin-like receptor, subfamily D, member 1	417.83	128.09	104.83	139.22	114.28	115	107.06	93.59	211.53	144.11	135.8	141.63	0.333	0.000124056
6760735	TCRB-V13			10379.9	844.04	945.47	842.47	519.19	361.51	531.94	367.8	5182.35	1358.78	972.61	490.26	0.081	0.000126674
4490243	RAC2	NM_009008.2	RAS-related C3 botulinum substrate 2	667.99	981.75	146.64	136.16	119.58	208.79	123.19	99.29	473.86	466.74	113.49	96.89	0.204	0.00013238
380242	PALM	NM_023128.2	paralemmin	119.83	126.86	194.71	270.79	240.25	125.48	235.52	263.72	124.31	124.71	100.68	124.4	2.26	0.000133474
1450300	CD84	AK040694	CD84 antigen	278.88	223.8	116.67	110.17	126.27	115.76	102.94	105.12	139.22	190.16	94.05	83.44	0.395	0.000141245
4850079	KIF23	NM_024245.3	kinesin family member 23	240.45	217.57	99.19	97.83	98.23	140.04	105.42	96.44	156.34	166.22	103.5	550	0.407	0.000142046
1230703	NUP210	NM_018815.1	nucleoporin 210	1269.92	200.22	207.36	217.22	344.97	138.46	222.16	224.89	922.38	264.62	440.77	390.78	0.171	0.000144482
6760228	ELMO1	NM_198093.2	engulfment and cell motility 1, ced-12 homolog (C. elegans)	728.37	575.89	356.06	258.2	350.04	291.7	301.24	290	374.07	325.89	296.88	222.41	0.354	0.000147141
7050390	4921528G01RIK	NM_023884	Ral GEF with PH domain and SH3 binding motif 2	182.13	76.67	66.13	74.83	74.31	74.82	76.68	79.01	126.22	95.18	94.86	91.58	0.411	0.000147669
4200279	1810022C23RIK	NM_026947.2	RIKEN cDNA 1810022C23 gene	253.19	151.58	494	607.15	359.83	241.4	385.59	389.61	86.45	74.57	83.4	86.68	2.398	0.000152501
1240333	IGKV3-1_X16955_IG_KAPPA_VARIABLE_3-1_109			319.03	271.78	81.84	83.84	71.68	66.3	71.3	71.83	301.64	104	104.53	74.03	0.263	0.000156197
3310132	SWAP70	NM_009302.2	SWA-70 protein	992.26	345.24	282.42	379.57	315.24	393.27	396.06	284.9	581.43	391.1	473.33	438.5	0.383	0.000160375
4640008	SLC38A2	NM_175121.3	solute carrier family 38, member 2	2732.35	2244.99	1026.41	834.7	1906.16	1552.72	1554.6	1639.37	3320.82	2495.17	3716.33	3389.33	0.305	0.000163502
3400114	GMIP	NM_198101.1	Gem-interacting protein	332.58	411.35	145.31	125.59	166.39	153.46	141.38	136.15	197.62	281.34	131.95	148.39	0.378	0.00016583
4230619	PKP2	NM_026163.1	plakophilin 2	141.64	78.55	344.9	353.94	210.5	161.4	241.21	199.8	94.66	114.5	100.93	115.05	2.499	0.000174695
780671	C030046M14RIK	NM_198297	T cell receptor associated transmembrane adaptor 1	172.33	75.81	69.98	73.47	70.38	70.5	71.13	72.24	101.14	113.41	75.78	70.73	0.426	0.00017553
7050433	LPXN	NM_134152.1	leupaxin	1111.92	766.58	344.71	267.02	253.02	411.37	244.75	211.88	612.83	526.7	206.27	150.57	0.24	0.00017553
4850148	FOXP1	AK031837	forkhead box P1	270.76	146.96	108.01	98.18	150.71	131.74	151.8	139.38	227.88	135.97	224.79	185.37	0.363	0.000176506
3780639	LOC213684	XM_135590.2		911.77	400.15	78.52	99.18	65.76	73.03	67.14	65.17	502.56	241.57	120.9	78.03	0.109	0.000177398
[truncated: 697 more rows]

## Sheet: MG.E2.vs.CTRL
ProbeID	TargetID	Accession	GeneDescription	Fat.CTRL	Fat.E2	Fat.RG	Fat.RP	MG.CTRL	MG.E2	MG.RG	MG.RP	Ut.CTRL	Ut.E2	Ut.RG	Ut.RP	FC MG.E2.vs.CTRL	adj.P.Val
[truncated: 479 more rows]

[truncated: 5 more sheets: MG.RG.vs.CTRL, MG.RP.vs.CTRL, Ut.E2.vs.CTRL, Ut.RG.vs.CTRL, Ut.RP.vs.CTRL]
